# Supplementary material for: Quantitative liver proteomics identifies FGF19 targets that couple metabolism and proliferation
Source: PLoS One. 2017 Feb 8;12(2):e0171185. doi: 10.1371/journal.pone.0171185 (PMC5298232; doi:10.1371/journal.pone.0171185)
Supplement: S1 File — List of proteins identified in the liver and their expression values expressed as light/heavy normalized ratios. Median of three mice/group is calculated and fold change FGF19/vehicle is shown. (XLSX) [file pone.0171185.s002.xlsx]

## Sheet: data file
Ratio L/H normalized M29 (FGF19 12 h)	Ratio L/H normalized M31 (FGF19 12 h)	Ratio L/H normalized M33 (FGF19 12 h)	Ratio L/H normalized M34 (Veh 12 h)	Ratio L/H normalized M35 (Veh 12 h)	Ratio L/H normalized M36 (Veh 12 h)	Median FGF19	Median Veh	FOLD CHANGE FGF19 / Veh	log2 fold change FGF19 / Veh	Razor + unique peptides	Unique peptides	Protein IDs	Majority protein IDs	Protein names	Gene names	Fasta headers
NaN	1.75713	1.729	1.23396	1.18661	1.25073	1.74307	1.23396	1.41258	0.498331	6	6	Q6PFD9;E9PZU1;E9PYP6	Q6PFD9;E9PZU1;E9PYP6	Nuclear pore complex protein Nup98-Nup96;Nuclear pore complex protein Nup98;Nuclear pore complex protein Nup96	Nup98	>tr|Q6PFD9|Q6PFD9_MOUSE Nucleoporin 98 OS=Mus musculus GN=Nup98 PE=2 SV=1;>tr|E9PZU1|E9PZU1_MOUSE Uncharacterized protein OS=Mus musculus GN=Nup98 PE=4 SV=1;>tr|E9PYP6|E9PYP6_MOUSE Uncharacterized protein OS=Mus musculus GN=Nup98 PE=4 SV=1
2.05668	2.39848	2.40286	1.1976	1.03686	1.07474	2.39848	1.07474	2.23168	1.15813	23	3	E9PWQ3;F6XLB2;F6R0L1	E9PWQ3		Col6a3	>tr|E9PWQ3|E9PWQ3_MOUSE Uncharacterized protein OS=Mus musculus GN=Col6a3 PE=4 SV=1
NaN	0.976181	0.910996	1.58406	1.44086	1.52307	0.943588	1.52307	0.619531	-0.690753	6	6	P16294	P16294	Coagulation factor IX;Coagulation factor IXa light chain;Coagulation factor IXa heavy chain	F9	>sp|P16294|FA9_MOUSE Coagulation factor IX OS=Mus musculus GN=F9 PE=2 SV=3
NaN	2.58719	2.67573	2.02355	2.06941	1.91106	2.63146	2.02355	1.30042	0.378975	9	9	Q8BNX1;F6T066	Q8BNX1	C-type lectin domain family 4 member G	Clec4g	>sp|Q8BNX1|CLC4G_MOUSE C-type lectin domain family 4 member G OS=Mus musculus GN=Clec4g PE=2 SV=1
2.15671	2.0211	2.00108	1.49504	NaN	1.45512	2.0211	1.47508	1.37016	0.454348	9	9	P55012;E9QM38	P55012;E9QM38	Solute carrier family 12 member 2	Slc12a2	>sp|P55012|S12A2_MOUSE Solute carrier family 12 member 2 OS=Mus musculus GN=Slc12a2 PE=1 SV=2;>tr|E9QM38|E9QM38_MOUSE Uncharacterized protein OS=Mus musculus GN=Slc12a2 PE=4 SV=1
NaN	2.29127	2.48065	1.77481	1.73223	1.74146	2.38596	1.74146	1.37009	0.454273	29	6	G5E8C5;G5E8K2;G5E8K3;G5E8K5	G5E8C5;G5E8K2;G5E8K3;G5E8K5	Ankyrin-3	Ank3	>tr|G5E8C5|G5E8C5_MOUSE Ankyrin 3, epithelial, isoform CRA_a OS=Mus musculus GN=Ank3 PE=4 SV=1;>tr|G5E8K2|G5E8K2_MOUSE Ankyrin 3, epithelial, isoform CRA_l OS=Mus musculus GN=Ank3 PE=4 SV=1;>tr|G5E8K3|G5E8K3_MOUSE Ankyrin 3, epithelial, isoform CRA_b OS=Mu
2.28389	2.19106	2.32628	2.95692	2.84868	3.29359	2.28389	2.95692	0.772388	-0.372602	41	41	P33267	P33267	Cytochrome P450 2F2	Cyp2f2	>sp|P33267|CP2F2_MOUSE Cytochrome P450 2F2 OS=Mus musculus GN=Cyp2f2 PE=2 SV=1
NaN	0.886761	0.978282	0.541272	0.562272	0.438001	0.932522	0.541272	1.72283	0.784783	8	8	Q3U821;E9PWZ7;D3Z504	Q3U821;E9PWZ7		Wdr75	>tr|Q3U821|Q3U821_MOUSE Uncharacterized protein OS=Mus musculus GN=Wdr75 PE=2 SV=1;>tr|E9PWZ7|E9PWZ7_MOUSE Uncharacterized protein OS=Mus musculus GN=Wdr75 PE=4 SV=1
1.1988	1.21542	1.35632	0.967399	0.805283	0.910249	1.21542	0.910249	1.33526	0.417122	30	30	P31001	P31001	Desmin	Des	>sp|P31001|DESM_MOUSE Desmin OS=Mus musculus GN=Des PE=1 SV=3
0.858148	0.87858	0.804052	1.02545	1.15069	1.176	0.858148	1.15069	0.745768	-0.423201	19	19	Q60766-2;Q60766;Q5NCB5	Q60766-2;Q60766;Q5NCB5	Immunity-related GTPase family M protein 1	Irgm1	>sp|Q60766-2|IRGM1_MOUSE Isoform 2 of Immunity-related GTPase family M protein 1 OS=Mus musculus GN=Irgm1;>sp|Q60766|IRGM1_MOUSE Immunity-related GTPase family M protein 1 OS=Mus musculus GN=Irgm1 PE=1 SV=1;>tr|Q5NCB5|Q5NCB5_MOUSE Immunity-related GTPase f
2.69389	3.06101	2.96358	1.89029	2.26958	2.11739	2.96358	2.11739	1.39964	0.485054	52	50	P41233	P41233	ATP-binding cassette sub-family A member 1	Abca1	>sp|P41233|ABCA1_MOUSE ATP-binding cassette sub-family A member 1 OS=Mus musculus GN=Abca1 PE=1 SV=4
2.67544	2.6915	2.97486	4.60384	3.77586	4.03894	2.6915	4.03894	0.666388	-0.585566	3	3	P15864	P15864	Histone H1.2	Hist1h1c	>sp|P15864|H12_MOUSE Histone H1.2 OS=Mus musculus GN=Hist1h1c PE=1 SV=2
1.68308	1.63492	1.86693	1.37779	1.29144	1.36355	1.68308	1.36355	1.23434	0.303736	16	16	P14246;E9PXR7	P14246	Solute carrier family 2, facilitated glucose transporter member 2	Slc2a2	>sp|P14246|GTR2_MOUSE Solute carrier family 2, facilitated glucose transporter member 2 OS=Mus musculus GN=Slc2a2 PE=1 SV=3
1.24668	1.11909	1.21631	0.97144	0.77694	0.810636	1.21631	0.810636	1.50044	0.585385	30	30	Q69ZN7;E9Q390;Q69ZN7-4;D3Z1Q0;Q69ZN7-2;Q69ZN7-3	Q69ZN7;E9Q390;Q69ZN7-4;D3Z1Q0	Myoferlin	Myof	>sp|Q69ZN7|MYOF_MOUSE Myoferlin OS=Mus musculus GN=Myof PE=1 SV=2;>tr|E9Q390|E9Q390_MOUSE Uncharacterized protein OS=Mus musculus GN=Myof PE=4 SV=1;>sp|Q69ZN7-4|MYOF_MOUSE Isoform 4 of Myoferlin OS=Mus musculus GN=Myof;>tr|D3Z1Q0|D3Z1Q0_MOUSE Uncharacteriz
1.7287	1.44444	1.74611	1.155	1.21471	1.18366	1.7287	1.18366	1.46047	0.546433	31	28	B1ASP2;P52332	B1ASP2;P52332	Tyrosine-protein kinase;Tyrosine-protein kinase JAK1	Jak1	>tr|B1ASP2|B1ASP2_MOUSE Tyrosine-protein kinase OS=Mus musculus GN=Jak1 PE=3 SV=1;>sp|P52332|JAK1_MOUSE Tyrosine-protein kinase JAK1 OS=Mus musculus GN=Jak1 PE=1 SV=1
1.26973	1.00555	1.45885	0.608976	0.482765	0.686201	1.26973	0.608976	2.08502	1.06006	17	17	P82198;Q3UXJ2	P82198;Q3UXJ2	Transforming growth factor-beta-induced protein ig-h3	Tgfbi	>sp|P82198|BGH3_MOUSE Transforming growth factor-beta-induced protein ig-h3 OS=Mus musculus GN=Tgfbi PE=2 SV=1;>tr|Q3UXJ2|Q3UXJ2_MOUSE Uncharacterized protein OS=Mus musculus GN=Tgfbi PE=2 SV=1
0.899119	0.810438	0.921404	0.728491	0.696573	0.728863	0.899119	0.728491	1.23422	0.303601	30	30	Q3TZZ7;Q3TZZ7-2	Q3TZZ7	Extended synaptotagmin-2	Esyt2	>sp|Q3TZZ7|ESYT2_MOUSE Extended synaptotagmin-2 OS=Mus musculus GN=Esyt2 PE=1 SV=1
NaN	0.910747	0.915667	0.846453	0.811293	0.841255	0.913207	0.841255	1.08553	0.118399	3	3	P17665;E9Q463;G3X8T4	P17665;E9Q463	Cytochrome c oxidase subunit 7C, mitochondrial	Cox7c	>sp|P17665|COX7C_MOUSE Cytochrome c oxidase subunit 7C, mitochondrial OS=Mus musculus GN=Cox7c PE=1 SV=1;>tr|E9Q463|E9Q463_MOUSE Uncharacterized protein OS=Mus musculus GN=Gm3386 PE=4 SV=1
0.828981	0.647291	0.759359	0.217637	0.472858	0.223939	0.759359	0.223939	3.39092	1.76168	21	21	Q8BKS9	Q8BKS9	Pumilio domain-containing protein KIAA0020	Kiaa0020	>sp|Q8BKS9|K0020_MOUSE Pumilio domain-containing protein KIAA0020 OS=Mus musculus GN=Kiaa0020 PE=2 SV=2
2.76113	2.32818	2.57719	1.69621	2.02421	1.55301	2.57719	1.69621	1.51938	0.603484	7	7	Q75N73;D3Z6P5;Q75N73-2;D3Z354;D3YXD7	Q75N73	Zinc transporter ZIP14	Slc39a14	>sp|Q75N73|S39AE_MOUSE Zinc transporter ZIP14 OS=Mus musculus GN=Slc39a14 PE=1 SV=1
1.51426	1.15222	1.46567	0.942685	0.876808	0.84717	1.46567	0.876808	1.6716	0.741227	4	4	G3UXT7;Q8CFQ9;P56959	G3UXT7;Q8CFQ9;P56959	RNA-binding protein FUS	Fus	>tr|G3UXT7|G3UXT7_MOUSE Fusion,-derived from t(12;16) malignant liposarcoma (human) (Fragment) OS=Mus musculus GN=Fus PE=4 SV=1;>tr|Q8CFQ9|Q8CFQ9_MOUSE Fusion, derived from t(12;16) malignant liposarcoma (Human) OS=Mus musculus GN=Fus PE=2 SV=1;>sp|P56959|
0.17799	0.340657	NaN	0.806452	0.931966	1.12764	0.259323	0.931966	0.278254	-1.84552	10	10	Q05816;E9Q964	Q05816;E9Q964	Fatty acid-binding protein, epidermal	Fabp5	>sp|Q05816|FABP5_MOUSE Fatty acid-binding protein, epidermal OS=Mus musculus GN=Fabp5 PE=1 SV=3;>tr|E9Q964|E9Q964_MOUSE Fatty acid-binding protein 5, epidermal OS=Mus musculus GN=Fabp5 PE=3 SV=1
0.183355	0.315966	0.336236	0.557227	0.453823	0.547405	0.315966	0.547405	0.577207	-0.792839	33	32	Q91W64;E9Q8U5;E9Q2L0	Q91W64	Cytochrome P450 2C70	Cyp2c70	>sp|Q91W64|CP270_MOUSE Cytochrome P450 2C70 OS=Mus musculus GN=Cyp2c70 PE=2 SV=2
0.796242	0.895415	0.81666	0.968054	1.08953	1.02534	0.81666	1.02534	0.796477	-0.328295	17	17	Q6ZQI3;D3Z1M3	Q6ZQI3;D3Z1M3	Malectin	Mlec	>sp|Q6ZQI3|MLEC_MOUSE Malectin OS=Mus musculus GN=Mlec PE=2 SV=2;>tr|D3Z1M3|D3Z1M3_MOUSE Uncharacterized protein OS=Mus musculus GN=Mlec PE=4 SV=1
1.36891	1.319	1.52957	1.0788	0.966277	1.15051	1.36891	1.0788	1.26892	0.3436	32	32	E9Q3Q6;Q61490;E9Q4G8;F6QH25;Q5MPX5	E9Q3Q6;Q61490;E9Q4G8;F6QH25	CD166 antigen	Alcam	>tr|E9Q3Q6|E9Q3Q6_MOUSE Uncharacterized protein OS=Mus musculus GN=Alcam PE=4 SV=1;>sp|Q61490|CD166_MOUSE CD166 antigen OS=Mus musculus GN=Alcam PE=1 SV=3;>tr|E9Q4G8|E9Q4G8_MOUSE Uncharacterized protein OS=Mus musculus GN=Alcam PE=4 SV=1;>tr|F6QH25|F6QH25_
1.52395	1.25567	1.52672	1.00349	1.09974	0.887233	1.52395	1.00349	1.51865	0.602789	20	20	P70372	P70372	ELAV-like protein 1	Elavl1	>sp|P70372|ELAV1_MOUSE ELAV-like protein 1 OS=Mus musculus GN=Elavl1 PE=1 SV=2
3.30819	2.57705	2.95814	2.06877	1.98228	2.16492	2.95814	2.06877	1.4299	0.515917	9	1	Q9JIM1-2	Q9JIM1-2	Equilibrative nucleoside transporter 1	Slc29a1	>sp|Q9JIM1-2|S29A1_MOUSE Isoform 2 of Equilibrative nucleoside transporter 1 OS=Mus musculus GN=Slc29a1
2.27309	1.67622	2.09336	1.24872	1.36683	1.05119	2.09336	1.24872	1.6764	0.74537	10	10	Q9Z130;F6VQH5;D3YTQ3	Q9Z130;F6VQH5;D3YTQ3	Heterogeneous nuclear ribonucleoprotein D-like	Hnrpdl	>sp|Q9Z130|HNRDL_MOUSE Heterogeneous nuclear ribonucleoprotein D-like OS=Mus musculus GN=Hnrpdl PE=1 SV=1;>tr|F6VQH5|F6VQH5_MOUSE Heterogeneous nuclear ribonucleoprotein D-like (Fragment) OS=Mus musculus GN=Hnrpdl PE=4 SV=1;>tr|D3YTQ3|D3YTQ3_MOUSE Uncharac
0.282095	0.302764	0.287497	0.316766	0.318959	0.313087	0.287497	0.316766	0.907601	-0.139871	62	62	Q64521;A2AQR0	Q64521;A2AQR0	Glycerol-3-phosphate dehydrogenase, mitochondrial	Gpd2	>sp|Q64521|GPDM_MOUSE Glycerol-3-phosphate dehydrogenase, mitochondrial OS=Mus musculus GN=Gpd2 PE=1 SV=2;>tr|A2AQR0|A2AQR0_MOUSE Glycerol phosphate dehydrogenase 2, mitochondrial OS=Mus musculus GN=Gpd2 PE=3 SV=1
0.276213	0.264725	0.289821	0.344875	0.407697	0.34195	0.276213	0.344875	0.800908	-0.320292	24	24	Q8VHG0;D3YUF0;D3Z2C5	Q8VHG0	Dimethylaniline monooxygenase [N-oxide-forming] 4	Fmo4	>sp|Q8VHG0|FMO4_MOUSE Dimethylaniline monooxygenase [N-oxide-forming] 4 OS=Mus musculus GN=Fmo4 PE=2 SV=3
0.903261	0.762428	0.885661	0.535647	0.693626	0.571919	0.885661	0.571919	1.54858	0.630944	17	17	Q3UKJ7;Q3UKJ7-2	Q3UKJ7;Q3UKJ7-2	WD40 repeat-containing protein SMU1	Smu1	>sp|Q3UKJ7|SMU1_MOUSE WD40 repeat-containing protein SMU1 OS=Mus musculus GN=Smu1 PE=2 SV=2;>sp|Q3UKJ7-2|SMU1_MOUSE Isoform 2 of WD40 repeat-containing protein SMU1 OS=Mus musculus GN=Smu1
12.8898	30.5549	30.739	46.7333	47.8835	47.5376	30.5549	47.5376	0.642752	-0.637665	26	26	Q60991	Q60991	25-hydroxycholesterol 7-alpha-hydroxylase	Cyp7b1	>sp|Q60991|CP7B1_MOUSE 25-hydroxycholesterol 7-alpha-hydroxylase OS=Mus musculus GN=Cyp7b1 PE=2 SV=2
1.10274	1.017	1.0663	0.969086	0.956023	0.974184	1.0663	0.969086	1.10032	0.137917	23	23	Q9WV55	Q9WV55	Vesicle-associated membrane protein-associated protein A	Vapa	>sp|Q9WV55|VAPA_MOUSE Vesicle-associated membrane protein-associated protein A OS=Mus musculus GN=Vapa PE=1 SV=2
1.26696	1.13112	1.30152	1.00226	1.06514	1.0061	1.26696	1.0061	1.25928	0.332597	42	42	Q99P88;Q6ZQ45	Q99P88;Q6ZQ45	Nuclear pore complex protein Nup155	Nup155	>sp|Q99P88|NU155_MOUSE Nuclear pore complex protein Nup155 OS=Mus musculus GN=Nup155 PE=2 SV=1;>tr|Q6ZQ45|Q6ZQ45_MOUSE MKIAA0791 protein (Fragment) OS=Mus musculus GN=Nup155 PE=2 SV=1
3.11071	2.52729	3.42278	2.02135	1.98724	2.09486	3.11071	2.02135	1.53893	0.621925	7	7	B9EHN5;Q3T9X0;Q99JJ2;Q7TSK9;D6REU9	B9EHN5;Q3T9X0		Slc2a9	>tr|B9EHN5|B9EHN5_MOUSE Slc2a9 protein OS=Mus musculus GN=Slc2a9 PE=2 SV=1;>tr|Q3T9X0|Q3T9X0_MOUSE Uncharacterized protein OS=Mus musculus GN=Slc2a9 PE=2 SV=1
NaN	0.207486	0.212902	0.435749	0.33024	0.394992	0.210194	0.394992	0.532147	-0.910102	9	9	P13516;Q8BNZ5;P13011;Q99PL7;Q6T707	P13516;Q8BNZ5;P13011;Q99PL7	Acyl-CoA desaturase 1;Acyl-CoA desaturase 2	Scd1;Scd3;Scd2	>sp|P13516|ACOD1_MOUSE Acyl-CoA desaturase 1 OS=Mus musculus GN=Scd1 PE=1 SV=2;>tr|Q8BNZ5|Q8BNZ5_MOUSE Uncharacterized protein OS=Mus musculus GN=Scd3 PE=2 SV=1;>sp|P13011|ACOD2_MOUSE Acyl-CoA desaturase 2 OS=Mus musculus GN=Scd2 PE=2 SV=2;>tr|Q99PL7|Q99PL
0.974754	0.916087	0.873515	0.785053	0.807298	0.707914	0.916087	0.785053	1.16691	0.222695	31	31	Q9JKF1;G3UW45;F6ZJB0	Q9JKF1;G3UW45;F6ZJB0	Ras GTPase-activating-like protein IQGAP1	Iqgap1	>sp|Q9JKF1|IQGA1_MOUSE Ras GTPase-activating-like protein IQGAP1 OS=Mus musculus GN=Iqgap1 PE=1 SV=1;>tr|G3UW45|G3UW45_MOUSE IQ motif containing GTPase activating protein 1, isoform CRA_c OS=Mus musculus GN=Iqgap1 PE=4 SV=1;>tr|F6ZJB0|F6ZJB0_MOUSE IQ motif
NaN	1.49819	1.43078	1.23661	1.05172	1.10657	1.46448	1.10657	1.32345	0.404299	8	8	P55772;Q8CDV7;D6RHQ2;F7B9M9	P55772;Q8CDV7;D6RHQ2	Ectonucleoside triphosphate diphosphohydrolase 1	Entpd1	>sp|P55772|ENTP1_MOUSE Ectonucleoside triphosphate diphosphohydrolase 1 OS=Mus musculus GN=Entpd1 PE=2 SV=1;>tr|Q8CDV7|Q8CDV7_MOUSE Uncharacterized protein OS=Mus musculus GN=Entpd1 PE=2 SV=1;>tr|D6RHQ2|D6RHQ2_MOUSE Uncharacterized protein OS=Mus musculus
3.48202	3.77074	3.2	5.62461	6.84603	9.02446	3.48202	6.84603	0.508619	-0.975343	12	10	Q91WG0;D3YWM6	Q91WG0;D3YWM6		Ces2c;Ces2d-ps	>tr|Q91WG0|Q91WG0_MOUSE Carboxylesterase 2 OS=Mus musculus GN=Ces2c PE=2 SV=1;>tr|D3YWM6|D3YWM6_MOUSE Uncharacterized protein OS=Mus musculus GN=Ces2d-ps PE=4 SV=1
0.190982	0.30409	0.45819	0.603173	0.770179	0.93985	0.30409	0.770179	0.39483	-1.3407	16	16	Q64505	Q64505	Cholesterol 7-alpha-monooxygenase	Cyp7a1	>sp|Q64505|CP7A1_MOUSE Cholesterol 7-alpha-monooxygenase OS=Mus musculus GN=Cyp7a1 PE=2 SV=2
1.40123	1.25715	1.4593	1.17625	1.01469	1.09511	1.40123	1.09511	1.27953	0.355618	11	11	P97300-1;P97300;P97300-3;P97300-4	P97300-1;P97300;P97300-3;P97300-4	Neuroplastin	Nptn	>sp|P97300-1|NPTN_MOUSE Isoform 1 of Neuroplastin OS=Mus musculus GN=Nptn;>sp|P97300|NPTN_MOUSE Neuroplastin OS=Mus musculus GN=Nptn PE=1 SV=3;>sp|P97300-3|NPTN_MOUSE Isoform 3 of Neuroplastin OS=Mus musculus GN=Nptn;>sp|P97300-4|NPTN_MOUSE Isoform 4 of Ne
2.64019	2.22559	3.2715	1.30719	1.69627	1.60377	2.64019	1.60377	1.64624	0.719174	12	12	P14901;E9Q8W7	P14901	Heme oxygenase 1	Hmox1	>sp|P14901|HMOX1_MOUSE Heme oxygenase 1 OS=Mus musculus GN=Hmox1 PE=1 SV=1
1.3712	1.12076	1.32675	0.922339	0.932401	1.03802	1.32675	0.932401	1.42294	0.508874	34	34	P98203-4;P98203-5;P98203-2;P98203;P98203-3;Q80WW5	P98203-4;P98203-5;P98203-2;P98203;P98203-3	Armadillo repeat protein deleted in velo-cardio-facial syndrome homolog	Arvcf	>sp|P98203-4|ARVC_MOUSE Isoform 4 of Armadillo repeat protein deleted in velo-cardio-facial syndrome homolog OS=Mus musculus GN=Arvcf;>sp|P98203-5|ARVC_MOUSE Isoform 5 of Armadillo repeat protein deleted in velo-cardio-facial syndrome homolog OS=Mus muscul
0.719528	0.832501	0.873439	0.954836	1.06361	1.00957	0.832501	1.00957	0.824609	-0.278217	26	26	Q9R099;D3YZH8;F8WI46	Q9R099	Transducin beta-like protein 2	Tbl2	>sp|Q9R099|TBL2_MOUSE Transducin beta-like protein 2 OS=Mus musculus GN=Tbl2 PE=2 SV=2
NaN	0.0393329	0.0434499	0.0156282	0.0146005	0.0265979	0.0413914	0.0156282	2.64851	1.40518	21	21	Q9NYQ2	Q9NYQ2	Hydroxyacid oxidase 2	Hao2	>sp|Q9NYQ2|HAOX2_MOUSE Hydroxyacid oxidase 2 OS=Mus musculus GN=Hao2 PE=2 SV=1
1.62022	1.30931	1.56561	1.13622	1.17711	1.13958	1.56561	1.13958	1.37385	0.458223	40	40	Q8R0G9	Q8R0G9	Nuclear pore complex protein Nup133	Nup133	>sp|Q8R0G9|NU133_MOUSE Nuclear pore complex protein Nup133 OS=Mus musculus GN=Nup133 PE=1 SV=2
0.785423	0.878194	0.97371	1.25384	1.10654	1.08834	0.878194	1.10654	0.79364	-0.333444	12	10	Q91VB8;F7CAE1;P01942;P06467;A7M7S6	Q91VB8;F7CAE1;P01942	Hemoglobin subunit alpha	Hba-a1;Hba	>tr|Q91VB8|Q91VB8_MOUSE Alpha globin 1 OS=Mus musculus GN=Hba-a1 PE=2 SV=1;>tr|F7CAE1|F7CAE1_MOUSE Uncharacterized protein (Fragment) OS=Mus musculus GN=Hba-a2 PE=3 SV=1;>sp|P01942|HBA_MOUSE Hemoglobin subunit alpha OS=Mus musculus GN=Hba PE=1 SV=2
1.60436	1.43943	1.87896	1.23095	1.04927	1.15773	1.60436	1.15773	1.38578	0.470699	20	20	G3X924;Q91VC4	G3X924;Q91VC4	Plasmalemma vesicle-associated protein	Plvap	>tr|G3X924|G3X924_MOUSE Plasmalemma vesicle associated protein OS=Mus musculus GN=Plvap PE=4 SV=1;>sp|Q91VC4|PLVAP_MOUSE Plasmalemma vesicle-associated protein OS=Mus musculus GN=Plvap PE=2 SV=1
1.78056	1.48487	1.58856	1.15647	1.12322	1.36088	1.58856	1.15647	1.37363	0.457992	40	36	Q02257	Q02257	Junction plakoglobin	Jup	>sp|Q02257|PLAK_MOUSE Junction plakoglobin OS=Mus musculus GN=Jup PE=1 SV=3
1.52427	1.27838	1.45966	1.20244	1.09961	1.06509	1.45966	1.09961	1.32743	0.40864	15	15	P22437;Q3TJN9;Q05769	P22437;Q3TJN9	Prostaglandin G/H synthase 1	Ptgs1	>sp|P22437|PGH1_MOUSE Prostaglandin G/H synthase 1 OS=Mus musculus GN=Ptgs1 PE=2 SV=1;>tr|Q3TJN9|Q3TJN9_MOUSE Uncharacterized protein OS=Mus musculus GN=Ptgs1 PE=2 SV=1
0.671231	0.476531	0.643791	0.355758	0.362924	0.407315	0.643791	0.362924	1.7739	0.826925	18	18	P21447;P06795	P21447;P06795	Multidrug resistance protein 1A;Multidrug resistance protein 1B	Abcb1a;Abcb1b	>sp|P21447|MDR1A_MOUSE Multidrug resistance protein 1A OS=Mus musculus GN=Abcb1a PE=1 SV=3;>sp|P06795|MDR1B_MOUSE Multidrug resistance protein 1B OS=Mus musculus GN=Abcb1b PE=1 SV=1
3.31148	3.33378	2.74559	4.59221	3.77387	4.21159	3.31148	4.21159	0.786278	-0.346889	12	5	P43274;Q07133	P43274	Histone H1.4	Hist1h1e	>sp|P43274|H14_MOUSE Histone H1.4 OS=Mus musculus GN=Hist1h1e PE=1 SV=2
NaN	0.691419	0.64834	0.819269	NaN	0.802826	0.669879	0.811048	0.825944	-0.275885	2	2	D3Z7S5;Q9CR96;Q9CR96-2	D3Z7S5;Q9CR96;Q9CR96-2	Transmembrane protein 208	Tmem208	>tr|D3Z7S5|D3Z7S5_MOUSE Uncharacterized protein OS=Mus musculus GN=Tmem208 PE=4 SV=1;>sp|Q9CR96|TM208_MOUSE Transmembrane protein 208 OS=Mus musculus GN=Tmem208 PE=2 SV=1;>sp|Q9CR96-2|TM208_MOUSE Isoform 2 of Transmembrane protein 208 OS=Mus musculus GN=Tm
1.00397	0.798913	1.12216	0.569801	0.473979	0.69512	1.00397	0.569801	1.76197	0.817186	56	1	B7ZNH7;F7D5Y4	B7ZNH7		Col14a1	>tr|B7ZNH7|B7ZNH7_MOUSE Collagen, type XIV, alpha 1 OS=Mus musculus GN=Col14a1 PE=2 SV=1
1.93114	1.69762	1.92745	2.10686	2.33896	2.47549	1.92745	2.33896	0.824063	-0.279174	30	4	Q8K169;Q3UWB9;P17717	Q8K169;Q3UWB9;P17717	UDP-glucuronosyltransferase 2B17	Ugt2b5;Ugt2b17	>tr|Q8K169|Q8K169_MOUSE MCG1789 OS=Mus musculus GN=Ugt2b5 PE=2 SV=1;>tr|Q3UWB9|Q3UWB9_MOUSE Uncharacterized protein OS=Mus musculus GN=Ugt2b5 PE=2 SV=1;>sp|P17717|UDB17_MOUSE UDP-glucuronosyltransferase 2B17 OS=Mus musculus GN=Ugt2b17 PE=2 SV=1
0.773395	0.88098	0.877501	0.970591	1.07334	0.982029	0.877501	0.982029	0.893559	-0.162365	29	29	Q9DCN2-2;Q9DCN2;E9Q841;F2Z456;F2Z3V0	Q9DCN2-2;Q9DCN2;E9Q841;F2Z456;F2Z3V0	NADH-cytochrome b5 reductase 3;NADH-cytochrome b5 reductase 3 membrane-bound form;NADH-cytochrome b5 reductase 3 soluble form	Cyb5r3	>sp|Q9DCN2-2|NB5R3_MOUSE Isoform 2 of NADH-cytochrome b5 reductase 3 OS=Mus musculus GN=Cyb5r3;>sp|Q9DCN2|NB5R3_MOUSE NADH-cytochrome b5 reductase 3 OS=Mus musculus GN=Cyb5r3 PE=1 SV=3;>tr|E9Q841|E9Q841_MOUSE Uncharacterized protein OS=Mus musculus GN=Cyb5
0.413172	0.541067	NaN	0.717154	0.74599	0.865651	0.477119	0.74599	0.639579	-0.644806	9	9	P99028;Q9D2Q7	P99028	Cytochrome b-c1 complex subunit 6, mitochondrial	Uqcrh	>sp|P99028|QCR6_MOUSE Cytochrome b-c1 complex subunit 6, mitochondrial OS=Mus musculus GN=Uqcrh PE=1 SV=2
0.809454	0.954836	0.846238	1.01126	1.04179	1.007	0.846238	1.01126	0.836815	-0.257019	16	16	Q99JY4;E9Q8R5;E9Q7A5;E9PXM1	Q99JY4;E9Q8R5;E9Q7A5	TraB domain-containing protein	Trabd	>sp|Q99JY4|TRABD_MOUSE TraB domain-containing protein OS=Mus musculus GN=Trabd PE=2 SV=1;>tr|E9Q8R5|E9Q8R5_MOUSE TraB domain-containing OS=Mus musculus GN=Trabd PE=4 SV=1;>tr|E9Q7A5|E9Q7A5_MOUSE TraB domain-containing (Fragment) OS=Mus musculus GN=Trabd PE
0.701804	0.677828	0.670421	0.757117	0.740686	0.825219	0.677828	0.757117	0.895275	-0.159597	56	56	Q6GQT9	Q6GQT9	Nodal modulator 1	Nomo1	>sp|Q6GQT9|NOMO1_MOUSE Nodal modulator 1 OS=Mus musculus GN=Nomo1 PE=1 SV=1
2.5364	2.39964	2.96754	2.06203	2.10385	2.04161	2.5364	2.06203	1.23005	0.298717	21	21	P14094	P14094	Sodium/potassium-transporting ATPase subunit beta-1	Atp1b1	>sp|P14094|AT1B1_MOUSE Sodium/potassium-transporting ATPase subunit beta-1 OS=Mus musculus GN=Atp1b1 PE=1 SV=1
0.340634	0.411607	0.322726	0.438789	0.566219	0.565931	0.340634	0.565931	0.6019	-0.732404	16	16	Q9QYC7	Q9QYC7	Vitamin K-dependent gamma-carboxylase	Ggcx	>sp|Q9QYC7|VKGC_MOUSE Vitamin K-dependent gamma-carboxylase OS=Mus musculus GN=Ggcx PE=2 SV=1
2.25917	3.22248	3.41169	4.46429	4.28247	5.65931	3.22248	4.46429	0.721835	-0.470259	26	26	E9Q5K4	E9Q5K4		Cyp2c44	>tr|E9Q5K4|E9Q5K4_MOUSE Uncharacterized protein OS=Mus musculus GN=Cyp2c44 PE=3 SV=1
1.45081	1.07285	1.50338	0.873362	0.897424	0.916506	1.45081	0.897424	1.61664	0.692997	35	35	Q9JIK5	Q9JIK5	Nucleolar RNA helicase 2	Ddx21	>sp|Q9JIK5|DDX21_MOUSE Nucleolar RNA helicase 2 OS=Mus musculus GN=Ddx21 PE=1 SV=3
3.33267	2.55656	3.36406	2.28206	2.23564	2.04645	3.33267	2.23564	1.4907	0.575991	65	0	E9PUM4;Q8CDM9	E9PUM4;Q8CDM9		Tln2	>tr|E9PUM4|E9PUM4_MOUSE Uncharacterized protein OS=Mus musculus GN=Tln2 PE=4 SV=1;>tr|Q8CDM9|Q8CDM9_MOUSE Uncharacterized protein OS=Mus musculus GN=Tln2 PE=2 SV=1
3.03472	2.38686	3.24097	2.20162	1.90201	1.8198	3.03472	1.90201	1.59553	0.674039	64	64	Q64727;E9Q9D0	Q64727	Vinculin	Vcl	>sp|Q64727|VINC_MOUSE Vinculin OS=Mus musculus GN=Vcl PE=1 SV=4
1.6634	1.36012	1.85233	1.11963	1.19825	1.15809	1.6634	1.15809	1.43633	0.522388	39	39	Q3V3R4;F8VQN5;Q3URV2	Q3V3R4;F8VQN5	Integrin alpha-1	Itga1	>sp|Q3V3R4|ITA1_MOUSE Integrin alpha-1 OS=Mus musculus GN=Itga1 PE=2 SV=1;>tr|F8VQN5|F8VQN5_MOUSE Uncharacterized protein OS=Mus musculus GN=Itga1 PE=3 SV=1
0.879507	0.875657	1.05709	0.783147	0.590249	0.582276	0.879507	0.590249	1.49006	0.575371	55	48	P20152;E9PZV5;A2AKJ2;P15331-2;G3X981;D3YZ35;P46660;P08553	P20152;E9PZV5	Vimentin	Vim	>sp|P20152|VIME_MOUSE Vimentin OS=Mus musculus GN=Vim PE=1 SV=3;>tr|E9PZV5|E9PZV5_MOUSE Uncharacterized protein OS=Mus musculus GN=Vim PE=3 SV=1
73.3945	35.7961	45.5332	8.35213	21.3142	9.29714	45.5332	9.29714	4.89755	2.29206	41	27	CON__P04264	CON__P04264			>P04264 SWISS-PROT:P04264 Tax_Id=9606 Gene_Symbol=KRT1 Keratin, type II cytoskeletal 1
NaN	1.11753	1.61852	0.614251	0.704722	0.497265	1.36802	0.614251	2.22714	1.15519	9	9	Q8R3N1	Q8R3N1	Nucleolar protein 14	Nop14	>sp|Q8R3N1|NOP14_MOUSE Nucleolar protein 14 OS=Mus musculus GN=Nop14 PE=1 SV=2
1.44553	1.14587	1.48414	0.976181	1.052	1.00102	1.44553	1.00102	1.44406	0.530128	11	11	P18572-2;P18572	P18572-2;P18572	Basigin	Bsg	>sp|P18572-2|BASI_MOUSE Isoform 2 of Basigin OS=Mus musculus GN=Bsg;>sp|P18572|BASI_MOUSE Basigin OS=Mus musculus GN=Bsg PE=1 SV=2
1.61277	1.29782	1.49522	1.16581	1.15895	1.19633	1.49522	1.16581	1.28256	0.359025	40	40	Q8BH74;E9Q4V9	Q8BH74;E9Q4V9	Nuclear pore complex protein Nup107	Nup107	>sp|Q8BH74|NU107_MOUSE Nuclear pore complex protein Nup107 OS=Mus musculus GN=Nup107 PE=2 SV=1;>tr|E9Q4V9|E9Q4V9_MOUSE Uncharacterized protein OS=Mus musculus GN=Nup107 PE=4 SV=1
0.894374	0.708567	0.955932	0.629525	0.555895	0.627549	0.894374	0.627549	1.42519	0.51115	27	17	P08752;Q8JZT4	P08752	Guanine nucleotide-binding protein G(i) subunit alpha-2	Gnai2	>sp|P08752|GNAI2_MOUSE Guanine nucleotide-binding protein G(i) subunit alpha-2 OS=Mus musculus GN=Gnai2 PE=1 SV=5
0.854409	0.676544	0.819403	0.57169	0.642674	0.570548	0.819403	0.57169	1.4333	0.51934	14	14	P61327;Q9CQL1;G3UZW7;G3UYI5	P61327;Q9CQL1;G3UZW7;G3UYI5	Protein mago nashi homolog;Protein mago nashi homolog 2	Magoh;Magohb	>sp|P61327|MGN_MOUSE Protein mago nashi homolog OS=Mus musculus GN=Magoh PE=2 SV=1;>sp|Q9CQL1|MGNR_MOUSE Protein mago nashi homolog 1-related OS=Mus musculus GN=Magoh-rs1 PE=2 SV=1;>tr|G3UZW7|G3UZW7_MOUSE Uncharacterized protein OS=Mus musculus GN=Magohb P
0.396699	0.370151	0.44601	0.338937	0.32831	0.332403	0.396699	0.332403	1.19343	0.255111	14	14	P26645	P26645	Myristoylated alanine-rich C-kinase substrate	Marcks	>sp|P26645|MARCS_MOUSE Myristoylated alanine-rich C-kinase substrate OS=Mus musculus GN=Marcks PE=1 SV=2
1.75396	1.37013	1.85708	1.11803	1.26958	1.10406	1.75396	1.11803	1.5688	0.649657	16	10	O35737;Q8C2Q7	O35737;Q8C2Q7	Heterogeneous nuclear ribonucleoprotein H;Heterogeneous nuclear ribonucleoprotein H, N-terminally processed	Hnrnph1	>sp|O35737|HNRH1_MOUSE Heterogeneous nuclear ribonucleoprotein H OS=Mus musculus GN=Hnrnph1 PE=1 SV=3;>tr|Q8C2Q7|Q8C2Q7_MOUSE Heterogeneous nuclear ribonucleoprotein H1 OS=Mus musculus GN=Hnrnph1 PE=2 SV=1
1.56691	1.26831	1.60979	1.14217	1.08553	1.17898	1.56691	1.14217	1.37187	0.456145	45	23	E9Q4S2	E9Q4S2			>tr|E9Q4S2|E9Q4S2_MOUSE Uncharacterized protein OS=Mus musculus GN=Nup98 PE=4 SV=1
1.56737	1.21813	1.47219	1.00903	1.15872	1.01445	1.47219	1.01445	1.45122	0.537266	22	22	Q6PDM2;Q6PDM2-3;Q6PDM2-2;F7AI47;F6QXN3	Q6PDM2;Q6PDM2-3;Q6PDM2-2	Serine/arginine-rich splicing factor 1	Srsf1	>sp|Q6PDM2|SRSF1_MOUSE Serine/arginine-rich splicing factor 1 OS=Mus musculus GN=Srsf1 PE=1 SV=3;>sp|Q6PDM2-3|SRSF1_MOUSE Isoform 3 of Serine/arginine-rich splicing factor 1 OS=Mus musculus GN=Srsf1;>sp|Q6PDM2-2|SRSF1_MOUSE Isoform 2 of Serine/arginine-ric
1.32062	1.04251	1.35494	0.897263	0.912159	0.966464	1.32062	0.912159	1.4478	0.533858	14	12	P47754;D6RCW7	P47754;D6RCW7	F-actin-capping protein subunit alpha-2	Capza2	>sp|P47754|CAZA2_MOUSE F-actin-capping protein subunit alpha-2 OS=Mus musculus GN=Capza2 PE=1 SV=3;>tr|D6RCW7|D6RCW7_MOUSE Uncharacterized protein OS=Mus musculus GN=Capza2 PE=4 SV=1
NaN	0.330371	0.368718	0.235555	0.263741	0.287464	0.349545	0.263741	1.32533	0.406354	11	11	Q99ME9	Q99ME9	Nucleolar GTP-binding protein 1	Gtpbp4	>sp|Q99ME9|NOG1_MOUSE Nucleolar GTP-binding protein 1 OS=Mus musculus GN=Gtpbp4 PE=2 SV=3
0.626999	0.749569	0.627274	0.788457	0.81011	0.899523	0.627274	0.81011	0.774307	-0.369022	22	22	P46978;D3YZN5;F6YHG5	P46978	Dolichyl-diphosphooligosaccharide--protein glycosyltransferase subunit STT3A	Stt3a	>sp|P46978|STT3A_MOUSE Dolichyl-diphosphooligosaccharide--protein glycosyltransferase subunit STT3A OS=Mus musculus GN=Stt3a PE=1 SV=1
0.739426	0.765931	0.722491	0.783147	0.799105	0.838926	0.739426	0.799105	0.925318	-0.111979	34	34	Q80UM7	Q80UM7	Mannosyl-oligosaccharide glucosidase	Mogs	>sp|Q80UM7|MOGS_MOUSE Mannosyl-oligosaccharide glucosidase OS=Mus musculus GN=Mogs PE=2 SV=1
2.40807	1.91428	2.72131	1.5728	1.65607	1.64099	2.40807	1.64099	1.46745	0.553311	19	19	P28843	P28843	Dipeptidyl peptidase 4;Dipeptidyl peptidase 4 membrane form;Dipeptidyl peptidase 4 soluble form	Dpp4	>sp|P28843|DPP4_MOUSE Dipeptidyl peptidase 4 OS=Mus musculus GN=Dpp4 PE=1 SV=3
NaN	1.79237	2.05855	1.17851	NaN	1.26642	1.92546	1.22247	1.57506	0.65541	39	38	O35452;E9Q2T3;E9Q1J9;A2ACU7	O35452;E9Q2T3		Tnxb	>tr|O35452|O35452_MOUSE Tenascin X OS=Mus musculus GN=Tnxb PE=2 SV=1;>tr|E9Q2T3|E9Q2T3_MOUSE Uncharacterized protein OS=Mus musculus GN=Tnxb PE=4 SV=1
0.610687	0.714643	0.609533	0.734538	0.764877	0.804376	0.610687	0.764877	0.798412	-0.324795	17	17	O54734	O54734	Dolichyl-diphosphooligosaccharide--protein glycosyltransferase 48 kDa subunit	Ddost	>sp|O54734|OST48_MOUSE Dolichyl-diphosphooligosaccharide--protein glycosyltransferase 48 kDa subunit OS=Mus musculus GN=Ddost PE=1 SV=2
1.64636	1.30453	1.59003	1.02745	1.26598	0.959509	1.59003	1.02745	1.54755	0.629986	34	4	Q8BG05;A2AL12	Q8BG05;A2AL12	Heterogeneous nuclear ribonucleoprotein A3	Hnrnpa3	>sp|Q8BG05|ROA3_MOUSE Heterogeneous nuclear ribonucleoprotein A3 OS=Mus musculus GN=Hnrnpa3 PE=1 SV=1;>tr|A2AL12|A2AL12_MOUSE Heterogeneous nuclear ribonucleoprotein A3 OS=Mus musculus GN=Hnrnpa3 PE=4 SV=1
0.835422	0.831393	0.568763	0.322155	0.500576	0.472478	0.831393	0.472478	1.75964	0.815283	20	20	Q3UPN1;P29533;P29533-2	Q3UPN1;P29533;P29533-2	Vascular cell adhesion protein 1	Vcam1	>tr|Q3UPN1|Q3UPN1_MOUSE Uncharacterized protein OS=Mus musculus GN=Vcam1 PE=2 SV=1;>sp|P29533|VCAM1_MOUSE Vascular cell adhesion protein 1 OS=Mus musculus GN=Vcam1 PE=1 SV=1;>sp|P29533-2|VCAM1_MOUSE Isoform 2 of Vascular cell adhesion protein 1 OS=Mus musc
2.89001	2.37344	3.2831	NaN	1.71341	1.59033	2.89001	1.65187	1.74954	0.806974	23	23	Q9QYB5-2;Q9QYB5	Q9QYB5-2;Q9QYB5	Gamma-adducin	Add3	>sp|Q9QYB5-2|ADDG_MOUSE Isoform 1 of Gamma-adducin OS=Mus musculus GN=Add3;>sp|Q9QYB5|ADDG_MOUSE Gamma-adducin OS=Mus musculus GN=Add3 PE=1 SV=2
0.609385	0.692809	0.635768	0.702642	0.750131	0.770357	0.635768	0.750131	0.847543	-0.238642	7	7	Q62186;Q9D8L3	Q62186;Q9D8L3	Translocon-associated protein subunit delta	Ssr4	>sp|Q62186|SSRD_MOUSE Translocon-associated protein subunit delta OS=Mus musculus GN=Ssr4 PE=2 SV=1;>tr|Q9D8L3|Q9D8L3_MOUSE Signal sequence receptor, delta OS=Mus musculus GN=Ssr4 PE=2 SV=1
NaN	0.788892	0.962464	0.623597	0.667156	0.647291	0.875678	0.647291	1.35284	0.435986	3	3	Q9WV02;Q9WV02-2;A2AFI3;A2AFI4	Q9WV02;Q9WV02-2;A2AFI3	RNA-binding motif protein, X chromosome;RNA-binding motif protein, X chromosome, N-terminally processed	Rbmx	>sp|Q9WV02|RBMX_MOUSE RNA-binding motif protein, X chromosome OS=Mus musculus GN=Rbmx PE=1 SV=1;>sp|Q9WV02-2|RBMX_MOUSE Isoform 2 of RNA-binding motif protein, X chromosome OS=Mus musculus GN=Rbmx;>tr|A2AFI3|A2AFI3_MOUSE RNA binding motif protein, X chromo
0.512295	0.679117	0.604047	0.705467	0.851716	0.826583	0.604047	0.826583	0.730776	-0.452499	10	10	Q9D8W7	Q9D8W7	OCIA domain-containing protein 2	Ociad2	>sp|Q9D8W7|OCAD2_MOUSE OCIA domain-containing protein 2 OS=Mus musculus GN=Ociad2 PE=2 SV=1
1.92219	1.46043	2.05761	1.37003	0.88739	1.15023	1.92219	1.15023	1.67114	0.740829	43	43	P46735-2;E9QNH6;E9Q580;P46735;Q7TQD7;D3YV80;O88329	P46735-2;E9QNH6;E9Q580;P46735;Q7TQD7	Unconventional myosin-Ib	Myo1b	>sp|P46735-2|MYO1B_MOUSE Isoform 2 of Unconventional myosin-Ib OS=Mus musculus GN=Myo1b;>tr|E9QNH6|E9QNH6_MOUSE Uncharacterized protein OS=Mus musculus GN=Myo1b PE=4 SV=1;>tr|E9Q580|E9Q580_MOUSE Uncharacterized protein OS=Mus musculus GN=Myo1b PE=4 SV=1;>s
1.2259	0.976849	1.13991	0.915667	0.896781	0.873057	1.13991	0.896781	1.27111	0.346092	12	12	Q5RKN9;P47753;E9PWZ5	Q5RKN9;P47753;E9PWZ5	F-actin-capping protein subunit alpha-1	Capza1	>tr|Q5RKN9|Q5RKN9_MOUSE Capping protein (Actin filament) muscle Z-line, alpha 1 OS=Mus musculus GN=Capza1 PE=2 SV=1;>sp|P47753|CAZA1_MOUSE F-actin-capping protein subunit alpha-1 OS=Mus musculus GN=Capza1 PE=1 SV=4;>tr|E9PWZ5|E9PWZ5_MOUSE Uncharacterized p
1.27776	0.912076	1.17702	0.753523	0.855798	0.733514	1.17702	0.753523	1.56202	0.643415	28	28	Q9CZU3	Q9CZU3	Superkiller viralicidic activity 2-like 2	Skiv2l2	>sp|Q9CZU3|SK2L2_MOUSE Superkiller viralicidic activity 2-like 2 OS=Mus musculus GN=Skiv2l2 PE=2 SV=1
1.2288	0.940291	1.237	0.878272	0.834376	0.810833	1.2288	0.834376	1.47272	0.558481	53	53	Q9QY81;Q8BPS7;F6XGN0	Q9QY81	Nuclear pore membrane glycoprotein 210	Nup210	>sp|Q9QY81|PO210_MOUSE Nuclear pore membrane glycoprotein 210 OS=Mus musculus GN=Nup210 PE=1 SV=2
0.494486	0.479892	0.450613	0.445216	0.423693	0.408797	0.479892	0.423693	1.13264	0.17969	8	8	P63030;E9PXT1;D3Z786;D3YWY6;D3Z5S0;E9Q0V4	P63030;E9PXT1;D3Z786;D3YWY6;D3Z5S0;E9Q0V4	Mitochondrial pyruvate carrier 1	Mpc1	>sp|P63030|BR44L_MOUSE Brain protein 44-like protein OS=Mus musculus GN=Brp44l PE=1 SV=1;>tr|E9PXT1|E9PXT1_MOUSE Uncharacterized protein OS=Mus musculus GN=Gm3452 PE=4 SV=1;>tr|D3Z786|D3Z786_MOUSE Brain protein 44-like (Fragment) OS=Mus musculus GN=Brp44l
1.18064	0.907688	1.42718	0.641437	0.804699	0.679071	1.18064	0.679071	1.73861	0.797935	36	36	Q9D6Z1;E0CXZ0;A2APD7;F7CHQ7;F6USW7;F6U250;F7CHP9;F6V095	Q9D6Z1	Nucleolar protein 56	Nop56	>sp|Q9D6Z1|NOP56_MOUSE Nucleolar protein 56 OS=Mus musculus GN=Nop56 PE=1 SV=2
0.726639	0.772618	0.858885	0.644081	0.64512	0.696282	0.772618	0.64512	1.19763	0.260188	9	4	P63001;Q3TLP8;P60764;A2AC13;G3UZM2;D3Z3L1;F2Z463;D3YX61;Q8R527	P63001;Q3TLP8;P60764	Ras-related C3 botulinum toxin substrate 1;Ras-related C3 botulinum toxin substrate 3	Rac1;Rac3	>sp|P63001|RAC1_MOUSE Ras-related C3 botulinum toxin substrate 1 OS=Mus musculus GN=Rac1 PE=1 SV=1;>tr|Q3TLP8|Q3TLP8_MOUSE RAS-related C3 botulinum substrate 1, isoform CRA_a OS=Mus musculus GN=Rac1 PE=2 SV=1;>sp|P60764|RAC3_MOUSE Ras-related C3 botulinum
1.70561	1.37041	1.66694	1.27706	1.30353	1.16948	1.66694	1.27706	1.30529	0.384376	82	82	Q9ERU9	Q9ERU9	E3 SUMO-protein ligase RanBP2;Putative peptidyl-prolyl cis-trans isomerase	Ranbp2	>sp|Q9ERU9|RBP2_MOUSE E3 SUMO-protein ligase RanBP2 OS=Mus musculus GN=Ranbp2 PE=1 SV=2
2.12504	1.57436	2.10544	1.28347	1.52639	1.21929	2.10544	1.28347	1.64043	0.714072	38	37	F6U106;O88569;O88569-2;O88569-3	F6U106;O88569;O88569-2;O88569-3	Heterogeneous nuclear ribonucleoproteins A2/B1	Hnrnpa2b1	>tr|F6U106|F6U106_MOUSE Uncharacterized protein (Fragment) OS=Mus musculus GN=Hnrnpa2b1 PE=4 SV=1;>sp|O88569|ROA2_MOUSE Heterogeneous nuclear ribonucleoproteins A2/B1 OS=Mus musculus GN=Hnrnpa2b1 PE=1 SV=2;>sp|O88569-2|ROA2_MOUSE Isoform 2 of Heterogeneous
2.18613	1.61802	2.19974	1.32484	1.55943	1.29806	2.18613	1.32484	1.65011	0.722561	24	24	P49312;Q5EBP8;P49312-2	P49312;Q5EBP8;P49312-2	Heterogeneous nuclear ribonucleoprotein A1	Hnrnpa1	>sp|P49312|ROA1_MOUSE Heterogeneous nuclear ribonucleoprotein A1 OS=Mus musculus GN=Hnrnpa1 PE=1 SV=2;>tr|Q5EBP8|Q5EBP8_MOUSE Heterogeneous nuclear ribonucleoprotein A1 OS=Mus musculus GN=Hnrnpa1 PE=2 SV=1;>sp|P49312-2|ROA1_MOUSE Isoform Short of Heterogen
1.57781	1.27121	1.48458	1.22638	1.13865	1.13678	1.48458	1.13865	1.30381	0.38273	44	44	Q9Z0W3;Q9Z0W3-2	Q9Z0W3;Q9Z0W3-2	Nuclear pore complex protein Nup160	Nup160	>sp|Q9Z0W3|NU160_MOUSE Nuclear pore complex protein Nup160 OS=Mus musculus GN=Nup160 PE=1 SV=2;>sp|Q9Z0W3-2|NU160_MOUSE Isoform 2 of Nuclear pore complex protein Nup160 OS=Mus musculus GN=Nup160
1.81192	1.3419	1.62467	1.21678	1.10926	1.22323	1.62467	1.21678	1.33522	0.417078	18	17	Q9ERG0;Q9ERG0-2	Q9ERG0;Q9ERG0-2	LIM domain and actin-binding protein 1	Lima1	>sp|Q9ERG0|LIMA1_MOUSE LIM domain and actin-binding protein 1 OS=Mus musculus GN=Lima1 PE=1 SV=3;>sp|Q9ERG0-2|LIMA1_MOUSE Isoform Alpha of LIM domain and actin-binding protein 1 OS=Mus musculus GN=Lima1
NaN	1.70259	2.20546	1.28218	1.0394	1.33127	1.95403	1.28218	1.52399	0.60785	12	12	Q9DBX3;Q9DBX3-2;Q9DBX3-3	Q9DBX3;Q9DBX3-2;Q9DBX3-3	Sushi domain-containing protein 2	Susd2	>sp|Q9DBX3|SUSD2_MOUSE Sushi domain-containing protein 2 OS=Mus musculus GN=Susd2 PE=1 SV=1;>sp|Q9DBX3-2|SUSD2_MOUSE Isoform 2 of Sushi domain-containing protein 2 OS=Mus musculus GN=Susd2;>sp|Q9DBX3-3|SUSD2_MOUSE Isoform 3 of Sushi domain-containing prote
1.87427	1.49932	2.00674	1.46101	1.19218	1.21646	1.87427	1.21646	1.54076	0.62364	15	15	P47934;F7BF80;B7ZDD7;A2AWJ5;B7ZDD8;A2AWE5	P47934	Carnitine O-acetyltransferase	Crat	>sp|P47934|CACP_MOUSE Carnitine O-acetyltransferase OS=Mus musculus GN=Crat PE=1 SV=3
1.23355	0.951928	1.16132	0.784498	0.921829	0.832431	1.16132	0.832431	1.39509	0.480363	17	17	P26369;Q3KQM4	P26369;Q3KQM4	Splicing factor U2AF 65 kDa subunit	U2af2	>sp|P26369|U2AF2_MOUSE Splicing factor U2AF 65 kDa subunit OS=Mus musculus GN=U2af2 PE=1 SV=3;>tr|Q3KQM4|Q3KQM4_MOUSE U2af2 protein OS=Mus musculus GN=U2af2 PE=2 SV=1
NaN	0.953289	1.09765	1.21343	1.262	1.35408	1.02547	1.262	0.812575	-0.299427	24	24	Q9WU78;Q9WU78-3;Q9WU78-2;E9QQ36	Q9WU78;Q9WU78-3	Programmed cell death 6-interacting protein	Pdcd6ip	>sp|Q9WU78|PDC6I_MOUSE Programmed cell death 6-interacting protein OS=Mus musculus GN=Pdcd6ip PE=1 SV=3;>sp|Q9WU78-3|PDC6I_MOUSE Isoform 3 of Programmed cell death 6-interacting protein OS=Mus musculus GN=Pdcd6ip
0.526482	0.686295	0.524439	0.704573	0.87727	0.787216	0.526482	0.787216	0.66879	-0.580375	24	23	Q6GQS1;F6X0P2;F7BBH5;F7ANR8	Q6GQS1	Calcium-binding mitochondrial carrier protein SCaMC-3	Slc25a23	>sp|Q6GQS1|SCMC3_MOUSE Calcium-binding mitochondrial carrier protein SCaMC-3 OS=Mus musculus GN=Slc25a23 PE=2 SV=1
1.49359	1.24352	1.54433	1.09691	1.0898	1.21812	1.49359	1.09691	1.36163	0.445339	26	26	Q8R480	Q8R480	Nuclear pore complex protein Nup85	Nup85	>sp|Q8R480|NUP85_MOUSE Nuclear pore complex protein Nup85 OS=Mus musculus GN=Nup85 PE=1 SV=1
1.00674	0.802439	1.08706	0.717515	0.752842	0.666178	1.00674	0.717515	1.40309	0.48861	35	35	Q91YR7;Q91YR7-2;B7ZCS1	Q91YR7;Q91YR7-2	Pre-mRNA-processing factor 6	Prpf6	>sp|Q91YR7|PRP6_MOUSE Pre-mRNA-processing factor 6 OS=Mus musculus GN=Prpf6 PE=2 SV=1;>sp|Q91YR7-2|PRP6_MOUSE Isoform 2 of Pre-mRNA-processing factor 6 OS=Mus musculus GN=Prpf6
0.890789	0.717	0.882223	0.575772	0.713267	0.565675	0.882223	0.575772	1.53224	0.615646	23	23	Q9Z1M8	Q9Z1M8	Protein Red	Ik	>sp|Q9Z1M8|RED_MOUSE Protein Red OS=Mus musculus GN=Ik PE=2 SV=2
NaN	1.08832	1.41709	0.809389	0.782595	0.888415	1.2527	0.809389	1.54772	0.630142	6	6	Q8BSM7;A2ATS4;G3X8X3	Q8BSM7;A2ATS4;G3X8X3	Large neutral amino acids transporter small subunit 3	Slc43a1	>sp|Q8BSM7|LAT3_MOUSE Large neutral amino acids transporter small subunit 3 OS=Mus musculus GN=Slc43a1 PE=1 SV=1;>tr|A2ATS4|A2ATS4_MOUSE Solute carrier family 43, member 1 OS=Mus musculus GN=Slc43a1 PE=4 SV=1;>tr|G3X8X3|G3X8X3_MOUSE MCG3561, isoform CRA_c
1.70797	1.66428	1.87642	1.92467	2.26501	2.06825	1.70797	2.06825	0.825804	-0.276128	9	9	Q91VS7;E9QJW0;D3YU60;D3YVR3	Q91VS7;E9QJW0;D3YU60	Microsomal glutathione S-transferase 1	Mgst1	>sp|Q91VS7|MGST1_MOUSE Microsomal glutathione S-transferase 1 OS=Mus musculus GN=Mgst1 PE=1 SV=3;>tr|E9QJW0|E9QJW0_MOUSE Uncharacterized protein OS=Mus musculus GN=Mgst1 PE=4 SV=1;>tr|D3YU60|D3YU60_MOUSE Uncharacterized protein OS=Mus musculus GN=Mgst1 PE=
0.649857	0.731048	0.610352	0.762195	0.775555	0.866476	0.649857	0.775555	0.837925	-0.255107	33	33	Q9DBG6;Q3U505;A2ACG7	Q9DBG6;Q3U505;A2ACG7	Dolichyl-diphosphooligosaccharide--protein glycosyltransferase subunit 2	Rpn2	>sp|Q9DBG6|RPN2_MOUSE Dolichyl-diphosphooligosaccharide--protein glycosyltransferase subunit 2 OS=Mus musculus GN=Rpn2 PE=2 SV=1;>tr|Q3U505|Q3U505_MOUSE Uncharacterized protein (Fragment) OS=Mus musculus GN=Rpn2 PE=2 SV=1;>tr|A2ACG7|A2ACG7_MOUSE Ribophorin
1.47106	1.20402	1.54264	1.1149	1.11196	1.11387	1.47106	1.11387	1.32067	0.401275	67	54	F6PXL5;Q6ZQG1	F6PXL5;Q6ZQG1		Nup205	>tr|F6PXL5|F6PXL5_MOUSE Uncharacterized protein (Fragment) OS=Mus musculus GN=Nup205 PE=4 SV=1;>tr|Q6ZQG1|Q6ZQG1_MOUSE MCG21756, isoform CRA_a (Fragment) OS=Mus musculus GN=Nup205 PE=2 SV=1
1.20181	0.678656	0.892061	0.501404	0.52997	0.425894	0.892061	0.501404	1.77913	0.831169	27	27	Q8BJS4-2;Q8BJS4;Q8BJS4-3;E0CY39;E0CY32	Q8BJS4-2;Q8BJS4;Q8BJS4-3	SUN domain-containing protein 2	Sun2	>sp|Q8BJS4-2|SUN2_MOUSE Isoform 2 of SUN domain-containing protein 2 OS=Mus musculus GN=Sun2;>sp|Q8BJS4|SUN2_MOUSE SUN domain-containing protein 2 OS=Mus musculus GN=Sun2 PE=1 SV=3;>sp|Q8BJS4-3|SUN2_MOUSE Isoform 3 of SUN domain-containing protein 2 OS=Mus
2.15736	1.40298	1.50532	0.931185	1.11305	0.961446	1.50532	0.961446	1.56568	0.646792	11	9	Q62189;E9Q4T6;D3Z0S6;F8VQ88;D6RI83	Q62189;E9Q4T6;D3Z0S6	U1 small nuclear ribonucleoprotein A	Snrpa	>sp|Q62189|SNRPA_MOUSE U1 small nuclear ribonucleoprotein A OS=Mus musculus GN=Snrpa PE=2 SV=3;>tr|E9Q4T6|E9Q4T6_MOUSE Uncharacterized protein OS=Mus musculus GN=Snrpa PE=4 SV=1;>tr|D3Z0S6|D3Z0S6_MOUSE Small nuclear ribonucleoprotein polypeptide A (Fragmen
NaN	0.299133	0.341962	0.582513	0.436376	0.589588	0.320547	0.582513	0.550284	-0.861752	20	14	E9QAS4;Q6PDQ2;E9QAS5;F6WR45;F6SLC9	E9QAS4;Q6PDQ2;E9QAS5	Chromodomain-helicase-DNA-binding protein 4	Chd4	>tr|E9QAS4|E9QAS4_MOUSE Chromodomain helicase DNA-binding protein 4 OS=Mus musculus GN=Chd4 PE=4 SV=1;>sp|Q6PDQ2|CHD4_MOUSE Chromodomain-helicase-DNA-binding protein 4 OS=Mus musculus GN=Chd4 PE=1 SV=1;>tr|E9QAS5|E9QAS5_MOUSE Chromodomain helicase DNA-bind
1.73895	1.48416	2.02762	1.34738	1.26266	1.29507	1.73895	1.29507	1.34275	0.425186	27	27	P09055;F8WH76	P09055	Integrin beta-1	Itgb1	>sp|P09055|ITB1_MOUSE Integrin beta-1 OS=Mus musculus GN=Itgb1 PE=1 SV=1
1.61444	1.3245	1.70274	1.17349	1.18645	1.27685	1.61444	1.18645	1.36073	0.444383	103	2	Q7M739;Q8BK71;F6RX08	Q7M739		Tpr	>tr|Q7M739|Q7M739_MOUSE Nuclear pore complex-associated intranuclear coiled-coil protein TPR OS=Mus musculus GN=Tpr PE=2 SV=1
NaN	0.785608	0.774353	0.891902	1.0514	1.03804	0.77998	1.03804	0.751397	-0.412352	5	5	Q64435	Q64435	UDP-glucuronosyltransferase 1-6	Ugt1a6	>sp|Q64435|UD16_MOUSE UDP-glucuronosyltransferase 1-6 OS=Mus musculus GN=Ugt1a6 PE=1 SV=1
1.71644	1.1566	1.41291	0.886132	1.07235	0.812942	1.41291	0.886132	1.59447	0.673076	43	43	Q8K310;Q6ZQ61	Q8K310;Q6ZQ61	Matrin-3	Matr3	>sp|Q8K310|MATR3_MOUSE Matrin-3 OS=Mus musculus GN=Matr3 PE=1 SV=1;>tr|Q6ZQ61|Q6ZQ61_MOUSE MCG121979, isoform CRA_c (Fragment) OS=Mus musculus GN=Matr3 PE=2 SV=1
1.46895	1.05675	1.3971	0.86192	0.929541	1.00649	1.3971	0.929541	1.503	0.587845	8	7	Q60749;Q9WU01-2;Q9WU01	Q60749	KH domain-containing, RNA-binding, signal transduction-associated protein 1	Khdrbs1	>sp|Q60749|KHDR1_MOUSE KH domain-containing, RNA-binding, signal transduction-associated protein 1 OS=Mus musculus GN=Khdrbs1 PE=1 SV=2
2.59612	2.37976	3.02737	2.15054	2.14404	2.10407	2.59612	2.14404	1.21085	0.276025	59	41	Q8VDN2;E9QAV3	Q8VDN2;E9QAV3	Sodium/potassium-transporting ATPase subunit alpha-1	Atp1a1	>sp|Q8VDN2|AT1A1_MOUSE Sodium/potassium-transporting ATPase subunit alpha-1 OS=Mus musculus GN=Atp1a1 PE=1 SV=1;>tr|E9QAV3|E9QAV3_MOUSE ATPase, Na+/K+-transporting, alpha 1 polypeptide OS=Mus musculus GN=Atp1a1 PE=3 SV=1
0.436357	0.569671	0.561293	1.15397	0.805802	1.62311	0.561293	1.15397	0.486402	-1.03978	5	5	P43275	P43275	Histone H1.1	Hist1h1a	>sp|P43275|H11_MOUSE Histone H1.1 OS=Mus musculus GN=Hist1h1a PE=2 SV=2
0.839913	0.711491	0.807298	0.69512	0.669254	0.609645	0.807298	0.669254	1.20627	0.270547	15	15	P97333	P97333	Neuropilin-1	Nrp1	>sp|P97333|NRP1_MOUSE Neuropilin-1 OS=Mus musculus GN=Nrp1 PE=1 SV=2
1.2075	0.930925	1.19828	0.86949	0.867227	0.844024	1.19828	0.867227	1.38174	0.466483	11	9	Q4VA93;P20444;Q2NKI4;P63318;E9QMP2	Q4VA93;P20444	Protein kinase C;Protein kinase C alpha type	Prkca	>tr|Q4VA93|Q4VA93_MOUSE Protein kinase C OS=Mus musculus GN=Prkca PE=2 SV=1;>sp|P20444|KPCA_MOUSE Protein kinase C alpha type OS=Mus musculus GN=Prkca PE=1 SV=3
1.79244	1.43556	2.02614	1.34162	1.23612	1.21971	1.79244	1.23612	1.45005	0.536106	30	1	P63260;E9Q607;B1ATY1;G3UYG0	P63260;E9Q607	Actin, cytoplasmic 2;Actin, cytoplasmic 2, N-terminally processed	Actg1	>sp|P63260|ACTG_MOUSE Actin, cytoplasmic 2 OS=Mus musculus GN=Actg1 PE=1 SV=1;>tr|E9Q607|E9Q607_MOUSE Uncharacterized protein OS=Mus musculus GN=Actg1 PE=3 SV=1
2.93997	2.55083	3.36587	2.24881	2.40993	2.1631	2.93997	2.24881	1.30734	0.38664	138	136	E9Q6R7;Q61636;E9Q916;Q3TR59	E9Q6R7		Utrn	>tr|E9Q6R7|E9Q6R7_MOUSE Uncharacterized protein OS=Mus musculus GN=Utrn PE=4 SV=1
2.3365	2.00618	2.64382	1.9594	1.63185	1.61342	2.3365	1.63185	1.43181	0.517841	10	10	P56528	P56528	ADP-ribosyl cyclase 1	Cd38	>sp|P56528|CD38_MOUSE ADP-ribosyl cyclase 1 OS=Mus musculus GN=Cd38 PE=1 SV=2
2.32105	2.05524	2.63082	1.68739	1.6948	2.00401	2.32105	1.6948	1.36951	0.453663	20	20	Q8CEC0-3;Q8CEC0-2;Q8CEC0	Q8CEC0-3;Q8CEC0-2;Q8CEC0	Nuclear pore complex protein Nup88	Nup88	>sp|Q8CEC0-3|NUP88_MOUSE Isoform 3 of Nuclear pore complex protein Nup88 OS=Mus musculus GN=Nup88;>sp|Q8CEC0-2|NUP88_MOUSE Isoform 2 of Nuclear pore complex protein Nup88 OS=Mus musculus GN=Nup88;>sp|Q8CEC0|NUP88_MOUSE Nuclear pore complex protein Nup88 OS
0.65028	0.715871	0.591541	0.732869	0.769468	0.824878	0.65028	0.769468	0.845103	-0.2428	49	49	Q91YQ5	Q91YQ5	Dolichyl-diphosphooligosaccharide--protein glycosyltransferase subunit 1	Rpn1	>sp|Q91YQ5|RPN1_MOUSE Dolichyl-diphosphooligosaccharide--protein glycosyltransferase subunit 1 OS=Mus musculus GN=Rpn1 PE=2 SV=1
1.38248	1.59803	2.35311	1.12601	0.720202	0.87108	1.59803	0.87108	1.83454	0.875417	17	15	P19001;CON__P19001	P19001;CON__P19001	Keratin, type I cytoskeletal 19	Krt19	>sp|P19001|K1C19_MOUSE Keratin, type I cytoskeletal 19 OS=Mus musculus GN=Krt19 PE=1 SV=1;>P19001 SWISS-PROT:P19001 Tax_Id=10090 Gene_Symbol=Krt19 Keratin, type I cytoskeletal 19
1.70268	2.03496	NaN	2.23514	2.25484	2.3265	1.86882	2.25484	0.828804	-0.270897	7	7	Q9DB29	Q9DB29	Isoamyl acetate-hydrolyzing esterase 1 homolog	Iah1	>sp|Q9DB29|IAH1_MOUSE Isoamyl acetate-hydrolyzing esterase 1 homolog OS=Mus musculus GN=Iah1 PE=2 SV=1
0.565323	0.643874	0.555525	0.661288	0.683013	0.764468	0.565323	0.683013	0.82769	-0.272838	15	10	P61620;A2ATT9	P61620	Protein transport protein Sec61 subunit alpha isoform 1	Sec61a1	>sp|P61620|S61A1_MOUSE Protein transport protein Sec61 subunit alpha isoform 1 OS=Mus musculus GN=Sec61a1 PE=2 SV=2
NaN	1.8046	1.57572	1.37908	1.13698	1.34372	1.69016	1.34372	1.25782	0.330927	16	16	Q9CZR2;G3UWC2;Q0VDM6;O35409;E9PV01	Q9CZR2;G3UWC2	N-acetylated-alpha-linked acidic dipeptidase 2	Naalad2	>sp|Q9CZR2|NALD2_MOUSE N-acetylated-alpha-linked acidic dipeptidase 2 OS=Mus musculus GN=Naalad2 PE=1 SV=2;>tr|G3UWC2|G3UWC2_MOUSE N-acetylated alpha-linked acidic dipeptidase 2, isoform CRA_a OS=Mus musculus GN=Naalad2 PE=4 SV=1
0.84832	0.986582	0.95229	1.14639	1.15768	1.50925	0.95229	1.15768	0.822585	-0.281764	12	12	P62717;F6YJW4;D3YVT7	P62717	60S ribosomal protein L18a	Rpl18a	>sp|P62717|RL18A_MOUSE 60S ribosomal protein L18a OS=Mus musculus GN=Rpl18a PE=1 SV=1
3.50656	2.34335	2.77369	1.76137	2.11972	1.84798	2.77369	1.84798	1.50093	0.585857	43	43	Q8VEK3;G3XA10	Q8VEK3;G3XA10	Heterogeneous nuclear ribonucleoprotein U	Hnrnpu	>sp|Q8VEK3|HNRPU_MOUSE Heterogeneous nuclear ribonucleoprotein U OS=Mus musculus GN=Hnrnpu PE=1 SV=1;>tr|G3XA10|G3XA10_MOUSE Heterogeneous nuclear ribonucleoprotein U, isoform CRA_b OS=Mus musculus GN=Hnrnpu PE=4 SV=1
0.483816	0.470478	0.512085	0.589623	0.601214	0.778331	0.483816	0.601214	0.804732	-0.31342	24	24	P51658	P51658	Estradiol 17-beta-dehydrogenase 2	Hsd17b2	>sp|P51658|DHB2_MOUSE Estradiol 17-beta-dehydrogenase 2 OS=Mus musculus GN=Hsd17b2 PE=2 SV=2
2.5161	1.9314	2.73568	1.89739	1.63287	1.48734	2.5161	1.63287	1.54091	0.623779	46	3	O70318;G3X9B8;Q811B2;G3X991	O70318;G3X9B8;Q811B2;G3X991	Band 4.1-like protein 2	Epb41l2;Epb4.1l2	>sp|O70318|E41L2_MOUSE Band 4.1-like protein 2 OS=Mus musculus GN=Epb41l2 PE=1 SV=1;>tr|G3X9B8|G3X9B8_MOUSE Erythrocyte protein band 4.1-like 2, isoform CRA_b OS=Mus musculus GN=Epb4.1l2 PE=4 SV=1;>tr|Q811B2|Q811B2_MOUSE Protein 4.1G OS=Mus musculus GN=Epb
NaN	0.768699	0.932227	0.571396	0.64082	0.437311	0.850463	0.571396	1.4884	0.573758	10	10	Q8C7V3	Q8C7V3	U3 small nucleolar RNA-associated protein 15 homolog	Utp15	>sp|Q8C7V3|UTP15_MOUSE U3 small nucleolar RNA-associated protein 15 homolog OS=Mus musculus GN=Utp15 PE=2 SV=1
1.11311	0.795862	1.13838	0.710278	0.713827	0.73443	1.11311	0.713827	1.55936	0.64095	22	22	Q6ZPR5;Q6ZPR5-2;E9Q914;Q6ZPR5-3;Q6ZPR5-4;E9Q1V5;Q6ZPR5-5;E9Q9L1;E9Q0L7;E9PZU7;E9PVE5;E9Q1T4;E9Q1M2;E9Q5Z0;E9Q5R0;E9Q146;E9QAA5	Q6ZPR5;Q6ZPR5-2;E9Q914;Q6ZPR5-3;Q6ZPR5-4;E9Q1V5;Q6ZPR5-5;E9Q9L1;E9Q0L7	Sphingomyelin phosphodiesterase 4	Smpd4	>sp|Q6ZPR5|NSMA3_MOUSE Sphingomyelin phosphodiesterase 4 OS=Mus musculus GN=Smpd4 PE=2 SV=2;>sp|Q6ZPR5-2|NSMA3_MOUSE Isoform 2 of Sphingomyelin phosphodiesterase 4 OS=Mus musculus GN=Smpd4;>tr|E9Q914|E9Q914_MOUSE Uncharacterized protein OS=Mus musculus GN=
2.05706	1.71694	2.03484	1.58496	1.49174	1.71165	2.03484	1.58496	1.28384	0.360469	24	24	Q501J6;Q3U741;Q501J6-2	Q501J6;Q3U741;Q501J6-2	Probable ATP-dependent RNA helicase DDX17	Ddx17	>sp|Q501J6|DDX17_MOUSE Probable ATP-dependent RNA helicase DDX17 OS=Mus musculus GN=Ddx17 PE=2 SV=1;>tr|Q3U741|Q3U741_MOUSE DEAD (Asp-Glu-Ala-Asp) box polypeptide 17, isoform CRA_a OS=Mus musculus GN=Ddx17 PE=2 SV=1;>sp|Q501J6-2|DDX17_MOUSE Isoform 2 of Pr
0.73303	0.853242	0.715666	0.87382	0.881912	0.898311	0.73303	0.881912	0.831183	-0.266762	20	20	Q60930;G3UX26;D3YZT5;D3YUN8	Q60930;G3UX26;D3YZT5	Voltage-dependent anion-selective channel protein 2	Vdac2	>sp|Q60930|VDAC2_MOUSE Voltage-dependent anion-selective channel protein 2 OS=Mus musculus GN=Vdac2 PE=1 SV=2;>tr|G3UX26|G3UX26_MOUSE Uncharacterized protein (Fragment) OS=Mus musculus GN=Vdac2 PE=4 SV=1;>tr|D3YZT5|D3YZT5_MOUSE Voltage-dependent anion chan
1.46066	1.0555	1.31453	0.762486	1.05753	0.808669	1.31453	0.808669	1.62555	0.700926	11	11	G3UVU2;Q62203;G5E834;D3YW09;D3Z5A6	G3UVU2;Q62203;G5E834;D3YW09	Splicing factor 3A subunit 2	Sf3a2	>tr|G3UVU2|G3UVU2_MOUSE Splicing factor 3a, subunit 2, isoform CRA_b OS=Mus musculus GN=Sf3a2 PE=4 SV=1;>sp|Q62203|SF3A2_MOUSE Splicing factor 3A subunit 2 OS=Mus musculus GN=Sf3a2 PE=2 SV=2;>tr|G5E834|G5E834_MOUSE Splicing factor 3a, subunit 2, isoform CR
2.8331	2.14818	2.64068	1.80884	2.14938	1.72891	2.64068	1.80884	1.45987	0.545845	23	3	Q60668-3;Q60668;F6ZV59;Q60668-4;Q60668-2;E9Q5B6;F6SHF3;F7A465	Q60668-3;Q60668;F6ZV59;Q60668-4;Q60668-2	Heterogeneous nuclear ribonucleoprotein D0	Hnrnpd	>sp|Q60668-3|HNRPD_MOUSE Isoform 3 of Heterogeneous nuclear ribonucleoprotein D0 OS=Mus musculus GN=Hnrnpd;>sp|Q60668|HNRPD_MOUSE Heterogeneous nuclear ribonucleoprotein D0 OS=Mus musculus GN=Hnrnpd PE=1 SV=2;>tr|F6ZV59|F6ZV59_MOUSE Heterogeneous nuclear r
2.53248	1.80672	2.38977	1.48619	1.80486	1.42721	2.38977	1.48619	1.60798	0.685253	36	4	E9Q8W8;G5E924	E9Q8W8;G5E924		Hnrnpl	>tr|E9Q8W8|E9Q8W8_MOUSE Uncharacterized protein OS=Mus musculus GN=Hnrnpl PE=4 SV=1;>tr|G5E924|G5E924_MOUSE Heterogeneous nuclear ribonucleoprotein L (Fragment) OS=Mus musculus GN=Hnrnpl PE=4 SV=1
0.397346	0.621736	0.529073	0.309933	0.279306	0.383362	0.529073	0.309933	1.70706	0.77151	27	27	Q80YX1-2;Q80YX1;Q80YX1-5;E9QM60;Q80YX1-4;E9QM59;Q80YX1-3;E9QKW5;Q80YX0	Q80YX1-2;Q80YX1;Q80YX1-5;E9QM60;Q80YX1-4;E9QM59;Q80YX1-3;E9QKW5	Tenascin	Tnc	>sp|Q80YX1-2|TENA_MOUSE Isoform 2 of Tenascin OS=Mus musculus GN=Tnc;>sp|Q80YX1|TENA_MOUSE Tenascin OS=Mus musculus GN=Tnc PE=1 SV=1;>sp|Q80YX1-5|TENA_MOUSE Isoform 5 of Tenascin OS=Mus musculus GN=Tnc;>tr|E9QM60|E9QM60_MOUSE Uncharacterized protein OS=Mus
0.820883	0.491497	0.767754	0.251927	0.299742	0.504999	0.767754	0.299742	2.56138	1.35692	60	33	E9QP46;Q6ZWQ0;F7BX34;Q6ZWN0;Q6ZWQ0-2;D3YVK9;D6RH38;D3Z412;F6VTU3	E9QP46;Q6ZWQ0	Nesprin-2	Syne2	>tr|E9QP46|E9QP46_MOUSE Uncharacterized protein OS=Mus musculus GN=Syne2 PE=4 SV=1;>sp|Q6ZWQ0|SYNE2_MOUSE Nesprin-2 OS=Mus musculus GN=Syne2 PE=1 SV=2
2.35394	1.79285	2.32688	1.54157	1.80268	1.4678	2.32688	1.54157	1.50942	0.593996	17	17	Q99020;Q9D6G1;Q80XR6;Q20BD0	Q99020;Q9D6G1;Q80XR6;Q20BD0	Heterogeneous nuclear ribonucleoprotein A/B	Hnrnpab	>sp|Q99020|ROAA_MOUSE Heterogeneous nuclear ribonucleoprotein A/B OS=Mus musculus GN=Hnrnpab PE=1 SV=1;>tr|Q9D6G1|Q9D6G1_MOUSE Heterogeneous nuclear ribonucleoprotein A/B, isoform CRA_b OS=Mus musculus GN=Hnrnpab PE=2 SV=1;>tr|Q80XR6|Q80XR6_MOUSE Heterogen
2.53068	2.06339	2.46299	1.62559	2.09578	1.68939	2.46299	1.68939	1.45792	0.543908	19	19	Q9DAW6	Q9DAW6	U4/U6 small nuclear ribonucleoprotein Prp4	Prpf4	>sp|Q9DAW6|PRP4_MOUSE U4/U6 small nuclear ribonucleoprotein Prp4 OS=Mus musculus GN=Prpf4 PE=2 SV=1
1.86693	1.33955	1.80255	1.20003	1.29386	1.17122	1.80255	1.20003	1.50209	0.586969	15	15	Q921F2;Q8R0B4;Q8BLD4;Q6VYI5;Q6VYI4;F8WIJ9;E9Q830	Q921F2;Q8R0B4;Q8BLD4;Q6VYI5;Q6VYI4;F8WIJ9;E9Q830	TAR DNA-binding protein 43	Tardbp	>sp|Q921F2|TADBP_MOUSE TAR DNA-binding protein 43 OS=Mus musculus GN=Tardbp PE=1 SV=1;>tr|Q8R0B4|Q8R0B4_MOUSE MCG16669, isoform CRA_a OS=Mus musculus GN=Tardbp PE=2 SV=1;>tr|Q8BLD4|Q8BLD4_MOUSE MCG16669, isoform CRA_f OS=Mus musculus GN=Tardbp PE=2 SV=1;>t
0.685589	0.543537	0.755287	0.344364	0.550055	0.399521	0.685589	0.399521	1.71603	0.779073	15	15	Q8BHS3	Q8BHS3	Pre-mRNA-splicing factor RBM22	Rbm22	>sp|Q8BHS3|RBM22_MOUSE Pre-mRNA-splicing factor RBM22 OS=Mus musculus GN=Rbm22 PE=2 SV=1
NaN	0.795925	0.798722	1.52432	1.15519	1.76582	0.797324	1.52432	0.523068	-0.934929	4	4	P43276	P43276	Histone H1.5	Hist1h1b	>sp|P43276|H15_MOUSE Histone H1.5 OS=Mus musculus GN=Hist1h1b PE=1 SV=2
1.75039	1.16956	1.44674	0.928074	1.12581	0.819403	1.44674	0.928074	1.55886	0.640494	23	0	Q9Z204-2	Q9Z204-2	Heterogeneous nuclear ribonucleoproteins C1/C2	Hnrnpc	>sp|Q9Z204-2|HNRPC_MOUSE Isoform C1 of Heterogeneous nuclear ribonucleoproteins C1/C2 OS=Mus musculus GN=Hnrnpc
1.92249	1.78792	NaN	1.58403	1.26653	1.5169	1.8552	1.5169	1.22302	0.290453	13	13	Q9JHJ0	Q9JHJ0	Tropomodulin-3	Tmod3	>sp|Q9JHJ0|TMOD3_MOUSE Tropomodulin-3 OS=Mus musculus GN=Tmod3 PE=1 SV=1
2.23999	1.95438	2.52525	1.77396	1.87063	1.4657	2.23999	1.77396	1.26271	0.336519	71	46	P57780;E9Q2W9;D3Z0L8;D3Z761	P57780;E9Q2W9	Alpha-actinin-4	Actn4	>sp|P57780|ACTN4_MOUSE Alpha-actinin-4 OS=Mus musculus GN=Actn4 PE=1 SV=1;>tr|E9Q2W9|E9Q2W9_MOUSE Actinin alpha 4 (Fragment) OS=Mus musculus GN=Actn4 PE=4 SV=1
0.690417	0.795102	0.971817	1.16032	1.03127	1.00815	0.795102	1.03127	0.770993	-0.37521	20	19	A8DUK4;E9Q223;P02088;P02089;CON__Q3SX09;CON__P02070	A8DUK4;E9Q223;P02088	Hemoglobin subunit beta-1	Hbb-b1	>tr|A8DUK4|A8DUK4_MOUSE Beta-globin OS=Mus musculus GN=Hbb-b1 PE=3 SV=1;>tr|E9Q223|E9Q223_MOUSE Hemoglobin, beta adult major chain (Fragment) OS=Mus musculus GN=Hbb-b1 PE=3 SV=1;>sp|P02088|HBB1_MOUSE Hemoglobin subunit beta-1 OS=Mus musculus GN=Hbb-b1 PE=1
0.849401	0.633834	0.906618	0.551937	0.625	0.515278	0.849401	0.551937	1.53895	0.621942	10	10	Q9CQU1	Q9CQU1	Microfibrillar-associated protein 1	Mfap1	>sp|Q9CQU1|MFAP1_MOUSE Microfibrillar-associated protein 1 OS=Mus musculus GN=Mfap1 PE=1 SV=1
0.814465	0.759994	0.742005	0.815661	0.911577	0.864902	0.759994	0.864902	0.878705	-0.186549	7	7	Q99LH2	Q99LH2	Phosphatidylserine synthase 1	Ptdss1	>sp|Q99LH2|PTSS1_MOUSE Phosphatidylserine synthase 1 OS=Mus musculus GN=Ptdss1 PE=2 SV=1
1.4353	1.18025	1.5404	1.02169	1.18298	1.01616	1.4353	1.02169	1.40483	0.490395	6	6	D3YZ09;Q9CY66-3;G5E8M6;Q9CY66-2;Q9CY66;F6SL78	D3YZ09;Q9CY66-3;G5E8M6;Q9CY66-2;Q9CY66	H/ACA ribonucleoprotein complex subunit 1	Gar1	>tr|D3YZ09|D3YZ09_MOUSE GAR1 ribonucleoprotein homolog (yeast) (Fragment) OS=Mus musculus GN=Gar1 PE=4 SV=1;>sp|Q9CY66-3|GAR1_MOUSE Isoform 3 of H/ACA ribonucleoprotein complex subunit 1 OS=Mus musculus GN=Gar1;>tr|G5E8M6|G5E8M6_MOUSE Nucleolar protein fam
0.396228	0.414628	0.389257	0.49613	0.531576	0.723275	0.396228	0.531576	0.745384	-0.423945	24	14	P26150;E9PXG7;B1ARN9;B1ARP0;B1ARP1;O35469	P26150;E9PXG7;B1ARN9;B1ARP0;B1ARP1;O35469	3 beta-hydroxysteroid dehydrogenase/Delta 5-->4-isomerase type 3;3-beta-hydroxy-Delta(5)-steroid dehydrogenase;Steroid Delta-isomerase;3 beta-hydroxysteroid dehydrogenase/Delta 5-->4-isomerase type 6;3-beta-hydroxy-Delta(5)-steroid dehydrogenase;Steroid Delta-isomerase	Hsd3b3;Hsd3b6	>sp|P26150|3BHS3_MOUSE 3 beta-hydroxysteroid dehydrogenase/Delta 5-->4-isomerase type 3 OS=Mus musculus GN=Hsd3b3 PE=2 SV=3;>tr|E9PXG7|E9PXG7_MOUSE Uncharacterized protein OS=Mus musculus GN=Hsd3b3 PE=3 SV=1;>tr|B1ARN9|B1ARN9_MOUSE Hydroxy-delta-5-steroid
NaN	0.835631	0.835003	1.3496	2.11394	2.26896	0.835317	2.11394	0.395147	-1.33954	13	13	B5THE2;F8VQM5	B5THE2		Mgam	>tr|B5THE2|B5THE2_MOUSE Maltase-glucoamylase OS=Mus musculus GN=Mgam PE=2 SV=1
0.975991	0.730087	0.771129	0.527927	0.34842	0.669613	0.771129	0.527927	1.46067	0.546634	22	22	Q8K2I3;D3YVR1	Q8K2I3	Dimethylaniline monooxygenase [N-oxide-forming] 2	Fmo2	>sp|Q8K2I3|FMO2_MOUSE Dimethylaniline monooxygenase [N-oxide-forming] 2 OS=Mus musculus GN=Fmo2 PE=1 SV=3
1.51644	1.08693	1.34526	0.880359	1.09063	0.778392	1.34526	0.880359	1.52808	0.611721	44	44	F8VPM4;Q00PI9	F8VPM4;Q00PI9	Heterogeneous nuclear ribonucleoprotein U-like protein 2	Hnrnpul2	>tr|F8VPM4|F8VPM4_MOUSE Uncharacterized protein OS=Mus musculus GN=Hnrnpul2 PE=4 SV=1;>sp|Q00PI9|HNRL2_MOUSE Heterogeneous nuclear ribonucleoprotein U-like protein 2 OS=Mus musculus GN=Hnrnpul2 PE=1 SV=1
3.85267	3.68283	5.48576	3.20564	2.23554	2.63776	3.85267	2.63776	1.46058	0.546545	10	10	Q62433;E9Q514;E9Q5I8;E9Q3F9;E9PVF3;F6VLR8;E9Q0J8;E9PZC7;E9Q7G8;E9Q147;E9Q7V2	Q62433	Protein NDRG1	Ndrg1	>sp|Q62433|NDRG1_MOUSE Protein NDRG1 OS=Mus musculus GN=Ndrg1 PE=1 SV=1
2.36022	1.72661	2.55552	1.52091	1.6889	1.41916	2.36022	1.52091	1.55185	0.633987	22	21	O88343;A7E1Z5;O88343-2;E9Q8N8;D3Z7G8;O88343-3;D3Z7I7;D3YVG0;D3YX36;E9Q3M5	O88343;A7E1Z5;O88343-2;E9Q8N8	Electrogenic sodium bicarbonate cotransporter 1	Slc4a4	>sp|O88343|S4A4_MOUSE Electrogenic sodium bicarbonate cotransporter 1 OS=Mus musculus GN=Slc4a4 PE=1 SV=2;>tr|A7E1Z5|A7E1Z5_MOUSE Electrogenic Na-bicarbonate cotransporter splice variant NBCe1-E OS=Mus musculus GN=Slc4a4 PE=2 SV=1;>sp|O88343-2|S4A4_MOUSE I
1.13379	0.932227	1.31289	0.74438	0.897344	0.829462	1.13379	0.829462	1.3669	0.450906	23	23	Q3UYV9	Q3UYV9	Nuclear cap-binding protein subunit 1	Ncbp1	>sp|Q3UYV9|NCBP1_MOUSE Nuclear cap-binding protein subunit 1 OS=Mus musculus GN=Ncbp1 PE=1 SV=2
2.38971	1.65736	2.17396	1.66047	1.37954	1.06655	2.17396	1.37954	1.57586	0.656138	32	32	P07356;B0V2N5;B0V2N7;B0V2N8	P07356;B0V2N5;B0V2N7;B0V2N8	Annexin A2	Anxa2	>sp|P07356|ANXA2_MOUSE Annexin A2 OS=Mus musculus GN=Anxa2 PE=1 SV=2;>tr|B0V2N5|B0V2N5_MOUSE Annexin (Fragment) OS=Mus musculus GN=Anxa2 PE=3 SV=1;>tr|B0V2N7|B0V2N7_MOUSE Annexin (Fragment) OS=Mus musculus GN=Anxa2 PE=3 SV=1;>tr|B0V2N8|B0V2N8_MOUSE Annexin
0.17695	0.183506	0.230107	0.113318	0.118961	0.170213	0.183506	0.118961	1.54257	0.625339	14	14	Q61503	Q61503	5-nucleotidase	Nt5e	>sp|Q61503|5NTD_MOUSE 5-nucleotidase OS=Mus musculus GN=Nt5e PE=1 SV=2
1.41705	0.653125	1.1269	0.577301	0.390183	0.482812	1.1269	0.482812	2.33403	1.22283	29	29	Q9WTI7;Q9WTI7-3;Q9WTI7-2;F8WIE8;Q9WTI7-4;Q5ND45	Q9WTI7;Q9WTI7-3;Q9WTI7-2;F8WIE8;Q9WTI7-4	Unconventional myosin-Ic	Myo1c	>sp|Q9WTI7|MYO1C_MOUSE Unconventional myosin-Ic OS=Mus musculus GN=Myo1c PE=1 SV=2;>sp|Q9WTI7-3|MYO1C_MOUSE Isoform 3 of Unconventional myosin-Ic OS=Mus musculus GN=Myo1c;>sp|Q9WTI7-2|MYO1C_MOUSE Isoform 2 of Unconventional myosin-Ic OS=Mus musculus GN=Myo
0.652827	0.95048	0.81314	1.11299	1.07785	1.54598	0.81314	1.11299	0.730591	-0.452865	36	36	P00186;P00184	P00186	Cytochrome P450 1A2	Cyp1a2	>sp|P00186|CP1A2_MOUSE Cytochrome P450 1A2 OS=Mus musculus GN=Cyp1a2 PE=1 SV=1
2.52315	2.64936	NaN	3.38192	2.97194	3.65872	2.58625	3.38192	0.76473	-0.386978	6	6	P45591	P45591	Cofilin-2	Cfl2	>sp|P45591|COF2_MOUSE Cofilin-2 OS=Mus musculus GN=Cfl2 PE=1 SV=1
1.1343	1.0075	1.16827	1.02249	0.837872	0.890551	1.1343	0.890551	1.27371	0.349032	5	5	Q9DAS9	Q9DAS9	Guanine nucleotide-binding protein G(I)/G(S)/G(O) subunit gamma-12	Gng12	>sp|Q9DAS9|GBG12_MOUSE Guanine nucleotide-binding protein G(I)/G(S)/G(O) subunit gamma-12 OS=Mus musculus GN=Gng12 PE=1 SV=3
0.707514	0.459242	0.721553	0.415334	0.387807	0.431072	0.707514	0.415334	1.70348	0.768487	6	6	O35632	O35632	Hyaluronidase-2	Hyal2	>sp|O35632|HYAL2_MOUSE Hyaluronidase-2 OS=Mus musculus GN=Hyal2 PE=1 SV=2
1.44188	0.973899	1.20888	0.716794	0.959233	0.786287	1.20888	0.786287	1.53745	0.620543	25	25	Q9D554	Q9D554	Splicing factor 3A subunit 3	Sf3a3	>sp|Q9D554|SF3A3_MOUSE Splicing factor 3A subunit 3 OS=Mus musculus GN=Sf3a3 PE=2 SV=2
0.287819	0.238481	0.26583	0.34779	0.304897	0.423101	0.26583	0.34779	0.764341	-0.387713	23	23	Q9WU19	Q9WU19	Hydroxyacid oxidase 1	Hao1	>sp|Q9WU19|HAOX1_MOUSE Hydroxyacid oxidase 1 OS=Mus musculus GN=Hao1 PE=2 SV=1
1.12717	0.718494	0.953289	0.566669	0.700035	0.58045	0.953289	0.58045	1.64233	0.715742	46	46	Q921M3;Q921M3-2;F8WHW1	Q921M3;Q921M3-2;F8WHW1	Splicing factor 3B subunit 3	Sf3b3	>sp|Q921M3|SF3B3_MOUSE Splicing factor 3B subunit 3 OS=Mus musculus GN=Sf3b3 PE=2 SV=1;>sp|Q921M3-2|SF3B3_MOUSE Isoform 2 of Splicing factor 3B subunit 3 OS=Mus musculus GN=Sf3b3;>tr|F8WHW1|F8WHW1_MOUSE Uncharacterized protein OS=Mus musculus GN=Sf3b3 PE=4
2.40662	1.51763	1.72888	1.14188	1.31144	1.135	1.72888	1.14188	1.51406	0.598427	27	27	P80313	P80313	T-complex protein 1 subunit eta	Cct7	>sp|P80313|TCPH_MOUSE T-complex protein 1 subunit eta OS=Mus musculus GN=Cct7 PE=1 SV=1
1.04919	0.687474	0.697496	0.455664	0.565483	0.488377	0.697496	0.488377	1.42819	0.51419	10	10	Q99JY8	Q99JY8	Lipid phosphate phosphohydrolase 3	Ppap2b	>sp|Q99JY8|LPP3_MOUSE Lipid phosphate phosphohydrolase 3 OS=Mus musculus GN=Ppap2b PE=1 SV=1
NaN	0.758956	0.675904	0.819538	0.933968	0.852733	0.71743	0.852733	0.84133	-0.249256	15	14	Q9CXD6;Q9CXD6-3;Q9CXD6-2	Q9CXD6;Q9CXD6-3;Q9CXD6-2	Mitochondrial calcium uniporter regulator 1	Mcur1	>sp|Q9CXD6|CC90A_MOUSE Coiled-coil domain-containing protein 90A, mitochondrial OS=Mus musculus GN=Ccdc90a PE=2 SV=1;>sp|Q9CXD6-3|CC90A_MOUSE Isoform 3 of Coiled-coil domain-containing protein 90A, mitochondrial OS=Mus musculus GN=Ccdc90a;>sp|Q9CXD6-2|CC90
2.2734	2.07883	2.77185	1.90716	1.76604	1.87192	2.2734	1.87192	1.21447	0.280333	20	20	Q9CVB6;D3YXG6	Q9CVB6;D3YXG6	Actin-related protein 2/3 complex subunit 2	Arpc2	>sp|Q9CVB6|ARPC2_MOUSE Actin-related protein 2/3 complex subunit 2 OS=Mus musculus GN=Arpc2 PE=1 SV=3;>tr|D3YXG6|D3YXG6_MOUSE MCG114810, isoform CRA_b OS=Mus musculus GN=Arpc2 PE=4 SV=1
1.83261	1.25323	1.51791	1.0484	1.16081	1.11633	1.51791	1.11633	1.35973	0.443323	10	10	Q9CX86	Q9CX86	Heterogeneous nuclear ribonucleoprotein A0	Hnrnpa0	>sp|Q9CX86|ROA0_MOUSE Heterogeneous nuclear ribonucleoprotein A0 OS=Mus musculus GN=Hnrnpa0 PE=1 SV=1
0.977613	0.822233	1.29953	0.611546	0.755515	0.627195	0.977613	0.627195	1.55871	0.640349	24	24	Q6DFW4	Q6DFW4	Nucleolar protein 58	Nop58	>sp|Q6DFW4|NOP58_MOUSE Nucleolar protein 58 OS=Mus musculus GN=Nop58 PE=1 SV=1
1.09428	0.724638	0.979624	0.595309	0.731101	0.579811	0.979624	0.595309	1.64557	0.718589	67	67	Q99NB9;G5E866	Q99NB9;G5E866	Splicing factor 3B subunit 1	Sf3b1	>sp|Q99NB9|SF3B1_MOUSE Splicing factor 3B subunit 1 OS=Mus musculus GN=Sf3b1 PE=1 SV=1;>tr|G5E866|G5E866_MOUSE Splicing factor 3b, subunit 1 OS=Mus musculus GN=Sf3b1 PE=4 SV=1
1.9216	1.36896	NaN	1.06536	1.05208	1.08347	1.64528	1.06536	1.54434	0.626992	12	10	Q8R322	Q8R322	Nucleoporin GLE1	Gle1	>sp|Q8R322|GLE1_MOUSE Nucleoporin GLE1 OS=Mus musculus GN=Gle1 PE=2 SV=2
0.56744	0.578436	0.574845	0.642178	0.609347	0.723589	0.574845	0.642178	0.895149	-0.1598	26	26	Q99L04	Q99L04	Dehydrogenase/reductase SDR family member 1	Dhrs1	>sp|Q99L04|DHRS1_MOUSE Dehydrogenase/reductase SDR family member 1 OS=Mus musculus GN=Dhrs1 PE=2 SV=1
0.375615	0.351469	0.296525	0.379248	0.448873	0.486121	0.351469	0.448873	0.783003	-0.35291	16	16	Q9EQC1;D3Z3X1;D3Z3X2;D3YU71;D3YVB8	Q9EQC1;D3Z3X1	3 beta-hydroxysteroid dehydrogenase type 7	Hsd3b7	>sp|Q9EQC1|3BHS7_MOUSE 3 beta-hydroxysteroid dehydrogenase type 7 OS=Mus musculus GN=Hsd3b7 PE=2 SV=1;>tr|D3Z3X1|D3Z3X1_MOUSE Uncharacterized protein OS=Mus musculus GN=Hsd3b7 PE=3 SV=1
1.56072	1.25463	1.65218	1.21064	1.11311	1.21649	1.56072	1.21064	1.28917	0.366442	7	5	P63024	P63024	Vesicle-associated membrane protein 3	Vamp3	>sp|P63024|VAMP3_MOUSE Vesicle-associated membrane protein 3 OS=Mus musculus GN=Vamp3 PE=1 SV=1
1.49029	1.81531	1.95446	2.17028	2.09437	2.04893	1.81531	2.09437	0.866757	-0.2063	32	32	F6RPJ9;Q9JHR7	F6RPJ9;Q9JHR7	Insulin-degrading enzyme	Ide	>tr|F6RPJ9|F6RPJ9_MOUSE Insulin-degrading enzyme (Fragment) OS=Mus musculus GN=Ide PE=3 SV=1;>sp|Q9JHR7|IDE_MOUSE Insulin-degrading enzyme OS=Mus musculus GN=Ide PE=1 SV=1
1.64579	2.14758	2.21259	2.86566	NaN	2.567	2.14758	2.71633	0.790618	-0.338947	12	12	Q9CZD3	Q9CZD3	Glycine--tRNA ligase	Gars	>sp|Q9CZD3|SYG_MOUSE Glycine--tRNA ligase OS=Mus musculus GN=Gars PE=1 SV=1
0.738498	0.560884	0.700918	0.468406	0.567344	0.511326	0.700918	0.511326	1.37078	0.455002	5	5	Q9D0W5	Q9D0W5	Peptidyl-prolyl cis-trans isomerase-like 1	Ppil1	>sp|Q9D0W5|PPIL1_MOUSE Peptidyl-prolyl cis-trans isomerase-like 1 OS=Mus musculus GN=Ppil1 PE=2 SV=1
1.55965	1.16314	1.63506	1.03352	1.14464	1.06873	1.55965	1.06873	1.45935	0.545325	22	10	Q9ESX5;F6YUI5;A2AN81;F6S1S5	Q9ESX5	H/ACA ribonucleoprotein complex subunit 4	Dkc1	>sp|Q9ESX5|DKC1_MOUSE H/ACA ribonucleoprotein complex subunit 4 OS=Mus musculus GN=Dkc1 PE=1 SV=4
NaN	0.72448	0.92285	0.5418	0.653339	0.540015	0.823665	0.5418	1.52024	0.604297	13	13	Q4FK66;Q4FK66-2	Q4FK66	Pre-mRNA-splicing factor 38A	Prpf38a	>sp|Q4FK66|PR38A_MOUSE Pre-mRNA-splicing factor 38A OS=Mus musculus GN=Prpf38a PE=1 SV=1
1.04408	0.758668	0.96637	0.634115	0.775916	0.643708	0.96637	0.643708	1.50126	0.586169	111	111	Q6P4T2;E9QAF6	Q6P4T2	U5 small nuclear ribonucleoprotein 200 kDa helicase	Snrnp200	>tr|Q6P4T2|Q6P4T2_MOUSE Activating signal cointegrator 1 complex subunit 3-like 1 OS=Mus musculus GN=Snrnp200 PE=2 SV=1
2.12897	1.89656	2.20809	2.38362	2.23549	2.43268	2.12897	2.38362	0.893167	-0.162999	16	4	P15626	P15626	Glutathione S-transferase Mu 2	Gstm2	>sp|P15626|GSTM2_MOUSE Glutathione S-transferase Mu 2 OS=Mus musculus GN=Gstm2 PE=1 SV=2
0.501052	0.537924	0.388939	0.556328	0.858885	0.94697	0.501052	0.858885	0.583375	-0.777505	15	15	Q8C6B0;Q5K4Q9;Q5I0W6;Q76I26;G3X9G9	Q8C6B0;Q5K4Q9		Mettl7a1	>tr|Q8C6B0|Q8C6B0_MOUSE MCG20149, isoform CRA_a OS=Mus musculus GN=Mettl7a1 PE=2 SV=1;>tr|Q5K4Q9|Q5K4Q9_MOUSE AAM-B protein OS=Mus musculus GN=Mettl7a1 PE=2 SV=1
1.43039	0.967679	1.37461	0.741565	1.01531	0.752729	1.37461	0.752729	1.82617	0.86882	6	6	Q9D0T1;E9PZS4	Q9D0T1;E9PZS4	NHP2-like protein 1;NHP2-like protein 1, N-terminally processed	Nhp2l1	>sp|Q9D0T1|NH2L1_MOUSE NHP2-like protein 1 OS=Mus musculus GN=Nhp2l1 PE=2 SV=4;>tr|E9PZS4|E9PZS4_MOUSE Uncharacterized protein OS=Mus musculus GN=Nhp2l1 PE=4 SV=1
1.71904	1.42927	1.92812	1.34818	1.30458	1.35507	1.71904	1.34818	1.27508	0.35059	43	34	Q61656;Q8BTS0;B1ARB9;B1ARC0;B1ARB8	Q61656;Q8BTS0	Probable ATP-dependent RNA helicase DDX5	Ddx5	>sp|Q61656|DDX5_MOUSE Probable ATP-dependent RNA helicase DDX5 OS=Mus musculus GN=Ddx5 PE=1 SV=2;>tr|Q8BTS0|Q8BTS0_MOUSE DEAD (Asp-Glu-Ala-Asp) box polypeptide 5 OS=Mus musculus GN=Ddx5 PE=2 SV=1
0.762602	0.77815	0.684978	0.782595	0.932749	0.931099	0.762602	0.931099	0.819034	-0.288004	18	18	Q922Q8;Q3TF84	Q922Q8;Q3TF84	Leucine-rich repeat-containing protein 59	Lrrc59	>sp|Q922Q8|LRC59_MOUSE Leucine-rich repeat-containing protein 59 OS=Mus musculus GN=Lrrc59 PE=2 SV=1;>tr|Q3TF84|Q3TF84_MOUSE Uncharacterized protein OS=Mus musculus GN=Lrrc59 PE=2 SV=1
1.4468	1.2752	NaN	1.08058	1.04258	1.2097	1.361	1.08058	1.25951	0.332861	10	10	Q8CBU3;Q8C570;A2ASC6	Q8CBU3;Q8C570	mRNA export factor	Rae1	>tr|Q8CBU3|Q8CBU3_MOUSE Uncharacterized protein OS=Mus musculus GN=Rae1 PE=2 SV=1;>sp|Q8C570|RAE1L_MOUSE mRNA export factor OS=Mus musculus GN=Rae1 PE=1 SV=1
2.47874	1.92764	2.63532	1.72873	1.81901	1.88982	2.47874	1.81901	1.36269	0.446453	40	1	A2A839;A2A838;F7BUB8	A2A839;A2A838;F7BUB8		Epb4.1	>tr|A2A839|A2A839_MOUSE Erythrocyte protein band 4.1 OS=Mus musculus GN=Epb4.1 PE=4 SV=1;>tr|A2A838|A2A838_MOUSE Erythrocyte protein band 4.1 (Fragment) OS=Mus musculus GN=Epb4.1 PE=4 SV=1;>tr|F7BUB8|F7BUB8_MOUSE Erythrocyte protein band 4.1 (Fragment) OS=
3.12393	2.22158	2.41179	1.83982	1.99092	1.89829	2.41179	1.89829	1.27051	0.345404	16	16	Q922U1;E0CYD0	Q922U1	U4/U6 small nuclear ribonucleoprotein Prp3	Prpf3	>sp|Q922U1|PRPF3_MOUSE U4/U6 small nuclear ribonucleoprotein Prp3 OS=Mus musculus GN=Prpf3 PE=1 SV=1
0.547525	0.544633	0.492271	0.559534	0.663614	0.708818	0.544633	0.663614	0.820708	-0.28506	36	36	E9Q6M2;A2AL85;Q8BSY0;Q8CBM2;A2AL83;A2AL79;Q6P8S1;A2AL78;Q3TU40;A2AL81	E9Q6M2;A2AL85;Q8BSY0;Q8CBM2	Aspartyl/asparaginyl beta-hydroxylase	Asph	>tr|E9Q6M2|E9Q6M2_MOUSE Uncharacterized protein OS=Mus musculus GN=Asph PE=4 SV=1;>tr|A2AL85|A2AL85_MOUSE Aspartate-beta-hydroxylase OS=Mus musculus GN=Asph PE=4 SV=1;>sp|Q8BSY0|ASPH_MOUSE Aspartyl/asparaginyl beta-hydroxylase OS=Mus musculus GN=Asph PE=2
1.14649	0.869943	0.99453	0.694493	0.884877	0.663394	0.99453	0.694493	1.43202	0.518055	17	17	O35691;Q3TUQ5	O35691;Q3TUQ5	Pinin	Pnn	>sp|O35691|PININ_MOUSE Pinin OS=Mus musculus GN=Pnn PE=1 SV=4;>tr|Q3TUQ5|Q3TUQ5_MOUSE Pinin OS=Mus musculus GN=Pnn PE=2 SV=1
1.74271	1.23182	1.6116	0.989511	1.28403	0.994431	1.6116	0.994431	1.62063	0.696551	3	3	Q8BG05-2;E9Q7H5;B2RXM2;F8VPW0;A2AL13	Q8BG05-2;E9Q7H5;B2RXM2;F8VPW0	Heterogeneous nuclear ribonucleoprotein A3	Hnrnpa3;Gm8991;Gm6793	>sp|Q8BG05-2|ROA3_MOUSE Isoform 2 of Heterogeneous nuclear ribonucleoprotein A3 OS=Mus musculus GN=Hnrnpa3;>tr|E9Q7H5|E9Q7H5_MOUSE Uncharacterized protein OS=Mus musculus GN=Gm8991 PE=4 SV=1;>tr|B2RXM2|B2RXM2_MOUSE EG627828 protein OS=Mus musculus GN=Gm679
2.57076	2.14984	2.27785	1.7916	2.1575	1.74712	2.27785	1.7916	1.27141	0.346424	22	22	Q8VHM5;A2AW41;A2AW40;G3UXU5	Q8VHM5;A2AW41		Hnrnpr	>tr|Q8VHM5|Q8VHM5_MOUSE Heterogeneous nuclear ribonucleoprotein R OS=Mus musculus GN=Hnrnpr PE=2 SV=1;>tr|A2AW41|A2AW41_MOUSE Heterogeneous nuclear ribonucleoprotein R (Fragment) OS=Mus musculus GN=Hnrnpr PE=4 SV=1
0.221185	0.259457	0.151671	0.257354	0.331181	0.351853	0.221185	0.331181	0.667867	-0.582366	24	24	Q9R1J0	Q9R1J0	Sterol-4-alpha-carboxylate 3-dehydrogenase, decarboxylating	Nsdhl	>sp|Q9R1J0|NSDHL_MOUSE Sterol-4-alpha-carboxylate 3-dehydrogenase, decarboxylating OS=Mus musculus GN=Nsdhl PE=2 SV=1
0.970403	0.856384	0.803794	1.00128	1.08268	0.973236	0.856384	1.00128	0.855289	-0.225516	16	16	Q64133	Q64133	Amine oxidase [flavin-containing] A	Maoa	>sp|Q64133|AOFA_MOUSE Amine oxidase [flavin-containing] A OS=Mus musculus GN=Maoa PE=1 SV=3
2.07611	1.41657	2.0447	1.43655	1.29966	1.12094	2.0447	1.29966	1.57326	0.653755	49	49	Q7TPV4;Q3TLF6	Q7TPV4;Q3TLF6	Myb-binding protein 1A	Mybbp1a	>sp|Q7TPV4|MBB1A_MOUSE Myb-binding protein 1A OS=Mus musculus GN=Mybbp1a PE=1 SV=2;>tr|Q3TLF6|Q3TLF6_MOUSE Uncharacterized protein OS=Mus musculus GN=Mybbp1a PE=2 SV=1
2.36894	1.49584	1.80141	1.21867	1.35225	1.22926	1.80141	1.22926	1.46544	0.551336	36	36	P42932	P42932	T-complex protein 1 subunit theta	Cct8	>sp|P42932|TCPQ_MOUSE T-complex protein 1 subunit theta OS=Mus musculus GN=Cct8 PE=1 SV=3
0.547585	0.424214	0.556762	0.355454	0.314614	0.444959	0.547585	0.355454	1.54052	0.62342	22	21	E9QPD4;Q3B7Z2;Q3B7Z2-2	E9QPD4;Q3B7Z2;Q3B7Z2-2	Oxysterol-binding protein 1	Osbp	>tr|E9QPD4|E9QPD4_MOUSE Oxysterol-binding protein OS=Mus musculus GN=Osbp PE=3 SV=1;>sp|Q3B7Z2|OSBP1_MOUSE Oxysterol-binding protein 1 OS=Mus musculus GN=Osbp PE=1 SV=2;>sp|Q3B7Z2-2|OSBP1_MOUSE Isoform 2 of Oxysterol-binding protein 1 OS=Mus musculus GN=Os
1.46836	1.08485	1.59872	0.973426	1.02349	1.03783	1.46836	1.02349	1.43466	0.520709	31	31	P09405	P09405	Nucleolin	Ncl	>sp|P09405|NUCL_MOUSE Nucleolin OS=Mus musculus GN=Ncl PE=1 SV=2
0.989218	0.89214	1.0905	0.704622	0.840548	0.872981	0.989218	0.840548	1.17687	0.234958	14	14	Q80SY5	Q80SY5	Pre-mRNA-splicing factor 38B	Prpf38b	>sp|Q80SY5|PR38B_MOUSE Pre-mRNA-splicing factor 38B OS=Mus musculus GN=Prpf38b PE=1 SV=1
1.58705	1.24346	1.32767	1.09076	0.960615	1.20621	1.32767	1.09076	1.2172	0.283563	24	24	Q80X80;G5E8D9;E9Q6K0;E9PZE4	Q80X80;G5E8D9;E9Q6K0;E9PZE4	C2 domain-containing protein 2-like	C2cd2l	>sp|Q80X80|C2C2L_MOUSE C2 domain-containing protein 2-like OS=Mus musculus GN=C2cd2l PE=1 SV=2;>tr|G5E8D9|G5E8D9_MOUSE MCG10723 OS=Mus musculus GN=C2cd2l PE=4 SV=1;>tr|E9Q6K0|E9Q6K0_MOUSE C2 calcium-dependent domain-containing 2-like OS=Mus musculus GN=C2c
4.04155	6.18276	4.38327	6.53595	7.37572	6.13196	4.38327	6.53595	0.67064	-0.576389	11	11	Q9D6Y7-2;Q9D6Y7;Q9D6Y7-3;Q9D6Y7-4	Q9D6Y7-2;Q9D6Y7;Q9D6Y7-3;Q9D6Y7-4	Mitochondrial peptide methionine sulfoxide reductase	Msra	>sp|Q9D6Y7-2|MSRA_MOUSE Isoform 2 of Mitochondrial peptide methionine sulfoxide reductase OS=Mus musculus GN=Msra;>sp|Q9D6Y7|MSRA_MOUSE Mitochondrial peptide methionine sulfoxide reductase OS=Mus musculus GN=Msra PE=1 SV=1;>sp|Q9D6Y7-3|MSRA_MOUSE Isoform 3
0.733192	0.97371	0.896057	1.0427	1.06146	1.01524	0.896057	1.0427	0.859362	-0.218662	16	16	Q9D6J6;Q9D6J6-2	Q9D6J6;Q9D6J6-2	NADH dehydrogenase [ubiquinone] flavoprotein 2, mitochondrial	Ndufv2	>sp|Q9D6J6|NDUV2_MOUSE NADH dehydrogenase [ubiquinone] flavoprotein 2, mitochondrial OS=Mus musculus GN=Ndufv2 PE=1 SV=2;>sp|Q9D6J6-2|NDUV2_MOUSE Isoform 2 of NADH dehydrogenase [ubiquinone] flavoprotein 2, mitochondrial OS=Mus musculus GN=Ndufv2
2.19284	1.42839	1.72176	1.15817	1.34829	1.18847	1.72176	1.18847	1.44872	0.534779	41	21	P80318;E9Q133;Q3U0I3;F6ZVG8	P80318;E9Q133;Q3U0I3	T-complex protein 1 subunit gamma	Cct3	>sp|P80318|TCPG_MOUSE T-complex protein 1 subunit gamma OS=Mus musculus GN=Cct3 PE=1 SV=1;>tr|E9Q133|E9Q133_MOUSE Chaperonin-containing Tcp1, subunit 3 (gamma) OS=Mus musculus GN=Cct3 PE=3 SV=1;>tr|Q3U0I3|Q3U0I3_MOUSE Uncharacterized protein OS=Mus musculu
3.12627	2.57878	3.68067	2.42055	2.38124	2.29284	3.12627	2.38124	1.31287	0.392729	33	32	Q99L88;Q99L88-2	Q99L88	Beta-1-syntrophin	Sntb1	>sp|Q99L88|SNTB1_MOUSE Beta-1-syntrophin OS=Mus musculus GN=Sntb1 PE=1 SV=4
2.20342	1.85182	2.29158	1.64614	1.5478	1.91545	2.20342	1.64614	1.33854	0.420657	28	28	Q02248;E9Q6A9;F7CRC6;F7BAC9;D3YUH4;F6QZ47;D3Z5Q1;E9PW26;D3Z7S6	Q02248;E9Q6A9	Catenin beta-1	Ctnnb1	>sp|Q02248|CTNB1_MOUSE Catenin beta-1 OS=Mus musculus GN=Ctnnb1 PE=1 SV=1;>tr|E9Q6A9|E9Q6A9_MOUSE Catenin (cadherin-associated protein), beta 1 OS=Mus musculus GN=Ctnnb1 PE=4 SV=1
1.75134	1.29266	1.87783	1.28823	1.04668	1.22149	1.75134	1.22149	1.43377	0.519817	15	15	Q08481-3;Q08481;B1ARB3;Q08481-2;E9Q0X6;Q08481-4;B1ARA9	Q08481-3;Q08481;B1ARB3;Q08481-2;E9Q0X6;Q08481-4	Platelet endothelial cell adhesion molecule	Pecam1	>sp|Q08481-3|PECA1_MOUSE Isoform 3 of Platelet endothelial cell adhesion molecule OS=Mus musculus GN=Pecam1;>sp|Q08481|PECA1_MOUSE Platelet endothelial cell adhesion molecule OS=Mus musculus GN=Pecam1 PE=1 SV=1;>tr|B1ARB3|B1ARB3_MOUSE Platelet/endothelial
2.34874	1.49864	2.17656	1.32071	1.33387	1.48916	2.17656	1.33387	1.63176	0.706432	26	20	Q9WVL3;E9Q0L1;Q9WVL3-2	Q9WVL3;E9Q0L1;Q9WVL3-2	Solute carrier family 12 member 7	Slc12a7	>sp|Q9WVL3|S12A7_MOUSE Solute carrier family 12 member 7 OS=Mus musculus GN=Slc12a7 PE=1 SV=1;>tr|E9Q0L1|E9Q0L1_MOUSE Uncharacterized protein OS=Mus musculus GN=Slc12a7 PE=4 SV=1;>sp|Q9WVL3-2|S12A7_MOUSE Isoform 2 of Solute carrier family 12 member 7 OS=Mu
0.606208	0.498306	0.729607	0.454277	0.424394	0.472411	0.606208	0.454277	1.33445	0.416241	58	51	P14733	P14733	Lamin-B1	Lmnb1	>sp|P14733|LMNB1_MOUSE Lamin-B1 OS=Mus musculus GN=Lmnb1 PE=1 SV=3
0.724428	0.726005	0.565291	0.7414	0.929023	0.970403	0.724428	0.929023	0.779774	-0.358872	29	0	Q8R0P3	Q8R0P3		Ugt1a6b	>tr|Q8R0P3|Q8R0P3_MOUSE MCG14318, isoform CRA_e OS=Mus musculus GN=Ugt1a6a PE=2 SV=1
1.57186	1.22876	1.58358	1.22929	1.13502	1.1747	1.57186	1.1747	1.33809	0.42018	46	46	Q8BJ71;Q8BJ71-2	Q8BJ71;Q8BJ71-2	Nuclear pore complex protein Nup93	Nup93	>sp|Q8BJ71|NUP93_MOUSE Nuclear pore complex protein Nup93 OS=Mus musculus GN=Nup93 PE=2 SV=1;>sp|Q8BJ71-2|NUP93_MOUSE Isoform 2 of Nuclear pore complex protein Nup93 OS=Mus musculus GN=Nup93
0.132818	0.169113	0.20839	0.209921	0.225266	0.253968	0.169113	0.225266	0.750726	-0.413642	24	23	Q9CZW4;E9PUC2;D3Z4I4	Q9CZW4;E9PUC2	Long-chain-fatty-acid--CoA ligase 3	Acsl3	>sp|Q9CZW4|ACSL3_MOUSE Long-chain-fatty-acid--CoA ligase 3 OS=Mus musculus GN=Acsl3 PE=2 SV=2;>tr|E9PUC2|E9PUC2_MOUSE Uncharacterized protein OS=Mus musculus GN=Acsl3 PE=4 SV=1
0.648677	0.661507	0.646454	0.674627	0.746324	0.806452	0.648677	0.746324	0.869163	-0.202302	7	7	Q9CY50;E9Q9A7	Q9CY50;E9Q9A7	Translocon-associated protein subunit alpha	Ssr1	>sp|Q9CY50|SSRA_MOUSE Translocon-associated protein subunit alpha OS=Mus musculus GN=Ssr1 PE=1 SV=1;>tr|E9Q9A7|E9Q9A7_MOUSE Uncharacterized protein OS=Mus musculus GN=Ssr1 PE=4 SV=1
1.07391	0.902853	1.48717	0.644787	0.835003	0.698568	1.07391	0.698568	1.5373	0.620401	19	17	P35550	P35550	rRNA 2-O-methyltransferase fibrillarin	Fbl	>sp|P35550|FBRL_MOUSE rRNA 2-O-methyltransferase fibrillarin OS=Mus musculus GN=Fbl PE=1 SV=2
1.69365	1.33785	1.98594	1.30798	1.17129	1.18957	1.69365	1.18957	1.42375	0.509696	20	2	P13020;CON__Q3SX14	P13020	Gelsolin	Gsn	>sp|P13020|GELS_MOUSE Gelsolin OS=Mus musculus GN=Gsn PE=1 SV=3
1.05645	0.911494	1.2192	0.873286	0.807689	0.867002	1.05645	0.867002	1.21851	0.285117	40	37	Q4VA53;Q4VA53-3;F8WHU5;Q4VA53-2	Q4VA53;Q4VA53-3;F8WHU5	Sister chromatid cohesion protein PDS5 homolog B	Pds5b	>sp|Q4VA53|PDS5B_MOUSE Sister chromatid cohesion protein PDS5 homolog B OS=Mus musculus GN=Pds5b PE=1 SV=1;>sp|Q4VA53-3|PDS5B_MOUSE Isoform 3 of Sister chromatid cohesion protein PDS5 homolog B OS=Mus musculus GN=Pds5b;>tr|F8WHU5|F8WHU5_MOUSE Uncharacteriz
2.12459	1.4467	1.9163	1.30358	1.44557	1.29363	1.9163	1.30358	1.47003	0.555844	32	0	P61979-3;E9Q8D6;E9PVM4	P61979-3;E9Q8D6;E9PVM4	Heterogeneous nuclear ribonucleoprotein K	Hnrnpk	>sp|P61979-3|HNRPK_MOUSE Isoform 3 of Heterogeneous nuclear ribonucleoprotein K OS=Mus musculus GN=Hnrnpk;>tr|E9Q8D6|E9Q8D6_MOUSE Uncharacterized protein OS=Mus musculus GN=Hnrnpk PE=4 SV=1;>tr|E9PVM4|E9PVM4_MOUSE Uncharacterized protein OS=Mus musculus GN
1.35239	0.794534	1.05177	0.565483	0.812678	0.536279	1.05177	0.565483	1.85995	0.895264	61	4	E9QNN1;O70133-2;O70133-3	E9QNN1;O70133-2;O70133-3	ATP-dependent RNA helicase A	Dhx9	>tr|E9QNN1|E9QNN1_MOUSE Uncharacterized protein OS=Mus musculus GN=Dhx9 PE=4 SV=1;>sp|O70133-2|DHX9_MOUSE Isoform 2 of ATP-dependent RNA helicase A OS=Mus musculus GN=Dhx9;>sp|O70133-3|DHX9_MOUSE Isoform 3 of ATP-dependent RNA helicase A OS=Mus musculus GN
NaN	0.554785	0.668673	0.75188	0.724638	0.710379	0.611729	0.724638	0.844186	-0.244368	38	38	F7CGG2;E9QLK7;E9PZA7;E9PWT1;Q80YV3	F7CGG2;E9QLK7;E9PZA7;E9PWT1;Q80YV3	Transformation/transcription domain-associated protein	Trrap	>tr|F7CGG2|F7CGG2_MOUSE Transformation/transcription domain-associated protein (Fragment) OS=Mus musculus GN=Trrap PE=4 SV=1;>tr|E9QLK7|E9QLK7_MOUSE Uncharacterized protein OS=Mus musculus GN=Trrap PE=4 SV=1;>tr|E9PZA7|E9PZA7_MOUSE Uncharacterized protein
2.32791	1.47595	1.74146	1.19153	1.38881	1.14562	1.74146	1.19153	1.46153	0.547482	36	36	P80316;E0CZA1	P80316	T-complex protein 1 subunit epsilon	Cct5	>sp|P80316|TCPE_MOUSE T-complex protein 1 subunit epsilon OS=Mus musculus GN=Cct5 PE=1 SV=1
NaN	1.00878	1.17966	0.893815	0.95511	0.910415	1.09422	0.910415	1.20189	0.265307	17	12	Q8C2Q3;E9Q205;E9QL13;Q8C2Q3-2;E9PXP4	Q8C2Q3;E9Q205;E9QL13;Q8C2Q3-2;E9PXP4	RNA-binding protein 14	Rbm14	>sp|Q8C2Q3|RBM14_MOUSE RNA-binding protein 14 OS=Mus musculus GN=Rbm14 PE=1 SV=1;>tr|E9Q205|E9Q205_MOUSE RNA-binding motif protein 14 OS=Mus musculus GN=Rbm14 PE=4 SV=1;>tr|E9QL13|E9QL13_MOUSE RNA-binding motif protein 14 OS=Mus musculus GN=Rbm14 PE=4 SV=1
1.1033	0.777605	0.947867	0.514907	0.822301	0.569736	0.947867	0.569736	1.6637	0.734391	16	8	E9QNN9;P58501;F6YY19;P58501-2	E9QNN9;P58501	PAX3- and PAX7-binding protein 1	Paxbp1	>tr|E9QNN9|E9QNN9_MOUSE Uncharacterized protein OS=Mus musculus GN=Gcfc1 PE=4 SV=1;>sp|P58501|GCFC1_MOUSE GC-rich sequence DNA-binding factor 1 OS=Mus musculus GN=Gcfc1 PE=1 SV=2
1.0011	0.692377	0.869036	0.589657	0.699301	0.615157	0.869036	0.615157	1.41271	0.498461	29	4	Q91VC3;A2AFK7;D6RJ60;D6RJ11	Q91VC3;A2AFK7	Eukaryotic initiation factor 4A-III;Eukaryotic initiation factor 4A-III, N-terminally processed	Eif4a3	>sp|Q91VC3|IF4A3_MOUSE Eukaryotic initiation factor 4A-III OS=Mus musculus GN=Eif4a3 PE=2 SV=3;>tr|A2AFK7|A2AFK7_MOUSE Eukaryotic translation initiation factor 4A, isoform 3 (Fragment) OS=Mus musculus GN=Eif4a3 PE=3 SV=1
1.3527	1.59314	2.25673	2.4392	2.20863	2.93143	1.59314	2.4392	0.65314	-0.614535	25	25	Q91XH4;O88587-2;O88587;D3Z227	Q91XH4;O88587-2;O88587	Catechol O-methyltransferase	Comt	>tr|Q91XH4|Q91XH4_MOUSE Catechol-O-methyltransferase 1 OS=Mus musculus GN=Comt PE=2 SV=1;>sp|O88587-2|COMT_MOUSE Isoform Soluble of Catechol O-methyltransferase OS=Mus musculus GN=Comt;>sp|O88587|COMT_MOUSE Catechol O-methyltransferase OS=Mus musculus GN=C
1.41223	0.98824	1.25458	0.855652	1.00882	0.873591	1.25458	0.873591	1.43612	0.522175	28	6	Q91VM5	Q91VM5	RNA binding motif protein, X-linked-like-1	Rbmxl1	>sp|Q91VM5|RMXL1_MOUSE RNA binding motif protein, X-linked-like-1 OS=Mus musculus GN=Rbmxl1 PE=1 SV=1
1.68936	1.67146	2.15378	1.54192	1.39659	1.44753	1.68936	1.44753	1.16706	0.222884	34	21	G5E829;Q05CJ5;Q8C048;A2ALL9;Q0VF55	G5E829		Atp2b1	>tr|G5E829|G5E829_MOUSE MCG13663, isoform CRA_a OS=Mus musculus GN=Atp2b1 PE=3 SV=1
1.25038	0.95057	1.11731	0.856751	0.970214	0.75523	1.11731	0.856751	1.30412	0.383082	11	11	Q91V61;Q91V61-2;Q3U4F0	Q91V61;Q91V61-2;Q3U4F0	Sideroflexin-3	Sfxn3	>sp|Q91V61|SFXN3_MOUSE Sideroflexin-3 OS=Mus musculus GN=Sfxn3 PE=1 SV=1;>sp|Q91V61-2|SFXN3_MOUSE Isoform 2 of Sideroflexin-3 OS=Mus musculus GN=Sfxn3;>tr|Q3U4F0|Q3U4F0_MOUSE Uncharacterized protein OS=Mus musculus GN=Sfxn3 PE=2 SV=1
1.13309	1.09081	0.946253	1.25387	1.30719	1.7401	1.09081	1.30719	0.834469	-0.261069	13	5	P62751;D3YWP3;F8WH61;D3Z5J9;D3Z5J8;D3Z1D6;D3YU45;D3YW68;D3YTY6;D3Z2I1;D3YTY5	P62751;D3YWP3;F8WH61;D3Z5J9;D3Z5J8;D3Z1D6;D3YU45	60S ribosomal protein L23a	Rpl23a;Rpl23a-ps3;Gm10335;Gm3940	>sp|P62751|RL23A_MOUSE 60S ribosomal protein L23a OS=Mus musculus GN=Rpl23a PE=1 SV=1;>tr|D3YWP3|D3YWP3_MOUSE MCG1034428 OS=Mus musculus GN=Rpl23a-ps3 PE=3 SV=1;>tr|F8WH61|F8WH61_MOUSE Uncharacterized protein OS=Mus musculus GN=Gm8290 PE=3 SV=1;>tr|D3Z5J9|
0.400882	0.630438	0.516796	0.652188	0.654707	0.73551	0.516796	0.654707	0.789355	-0.341255	8	8	Q9D1M7	Q9D1M7	Peptidyl-prolyl cis-trans isomerase FKBP11	Fkbp11	>sp|Q9D1M7|FKB11_MOUSE Peptidyl-prolyl cis-trans isomerase FKBP11 OS=Mus musculus GN=Fkbp11 PE=2 SV=1
1.0165	0.732923	0.956114	0.717669	0.729714	0.598731	0.956114	0.717669	1.33225	0.413864	34	34	A2AQA7;Q8CFQ3	A2AQA7;Q8CFQ3	Intron-binding protein aquarius	Aqr	>tr|A2AQA7|A2AQA7_MOUSE Aquarius OS=Mus musculus GN=Aqr PE=4 SV=1;>sp|Q8CFQ3|AQR_MOUSE Intron-binding protein aquarius OS=Mus musculus GN=Aqr PE=2 SV=2
1.58295	1.40133	1.91487	1.39488	1.21489	1.05954	1.58295	1.21489	1.30296	0.38179	13	1	P68033;P68134	P68033;P68134	Actin, alpha cardiac muscle 1;Actin, alpha skeletal muscle	Actc1;Acta1	>sp|P68033|ACTC_MOUSE Actin, alpha cardiac muscle 1 OS=Mus musculus GN=Actc1 PE=1 SV=1;>sp|P68134|ACTS_MOUSE Actin, alpha skeletal muscle OS=Mus musculus GN=Acta1 PE=1 SV=1
1.52618	0.970497	1.29863	0.802633	0.994135	0.816193	1.29863	0.816193	1.59108	0.670008	5	5	P62320	P62320	Small nuclear ribonucleoprotein Sm D3	Snrpd3	>sp|P62320|SMD3_MOUSE Small nuclear ribonucleoprotein Sm D3 OS=Mus musculus GN=Snrpd3 PE=1 SV=1
1.05409	0.709019	0.916254	0.620193	0.720773	0.615309	0.916254	0.620193	1.47737	0.56303	126	76	Q99PV0	Q99PV0	Pre-mRNA-processing-splicing factor 8	Prpf8	>sp|Q99PV0|PRP8_MOUSE Pre-mRNA-processing-splicing factor 8 OS=Mus musculus GN=Prpf8 PE=1 SV=2
1.02633	0.684744	0.980969	0.600024	0.705268	0.626292	0.980969	0.626292	1.56631	0.647372	51	50	O08810;A2AH85;G3UZ34;G3UXK8;G3UZ25	O08810;A2AH85;G3UZ34	116 kDa U5 small nuclear ribonucleoprotein component	Eftud2	>sp|O08810|U5S1_MOUSE 116 kDa U5 small nuclear ribonucleoprotein component OS=Mus musculus GN=Eftud2 PE=2 SV=1;>tr|A2AH85|A2AH85_MOUSE Elongation factor Tu GTP binding domain containing 2 OS=Mus musculus GN=Eftud2 PE=4 SV=1;>tr|G3UZ34|G3UZ34_MOUSE Elongati
1.03144	0.658588	0.862292	0.475376	0.671411	0.577901	0.862292	0.577901	1.49211	0.577354	24	24	Q9DC48;Q6P8J8	Q9DC48	Pre-mRNA-processing factor 17	Cdc40	>sp|Q9DC48|PRP17_MOUSE Pre-mRNA-processing factor 17 OS=Mus musculus GN=Cdc40 PE=1 SV=1
2.15508	1.29631	1.76694	1.09535	1.27171	1.12539	1.76694	1.12539	1.57007	0.650828	34	34	P11983;P11983-2;F2Z483	P11983;P11983-2	T-complex protein 1 subunit alpha	Tcp1	>sp|P11983|TCPA_MOUSE T-complex protein 1 subunit alpha OS=Mus musculus GN=Tcp1 PE=1 SV=3;>sp|P11983-2|TCPA_MOUSE Isoform 2 of T-complex protein 1 subunit alpha OS=Mus musculus GN=Tcp1
3.05595	2.81722	3.66381	2.58779	2.36765	2.72881	3.05595	2.58779	1.18091	0.2399	34	0	B9EJ23	B9EJ23		Cask	>tr|B9EJ23|B9EJ23_MOUSE Cask protein OS=Mus musculus GN=Cask PE=2 SV=1
1.16395	1.0401	1.01452	1.27325	1.24726	1.66364	1.0401	1.27325	0.816886	-0.291793	17	17	P62918	P62918	60S ribosomal protein L8	Rpl8	>sp|P62918|RL8_MOUSE 60S ribosomal protein L8 OS=Mus musculus GN=Rpl8 PE=2 SV=2
1.48938	1.34066	1.66717	1.24049	1.04382	NaN	1.48938	1.14216	1.30401	0.382953	8	8	Q8K363;F6ZX28	Q8K363	ATP-dependent RNA helicase DDX18	Ddx18	>sp|Q8K363|DDX18_MOUSE ATP-dependent RNA helicase DDX18 OS=Mus musculus GN=Ddx18 PE=2 SV=1
0.58326	0.770357	0.754318	0.898796	0.918864	1.33549	0.754318	0.918864	0.820925	-0.284678	6	6	Q922Q9-2;Q922Q9;D3YWG2;G8JL55	Q922Q9-2;Q922Q9;D3YWG2;G8JL55	Chitinase domain-containing protein 1	Chid1	>sp|Q922Q9-2|CHID1_MOUSE Isoform 2 of Chitinase domain-containing protein 1 OS=Mus musculus GN=Chid1;>sp|Q922Q9|CHID1_MOUSE Chitinase domain-containing protein 1 OS=Mus musculus GN=Chid1 PE=2 SV=1;>tr|D3YWG2|D3YWG2_MOUSE Chitinase domain-containing 1 (Frag
4.02933	3.17078	2.91826	1.88377	2.96956	2.02901	3.17078	2.02901	1.56272	0.644062	22	22	Q923B6	Q923B6	Metalloreductase STEAP4	Steap4	>sp|Q923B6|STEA4_MOUSE Metalloreductase STEAP4 OS=Mus musculus GN=Steap4 PE=2 SV=1
4.82625	3.19928	3.82	4.54504	5.73789	6.27077	3.82	5.73789	0.66575	-0.586948	24	7	P10649;A2AE89	P10649;A2AE89	Glutathione S-transferase Mu 1	Gstm1	>sp|P10649|GSTM1_MOUSE Glutathione S-transferase Mu 1 OS=Mus musculus GN=Gstm1 PE=1 SV=2;>tr|A2AE89|A2AE89_MOUSE Glutathione S-transferase, mu 1 (Fragment) OS=Mus musculus GN=Gstm1 PE=3 SV=1
0.692665	0.467093	0.535619	0.363954	0.455415	0.38906	0.535619	0.38906	1.3767	0.461214	39	18	B1AZI6;F6QCT0;B1AZI7;F6RBN0;F6W2C7;B8A4C2;F6VK25;Q8C690	B1AZI6	THO complex subunit 2	Thoc2	>sp|B1AZI6|THOC2_MOUSE THO complex subunit 2 OS=Mus musculus GN=Thoc2 PE=3 SV=1
1.29781	1.27606	1.17987	1.39274	1.37118	1.65747	1.27606	1.39274	0.916223	-0.12623	19	19	P47962;D3YYV8	P47962;D3YYV8	60S ribosomal protein L5	Rpl5	>sp|P47962|RL5_MOUSE 60S ribosomal protein L5 OS=Mus musculus GN=Rpl5 PE=1 SV=3;>tr|D3YYV8|D3YYV8_MOUSE Ribosomal protein L5 (Fragment) OS=Mus musculus GN=Rpl5 PE=4 SV=1
1.43328	1.04248	1.28013	0.847529	1.09666	0.88129	1.28013	0.88129	1.45256	0.538602	11	11	P62317;D3Z426;E9Q2T1;D3Z5N9	P62317;D3Z426;E9Q2T1;D3Z5N9	Small nuclear ribonucleoprotein Sm D2	Snrpd2;Gm5449	>sp|P62317|SMD2_MOUSE Small nuclear ribonucleoprotein Sm D2 OS=Mus musculus GN=Snrpd2 PE=2 SV=1;>tr|D3Z426|D3Z426_MOUSE MCG49049 OS=Mus musculus GN=Gm10120 PE=4 SV=1;>tr|E9Q2T1|E9Q2T1_MOUSE Uncharacterized protein OS=Mus musculus GN=Gm5848 PE=4 SV=1;>tr|D3
9.5648	4.37311	7.78574	5.02715	2.13739	2.66028	7.78574	2.66028	2.92666	1.54926	8	8	Q9QYR9	Q9QYR9	Acyl-coenzyme A thioesterase 2, mitochondrial	Acot2	>sp|Q9QYR9|ACOT2_MOUSE Acyl-coenzyme A thioesterase 2, mitochondrial OS=Mus musculus GN=Acot2 PE=1 SV=2
2.93333	4.90316	NaN	6.01685	7.06714	5.60318	3.91824	6.01685	0.651212	-0.618801	7	7	Q8R2K3;Q9CYR0;D3Z3Y3	Q8R2K3;Q9CYR0	Single-stranded DNA-binding protein;Single-stranded DNA-binding protein, mitochondrial	Ssbp1	>tr|Q8R2K3|Q8R2K3_MOUSE Single-stranded DNA binding protein 1 OS=Mus musculus GN=Ssbp1 PE=2 SV=1;>sp|Q9CYR0|SSBP_MOUSE Single-stranded DNA-binding protein, mitochondrial OS=Mus musculus GN=Ssbp1 PE=2 SV=1
1.01122	0.691611	0.890789	0.597764	0.706964	0.622665	0.890789	0.622665	1.43061	0.516628	8	8	Q9CWZ3-2;Q9CWZ3	Q9CWZ3-2;Q9CWZ3	RNA-binding protein 8A	Rbm8a	>sp|Q9CWZ3-2|RBM8A_MOUSE Isoform 2 of RNA-binding protein 8A OS=Mus musculus GN=Rbm8a;>sp|Q9CWZ3|RBM8A_MOUSE RNA-binding protein 8A OS=Mus musculus GN=Rbm8a PE=1 SV=3
0.74912	0.609051	0.674263	0.55701	0.534902	NaN	0.674263	0.545956	1.23501	0.304527	12	12	Q9D0I8;A2AMV1	Q9D0I8;A2AMV1	mRNA turnover protein 4 homolog	Mrto4	>sp|Q9D0I8|MRT4_MOUSE mRNA turnover protein 4 homolog OS=Mus musculus GN=Mrto4 PE=2 SV=1;>tr|A2AMV1|A2AMV1_MOUSE MRT4, mRNA turnover 4, homolog (S. cerevisiae) OS=Mus musculus GN=Mrto4 PE=3 SV=1
1.10711	1.12648	0.981932	1.24465	1.20874	1.55053	1.10711	1.24465	0.889495	-0.168942	7	7	P14115;D3Z6J9;E9QP28;D3YZN6	P14115;D3Z6J9;E9QP28;D3YZN6	60S ribosomal protein L27a	Rpl27a	>sp|P14115|RL27A_MOUSE 60S ribosomal protein L27a OS=Mus musculus GN=Rpl27a PE=2 SV=5;>tr|D3Z6J9|D3Z6J9_MOUSE Uncharacterized protein OS=Mus musculus GN=Gm5908 PE=3 SV=1;>tr|E9QP28|E9QP28_MOUSE Uncharacterized protein OS=Mus musculus GN=Gm5453 PE=3 SV=1;>t
2.28885	1.82488	2.35195	1.74767	1.56853	1.88097	2.28885	1.74767	1.30966	0.38919	60	49	P26231;Q65CL1	P26231	Catenin alpha-1	Ctnna1	>sp|P26231|CTNA1_MOUSE Catenin alpha-1 OS=Mus musculus GN=Ctnna1 PE=1 SV=1
4.64403	4.51243	4.58358	4.302	3.73958	4.35464	4.58358	4.302	1.06545	0.0914673	22	4	F7BJK1	F7BJK1		Pcdh1	>tr|F7BJK1|F7BJK1_MOUSE Protocadherin 1 (Fragment) OS=Mus musculus GN=Pcdh1 PE=4 SV=1
NaN	0.610724	0.672179	0.477669	0.500977	0.58627	0.641452	0.500977	1.2804	0.356596	8	8	Q3TWF3;P12023;P12023-3;E9QL91;P12023-2;E9PWY4	Q3TWF3;P12023;P12023-3;E9QL91;P12023-2;E9PWY4	Amyloid beta A4 protein;N-APP;Soluble APP-alpha;Soluble APP-beta;C99;Beta-amyloid protein 42;Beta-amyloid protein 40;C83;P3(42);P3(40);C80;Gamma-secretase C-terminal fragment 59;Gamma-secretase C-terminal fragment 57;Gamma-secretase C-terminal fragment 50;C31	App	>tr|Q3TWF3|Q3TWF3_MOUSE Uncharacterized protein OS=Mus musculus GN=App PE=2 SV=1;>sp|P12023|A4_MOUSE Amyloid beta A4 protein OS=Mus musculus GN=App PE=1 SV=3;>sp|P12023-3|A4_MOUSE Isoform APP751 of Amyloid beta A4 protein OS=Mus musculus GN=App;>tr|E9QL91|
2.28316	1.42808	1.73608	1.18703	1.37236	1.15464	1.73608	1.18703	1.46254	0.548477	37	37	P80314	P80314	T-complex protein 1 subunit beta	Cct2	>sp|P80314|TCPB_MOUSE T-complex protein 1 subunit beta OS=Mus musculus GN=Cct2 PE=1 SV=4
1.26002	0.9176	1.09641	0.777363	0.94304	0.811096	1.09641	0.811096	1.35176	0.434843	23	21	Q8BGJ5;Q922I7;Q8CB58;E9Q4L8;P17225;Q8C2R5;E9QMW9;F7DCW4;E9Q0W3;E9Q279;F7AXP1	Q8BGJ5;Q922I7;Q8CB58;E9Q4L8;P17225;Q8C2R5;E9QMW9	Polypyrimidine tract-binding protein 1	Ptbp1	>tr|Q8BGJ5|Q8BGJ5_MOUSE MCG13402, isoform CRA_a OS=Mus musculus GN=Ptbp1 PE=2 SV=1;>tr|Q922I7|Q922I7_MOUSE MCG13402, isoform CRA_c OS=Mus musculus GN=Ptbp1 PE=2 SV=1;>tr|Q8CB58|Q8CB58_MOUSE MCG13402, isoform CRA_d OS=Mus musculus GN=Ptbp1 PE=2 SV=1;>tr|E9Q
2.61452	2.21278	2.35416	3.26115	2.68384	4.10678	2.35416	3.26115	0.72188	-0.470168	17	17	Q91WT7	Q91WT7		Akr1c14	>tr|Q91WT7|Q91WT7_MOUSE 3-alpha-hydroxysteroid dehydrogenase type 1 OS=Mus musculus GN=Akr1c14 PE=2 SV=1
1.60779	1.12494	1.45605	0.977708	1.19359	0.900658	1.45605	0.977708	1.48925	0.574584	23	23	Q62376;Q62376-2;Q99LY5	Q62376;Q62376-2	U1 small nuclear ribonucleoprotein 70 kDa	Snrnp70	>sp|Q62376|RU17_MOUSE U1 small nuclear ribonucleoprotein 70 kDa OS=Mus musculus GN=Snrnp70 PE=1 SV=2;>sp|Q62376-2|RU17_MOUSE Isoform 2 of U1 small nuclear ribonucleoprotein 70 kDa OS=Mus musculus GN=Snrnp70
1.58058	1.25022	1.65055	1.16413	NaN	0.913325	1.58058	1.03873	1.52165	0.605637	13	13	Q9R069;D3YTK7	Q9R069	Basal cell adhesion molecule	Bcam	>sp|Q9R069|BCAM_MOUSE Basal cell adhesion molecule OS=Mus musculus GN=Bcam PE=2 SV=1
0.417624	0.470433	0.44827	0.418638	0.408547	0.376053	0.44827	0.408547	1.09723	0.133866	11	11	Q9D023;E9Q7J2;E9PY67;Q925J4;Q3V1C1;G5E869	Q9D023	Mitochondrial pyruvate carrier 2	Mpc2	>sp|Q9D023|BR44_MOUSE Brain protein 44 OS=Mus musculus GN=Brp44 PE=1 SV=1
1.13131	0.700378	0.911079	0.537721	0.7122	0.598802	0.911079	0.598802	1.5215	0.605497	42	42	Q3UJB0	Q3UJB0		Sf3b2	>tr|Q3UJB0|Q3UJB0_MOUSE Splicing factor 3b, subunit 2 OS=Mus musculus GN=Sf3b2 PE=2 SV=1
1.74557	1.41967	1.8512	1.35938	1.21128	1.45949	1.74557	1.35938	1.28409	0.360749	44	44	Q9R1S7	Q9R1S7	Multidrug resistance-associated protein 6	Abcc6	>sp|Q9R1S7|MRP6_MOUSE Multidrug resistance-associated protein 6 OS=Mus musculus GN=Abcc6 PE=1 SV=3
1.77387	1.29687	2.00779	1.2453	1.22326	1.22045	1.77387	1.22326	1.45012	0.536169	46	46	P21619;P21619-2	P21619;P21619-2	Lamin-B2	Lmnb2	>sp|P21619|LMNB2_MOUSE Lamin-B2 OS=Mus musculus GN=Lmnb2 PE=1 SV=2;>sp|P21619-2|LMNB2_MOUSE Isoform B3 of Lamin-B2 OS=Mus musculus GN=Lmnb2
2.17832	1.79456	2.72472	1.71089	1.60904	1.57198	2.17832	1.60904	1.3538	0.437016	10	7	P10833	P10833	Ras-related protein R-Ras	Rras	>sp|P10833|RRAS_MOUSE Ras-related protein R-Ras OS=Mus musculus GN=Rras PE=2 SV=1
NaN	0.864753	0.745434	0.923446	0.899685	0.927042	0.805094	0.923446	0.871836	-0.197871	17	17	Q8C0K5;D3YVC9;Q8C0K5-2	Q8C0K5;D3YVC9	Graves disease carrier protein homolog	Slc25a16	>sp|Q8C0K5|GDC_MOUSE Graves disease carrier protein homolog OS=Mus musculus GN=Slc25a16 PE=2 SV=1;>tr|D3YVC9|D3YVC9_MOUSE Solute carrier family 25 (mitochondrial carrier, Graves disease autoantigen), member 16 (Fragment) OS=Mus musculus GN=Slc25a16 PE=3 SV
1.59571	1.82672	2.29975	1.37191	1.54933	1.38644	1.82672	1.38644	1.31756	0.39787	9	8	Q3UF75;Q9EPC1	Q3UF75;Q9EPC1	Alpha-parvin	Parva	>tr|Q3UF75|Q3UF75_MOUSE Uncharacterized protein OS=Mus musculus GN=Parva PE=2 SV=1;>sp|Q9EPC1|PARVA_MOUSE Alpha-parvin OS=Mus musculus GN=Parva PE=1 SV=1
1.20057	0.786844	0.839349	0.694975	0.548637	0.676865	0.839349	0.676865	1.24005	0.310403	10	2	Q61029-3;Q61029-2;Q61029-4;Q3TXQ1	Q61029-3;Q61029-2;Q61029-4	Lamina-associated polypeptide 2, isoforms beta/delta/epsilon/gamma	Tmpo	>sp|Q61029-3|LAP2B_MOUSE Isoform Epsilon of Lamina-associated polypeptide 2, isoforms beta/delta/epsilon/gamma OS=Mus musculus GN=Tmpo;>sp|Q61029-2|LAP2B_MOUSE Isoform Delta of Lamina-associated polypeptide 2, isoforms beta/delta/epsilon/gamma OS=Mus muscu
NaN	0.655867	0.759474	NaN	0.484332	0.302737	0.70767	0.393535	1.79824	0.846588	2	2	E9Q1J5;Q5NCM1	E9Q1J5;Q5NCM1	Putative small intestine sodium-dependent phosphate transport protein	Slc17a4	>tr|E9Q1J5|E9Q1J5_MOUSE Uncharacterized protein OS=Mus musculus GN=Slc17a4 PE=4 SV=1;>sp|Q5NCM1|S17A4_MOUSE Putative small intestine sodium-dependent phosphate transport protein OS=Mus musculus GN=Slc17a4 PE=2 SV=2
NaN	1.19461	1.12969	1.06221	1.01694	0.886603	1.16215	1.01694	1.14279	0.192562	3	3	Q7JCZ0;P03930	Q7JCZ0;P03930	ATP synthase protein 8	mt-Atp8;Mtatp8	>tr|Q7JCZ0|Q7JCZ0_MOUSE ATP synthase protein 8 OS=Mus musculus GN=mt-Atp8 PE=3 SV=1;>sp|P03930|ATP8_MOUSE ATP synthase protein 8 OS=Mus musculus GN=Mtatp8 PE=1 SV=1
2.08268	2.0384	2.4514	1.89743	1.66135	1.96885	2.08268	1.89743	1.09763	0.134395	49	1	G3X9V2;P30999;E9Q8Z6;E9Q8Z8;E9Q8Z4;E9Q8Z9;D3Z2H2;E9Q901;E9Q904;D3Z7H6;E9Q986;E9Q907;E9Q905;D3Z2H7	G3X9V2;P30999;E9Q8Z6;E9Q8Z8;E9Q8Z4;E9Q8Z9;D3Z2H2;E9Q901;E9Q904;D3Z7H6;E9Q986;E9Q907;E9Q905;D3Z2H7	Catenin delta-1	Ctnnd1	>tr|G3X9V2|G3X9V2_MOUSE Catenin (Cadherin associated protein), delta 1, isoform CRA_a OS=Mus musculus GN=Ctnnd1 PE=4 SV=1;>sp|P30999|CTND1_MOUSE Catenin delta-1 OS=Mus musculus GN=Ctnnd1 PE=1 SV=2;>tr|E9Q8Z6|E9Q8Z6_MOUSE Catenin (cadherin-associated protei
1.13304	0.663746	0.792267	0.451896	0.616789	0.556979	0.792267	0.556979	1.42244	0.508364	7	7	O55003	O55003	BCL2/adenovirus E1B 19 kDa protein-interacting protein 3	Bnip3	>sp|O55003|BNIP3_MOUSE BCL2/adenovirus E1B 19 kDa protein-interacting protein 3 OS=Mus musculus GN=Bnip3 PE=1 SV=1
1.9994	1.67121	2.44129	1.67616	1.50848	1.37686	1.9994	1.50848	1.32544	0.406472	161	14	Q62261;F6VV16;D3YWH8	Q62261	Spectrin beta chain, non-erythrocytic 1	Sptbn1	>sp|Q62261|SPTB2_MOUSE Spectrin beta chain, brain 1 OS=Mus musculus GN=Sptbn1 PE=1 SV=2
2.79548	2.48355	3.14624	2.405	2.22143	2.46956	2.79548	2.405	1.16236	0.217059	16	16	P97370;Q3UFH4	P97370	Sodium/potassium-transporting ATPase subunit beta-3	Atp1b3	>sp|P97370|AT1B3_MOUSE Sodium/potassium-transporting ATPase subunit beta-3 OS=Mus musculus GN=Atp1b3 PE=1 SV=1
0.733514	0.493194	0.615006	0.368148	0.473126	0.488974	0.615006	0.473126	1.29988	0.378376	17	11	Q6LC96;P28700;E9Q9V9;P28705;A2AJP2;G3UZ09	Q6LC96;P28700	Retinoic acid receptor RXR-alpha	Rxra	>tr|Q6LC96|Q6LC96_MOUSE RXR alpha 2 OS=Mus musculus GN=Rxra PE=2 SV=1;>sp|P28700|RXRA_MOUSE Retinoic acid receptor RXR-alpha OS=Mus musculus GN=Rxra PE=1 SV=1
1.23454	1.04306	NaN	0.863707	0.980681	0.728385	1.1388	0.863707	1.3185	0.398901	13	13	Q9D0B0;F6RTE1	Q9D0B0	Serine/arginine-rich splicing factor 9	Srsf9	>sp|Q9D0B0|SRSF9_MOUSE Serine/arginine-rich splicing factor 9 OS=Mus musculus GN=Srsf9 PE=1 SV=1
1.17054	0.82149	1.09694	0.845809	0.749513	0.783945	1.09694	0.783945	1.39926	0.48466	19	19	Q8BRG8;Q8BRG8-3;F8WGT2;Q8BRG8-2;D3Z3R9;Q8C214;D3YZT2	Q8BRG8;Q8BRG8-3;F8WGT2;Q8BRG8-2;D3Z3R9;Q8C214	Transmembrane protein 209	Tmem209	>sp|Q8BRG8|TM209_MOUSE Transmembrane protein 209 OS=Mus musculus GN=Tmem209 PE=2 SV=1;>sp|Q8BRG8-3|TM209_MOUSE Isoform 3 of Transmembrane protein 209 OS=Mus musculus GN=Tmem209;>tr|F8WGT2|F8WGT2_MOUSE Uncharacterized protein OS=Mus musculus GN=Tmem209 PE=4
2.81278	1.43291	1.42566	2.32062	4.34028	4.05482	1.43291	4.05482	0.353384	-1.50069	20	20	O70570;D3YVM4;D3Z2D3	O70570	Polymeric immunoglobulin receptor;Secretory component	Pigr	>sp|O70570|PIGR_MOUSE Polymeric immunoglobulin receptor OS=Mus musculus GN=Pigr PE=1 SV=1
3.64591	2.23494	2.88459	2.23629	1.13341	1.99366	2.88459	1.99366	1.44688	0.532947	27	11	A2A977;O88833;E9PYX0	A2A977;O88833;E9PYX0	Cytochrome P450 4A10	Cyp4a10	>tr|A2A977|A2A977_MOUSE Cytochrome P450, family 4, subfamily a, polypeptide 10 OS=Mus musculus GN=Cyp4a10 PE=3 SV=1;>sp|O88833|CP4AA_MOUSE Cytochrome P450 4A10 OS=Mus musculus GN=Cyp4a10 PE=2 SV=2;>tr|E9PYX0|E9PYX0_MOUSE Uncharacterized protein OS=Mus musc
NaN	0.818733	0.922679	0.745101	0.645161	0.772082	0.870706	0.745101	1.16857	0.22475	3	3	O08609-3;A2BFB1;O08609;A2BFB0;O08609-2;A2BFB2	O08609-3;A2BFB1;O08609;A2BFB0;O08609-2;A2BFB2	Max-like protein X	Mlx	>sp|O08609-3|MLX_MOUSE Isoform Beta of Max-like protein X OS=Mus musculus GN=Mlx;>tr|A2BFB1|A2BFB1_MOUSE MAX-like protein X OS=Mus musculus GN=Mlx PE=4 SV=1;>sp|O08609|MLX_MOUSE Max-like protein X OS=Mus musculus GN=Mlx PE=1 SV=1;>tr|A2BFB0|A2BFB0_MOUSE MA
1.18576	0.792958	1.00982	0.797957	0.650533	0.755972	1.00982	0.755972	1.33579	0.417693	8	8	B9VVT7;E9Q0V2;P49698-2;P49698;Q9WUU6;Q059V1;E9QPS1;A2A5I6	B9VVT7;E9Q0V2;P49698-2;P49698	Hepatocyte nuclear factor 4-alpha	Hnf4a	>tr|B9VVT7|B9VVT7_MOUSE HNF4alpha12 OS=Mus musculus GN=Hnf4a PE=2 SV=1;>tr|E9Q0V2|E9Q0V2_MOUSE Uncharacterized protein OS=Mus musculus GN=Hnf4a PE=3 SV=1;>sp|P49698-2|HNF4A_MOUSE Isoform Short of Hepatocyte nuclear factor 4-alpha OS=Mus musculus GN=Hnf4a;>
1.70294	1.36683	1.92119	1.22823	NaN	1.07784	1.70294	1.15304	1.47692	0.562591	18	17	Q80WG5	Q80WG5	Leucine-rich repeat-containing protein 8A	Lrrc8a	>sp|Q80WG5|LRC8A_MOUSE Leucine-rich repeat-containing protein 8A OS=Mus musculus GN=Lrrc8a PE=1 SV=1
2.50796	2.5	3.19183	2.34538	1.96657	2.24422	2.50796	2.24422	1.11752	0.1603	17	16	Q8VEK0;D3YVV1	Q8VEK0;D3YVV1	Cell cycle control protein 50A	Tmem30a	>sp|Q8VEK0|CC50A_MOUSE Cell cycle control protein 50A OS=Mus musculus GN=Tmem30a PE=1 SV=1;>tr|D3YVV1|D3YVV1_MOUSE Uncharacterized protein OS=Mus musculus GN=Tmem30a PE=4 SV=1
0.511876	0.286336	0.715359	0.272413	0.20475	0.232889	0.511876	0.232889	2.19794	1.13615	13	13	P48356-3;P48356-2;P48356-4;P48356;P48356-5	P48356-3;P48356-2;P48356-4;P48356;P48356-5	Leptin receptor	Lepr	>sp|P48356-3|LEPR_MOUSE Isoform C of Leptin receptor OS=Mus musculus GN=Lepr;>sp|P48356-2|LEPR_MOUSE Isoform A of Leptin receptor OS=Mus musculus GN=Lepr;>sp|P48356-4|LEPR_MOUSE Isoform D of Leptin receptor OS=Mus musculus GN=Lepr;>sp|P48356|LEPR_MOUSE Lep
2.26419	1.92838	2.5968	1.89743	1.72712	1.88182	2.26419	1.88182	1.20319	0.266866	24	24	Q99JY9;Q641P0;Q641P0-2	Q99JY9	Actin-related protein 3	Actr3	>sp|Q99JY9|ARP3_MOUSE Actin-related protein 3 OS=Mus musculus GN=Actr3 PE=1 SV=3
1.84013	1.43672	NaN	1.31232	1.21206	1.29358	1.63843	1.29358	1.26658	0.34094	16	16	Q8BTS4	Q8BTS4	Nuclear pore complex protein Nup54	Nup54	>sp|Q8BTS4|NUP54_MOUSE Nuclear pore complex protein Nup54 OS=Mus musculus GN=Nup54 PE=1 SV=1
1.89426	1.87241	2.47213	1.72524	1.55376	1.67462	1.89426	1.67462	1.13116	0.177801	25	24	Q60770;Q60770-2;E9Q6R9;A2AEC9;REV__A2AB97;REV__F6YAT5;REV__F6RPM4	Q60770;Q60770-2	Syntaxin-binding protein 3	Stxbp3	>sp|Q60770|STXB3_MOUSE Syntaxin-binding protein 3 OS=Mus musculus GN=Stxbp3 PE=1 SV=1;>sp|Q60770-2|STXB3_MOUSE Isoform 2 of Syntaxin-binding protein 3 OS=Mus musculus GN=Stxbp3
0.850629	0.820681	0.694444	0.838645	0.965717	1.03385	0.820681	0.965717	0.849815	-0.234779	3	3	E9PXN8	E9PXN8			>tr|E9PXN8|E9PXN8_MOUSE Uncharacterized protein OS=Mus musculus GN=Ugt1a6b PE=3 SV=1
3.0774	2.77677	2.90309	3.07352	3.1739	3.09329	2.90309	3.09329	0.938512	-0.0915528	20	20	P48758;Q8K354	P48758	Carbonyl reductase [NADPH] 1	Cbr1	>sp|P48758|CBR1_MOUSE Carbonyl reductase [NADPH] 1 OS=Mus musculus GN=Cbr1 PE=1 SV=3
8.55652	4.81232	6.96427	4.73126	4.55664	4.09668	6.96427	4.55664	1.52838	0.612002	8	8	Q3U9N9;Q3U9N9-2;F7ALE6	Q3U9N9;Q3U9N9-2	Monocarboxylate transporter 10	Slc16a10	>sp|Q3U9N9|MOT10_MOUSE Monocarboxylate transporter 10 OS=Mus musculus GN=Slc16a10 PE=1 SV=1;>sp|Q3U9N9-2|MOT10_MOUSE Isoform 2 of Monocarboxylate transporter 10 OS=Mus musculus GN=Slc16a10
NaN	1.24891	1.27131	1.47519	NaN	1.70582	1.26011	1.5905	0.79227	-0.335935	11	11	A2ABY3;Q922E4	A2ABY3;Q922E4	Ethanolamine-phosphate cytidylyltransferase	Pcyt2	>tr|A2ABY3|A2ABY3_MOUSE Phosphate cytidylyltransferase 2, ethanolamine OS=Mus musculus GN=Pcyt2 PE=4 SV=1;>sp|Q922E4|PCY2_MOUSE Ethanolamine-phosphate cytidylyltransferase OS=Mus musculus GN=Pcyt2 PE=1 SV=1
2.2667	1.70654	2.70512	1.60979	1.45915	1.72771	2.2667	1.60979	1.40807	0.493721	23	23	Q64462;F8WGW5;F6X6A4;A2A9Y7;Q6A152	Q64462;F8WGW5;F6X6A4	Cytochrome P450 4B1	Cyp4b1	>sp|Q64462|CP4B1_MOUSE Cytochrome P450 4B1 OS=Mus musculus GN=Cyp4b1 PE=1 SV=1;>tr|F8WGW5|F8WGW5_MOUSE Uncharacterized protein OS=Mus musculus GN=Cyp4b1 PE=3 SV=1;>tr|F6X6A4|F6X6A4_MOUSE Cytochrome P450, family 4, subfamily b, polypeptide 1 (Fragment) OS=M
0.698714	0.87535	0.779545	0.871004	0.945805	0.886761	0.779545	0.886761	0.879093	-0.185913	37	37	Q9CZW5;Q80TT4	Q9CZW5;Q80TT4	Mitochondrial import receptor subunit TOM70	Tomm70a	>sp|Q9CZW5|TOM70_MOUSE Mitochondrial import receptor subunit TOM70 OS=Mus musculus GN=Tomm70a PE=1 SV=2;>tr|Q80TT4|Q80TT4_MOUSE MKIAA0719 protein (Fragment) OS=Mus musculus GN=Tomm70a PE=2 SV=1
8.89601	4.54174	6.56383	4.996	2.06877	3.46981	6.56383	3.46981	1.8917	0.919681	10	5	O55137	O55137	Acyl-coenzyme A thioesterase 1	Acot1	>sp|O55137|ACOT1_MOUSE Acyl-coenzyme A thioesterase 1 OS=Mus musculus GN=Acot1 PE=1 SV=1
NaN	0.248281	0.244762	0.349004	0.573592	0.678518	0.246522	0.573592	0.429785	-1.21831	18	18	P28666	P28666	Murinoglobulin-2	Mug2	>sp|P28666|MUG2_MOUSE Murinoglobulin-2 OS=Mus musculus GN=Mug2 PE=2 SV=2
1.73928	1.23557	1.46355	1.13635	1.1679	1.21476	1.46355	1.1679	1.25315	0.325555	11	11	Q9CWU9	Q9CWU9	Nucleoporin Nup37	Nup37	>sp|Q9CWU9|NUP37_MOUSE Nucleoporin Nup37 OS=Mus musculus GN=Nup37 PE=2 SV=2
0.497686	0.753409	0.690894	0.781861	1.13684	0.852079	0.690894	0.852079	0.810833	-0.302523	24	24	P23249;D3YVL0;E9PW39;D3YYR1	P23249;D3YVL0;E9PW39	Putative helicase MOV-10	Mov10	>sp|P23249|MOV10_MOUSE Putative helicase MOV-10 OS=Mus musculus GN=Mov10 PE=1 SV=2;>tr|D3YVL0|D3YVL0_MOUSE Uncharacterized protein OS=Mus musculus GN=Mov10 PE=4 SV=1;>tr|E9PW39|E9PW39_MOUSE Uncharacterized protein OS=Mus musculus GN=Mov10 PE=4 SV=1
1.41681	0.897988	1.19273	0.773874	0.965531	0.729129	1.19273	0.773874	1.54125	0.624097	7	7	Q9CQI7;A2CES4	Q9CQI7;A2CES4	U2 small nuclear ribonucleoprotein B	Snrpb2	>sp|Q9CQI7|RU2B_MOUSE U2 small nuclear ribonucleoprotein B OS=Mus musculus GN=Snrpb2 PE=2 SV=1;>tr|A2CES4|A2CES4_MOUSE U2 small nuclear ribonucleoprotein B (Fragment) OS=Mus musculus GN=Snrpb2 PE=4 SV=1
1.87406	1.1559	1.43303	0.964134	1.03576	1.12897	1.43303	1.03576	1.38355	0.468379	26	26	Q99MR6-3;Q99MR6-4;Q99MR6-2;Q99MR6	Q99MR6-3;Q99MR6-4;Q99MR6-2;Q99MR6	Serrate RNA effector molecule homolog	Srrt	>sp|Q99MR6-3|SRRT_MOUSE Isoform C of Serrate RNA effector molecule homolog OS=Mus musculus GN=Srrt;>sp|Q99MR6-4|SRRT_MOUSE Isoform D of Serrate RNA effector molecule homolog OS=Mus musculus GN=Srrt;>sp|Q99MR6-2|SRRT_MOUSE Isoform B of Serrate RNA effector
1.55096	1.34706	1.8957	1.32605	1.19729	1.24983	1.55096	1.24983	1.24094	0.31143	214	0	A3KGU7	A3KGU7		Sptan1	>tr|A3KGU7|A3KGU7_MOUSE Spectrin alpha 2 OS=Mus musculus GN=Spna2 PE=4 SV=1
NaN	1.50362	1.90741	1.02651	1.38299	1.30916	1.70552	1.30916	1.30276	0.381566	6	6	Q9Z2J0	Q9Z2J0	Solute carrier family 23 member 1	Slc23a1	>sp|Q9Z2J0|S23A1_MOUSE Solute carrier family 23 member 1 OS=Mus musculus GN=Slc23a1 PE=1 SV=2
3.06054	2.60186	2.6094	2.5264	2.43238	2.26209	2.6094	2.43238	1.07278	0.101349	17	17	Q62165	Q62165	Dystroglycan;Alpha-dystroglycan;Beta-dystroglycan	Dag1	>sp|Q62165|DAG1_MOUSE Dystroglycan OS=Mus musculus GN=Dag1 PE=1 SV=4
0.389636	0.413445	0.553557	0.725163	0.551207	1.06667	0.413445	0.725163	0.570141	-0.81061	18	17	Q91ZP3-2;E9QKQ5;Q91ZP3	Q91ZP3-2;E9QKQ5;Q91ZP3	Phosphatidate phosphatase LPIN1	Lpin1	>sp|Q91ZP3-2|LPIN1_MOUSE Isoform 2 of Phosphatidate phosphatase LPIN1 OS=Mus musculus GN=Lpin1;>tr|E9QKQ5|E9QKQ5_MOUSE Uncharacterized protein OS=Mus musculus GN=Lpin1 PE=4 SV=1;>sp|Q91ZP3|LPIN1_MOUSE Phosphatidate phosphatase LPIN1 OS=Mus musculus GN=Lpin
4.14044	2.35244	2.54725	1.65596	2.10031	1.67577	2.54725	1.67577	1.52005	0.604116	25	25	B2RUG7;O88532;F6QJP7;F6V459;D3Z5G4;D3Z7V6	B2RUG7;O88532	Zinc finger RNA-binding protein	Zfr	>tr|B2RUG7|B2RUG7_MOUSE Uncharacterized protein OS=Mus musculus GN=Zfr PE=2 SV=1;>sp|O88532|ZFR_MOUSE Zinc finger RNA-binding protein OS=Mus musculus GN=Zfr PE=1 SV=2
0.264061	0.375897	0.303721	0.345387	0.456496	0.531406	0.303721	0.456496	0.665331	-0.587856	28	25	A8Y5N5;A8Y5N6;Q8VCR2-2;Q8VCR2;A8Y5N4	A8Y5N5;A8Y5N6;Q8VCR2-2;Q8VCR2;A8Y5N4	17-beta-hydroxysteroid dehydrogenase 13	Hsd17b13	>tr|A8Y5N5|A8Y5N5_MOUSE Hydroxysteroid (17-beta) dehydrogenase 13 OS=Mus musculus GN=Hsd17b13 PE=3 SV=1;>tr|A8Y5N6|A8Y5N6_MOUSE Hydroxysteroid (17-beta) dehydrogenase 13 OS=Mus musculus GN=Hsd17b13 PE=3 SV=1;>sp|Q8VCR2-2|DHB13_MOUSE Isoform 2 of 17-beta-hy
1.01696	0.896298	0.917768	1.09082	1.24933	1.76373	0.917768	1.24933	0.734608	-0.444953	33	14	Q64459	Q64459	Cytochrome P450 3A11	Cyp3a11	>sp|Q64459|CP3AB_MOUSE Cytochrome P450 3A11 OS=Mus musculus GN=Cyp3a11 PE=1 SV=1
1.79289	1.4404	2.01005	1.47656	1.26805	1.40936	1.79289	1.40936	1.27213	0.347247	4	4	Q61735-2;Q61735	Q61735-2;Q61735	Leukocyte surface antigen CD47	Cd47	>sp|Q61735-2|CD47_MOUSE Isoform 2 of Leukocyte surface antigen CD47 OS=Mus musculus GN=Cd47;>sp|Q61735|CD47_MOUSE Leukocyte surface antigen CD47 OS=Mus musculus GN=Cd47 PE=1 SV=2
1.39796	1.04763	1.45347	1.10069	0.947239	1.02453	1.39796	1.02453	1.36449	0.448361	10	10	P62874	P62874	Guanine nucleotide-binding protein G(I)/G(S)/G(T) subunit beta-1	Gnb1	>sp|P62874|GBB1_MOUSE Guanine nucleotide-binding protein G(I)/G(S)/G(T) subunit beta-1 OS=Mus musculus GN=Gnb1 PE=1 SV=3
NaN	7.5171	10.4512	6.22781	6.92137	5.0888	8.98415	6.22781	1.44259	0.528657	12	12	Q91YY4	Q91YY4	ATP synthase mitochondrial F1 complex assembly factor 2	Atpaf2	>sp|Q91YY4|ATPF2_MOUSE ATP synthase mitochondrial F1 complex assembly factor 2 OS=Mus musculus GN=Atpaf2 PE=2 SV=1
NaN	1.49285	1.67555	1.43722	1.05724	1.18441	1.5842	1.18441	1.33754	0.419586	13	13	Q7TNC9;E9QAS7;Q3TZT4	Q7TNC9;E9QAS7;Q3TZT4		Inpp5a	>tr|Q7TNC9|Q7TNC9_MOUSE Inpp5a protein OS=Mus musculus GN=Inpp5a PE=2 SV=1;>tr|E9QAS7|E9QAS7_MOUSE Uncharacterized protein OS=Mus musculus GN=Inpp5a PE=4 SV=1;>tr|Q3TZT4|Q3TZT4_MOUSE Uncharacterized protein OS=Mus musculus GN=Inpp5a PE=2 SV=1
1.91663	1.19198	1.74868	1.13902	1.28403	1.0031	1.74868	1.13902	1.53525	0.618473	22	22	O88291;D3YXQ7;E9Q662;O88291-2;D6RG92;O88291-3	O88291;D3YXQ7;E9Q662	DBIRD complex subunit ZNF326	Znf326;Zfp326	>sp|O88291|ZN326_MOUSE Zinc finger protein 326 OS=Mus musculus GN=Znf326 PE=1 SV=1;>tr|D3YXQ7|D3YXQ7_MOUSE Zinc finger protein 326 (Fragment) OS=Mus musculus GN=Zfp326 PE=4 SV=1;>tr|E9Q662|E9Q662_MOUSE Uncharacterized protein OS=Mus musculus GN=Zfp326 PE=4
NaN	0.664717	0.712048	0.807494	0.772917	0.938615	0.688383	0.807494	0.852492	-0.230241	11	11	Q3TBA3;P21958;F6QHF1	Q3TBA3;P21958	Antigen peptide transporter 1	Tap1	>tr|Q3TBA3|Q3TBA3_MOUSE Uncharacterized protein OS=Mus musculus GN=Tap1 PE=2 SV=1;>sp|P21958|TAP1_MOUSE Antigen peptide transporter 1 OS=Mus musculus GN=Tap1 PE=2 SV=3
1.01948	0.93006	0.976562	1.07614	1.13903	1.46718	0.976562	1.13903	0.857363	-0.222022	7	7	P62889;F7CZ57;D3YU37;D3Z2H8;D3YU72	P62889;F7CZ57	60S ribosomal protein L30	Rpl30	>sp|P62889|RL30_MOUSE 60S ribosomal protein L30 OS=Mus musculus GN=Rpl30 PE=2 SV=2;>tr|F7CZ57|F7CZ57_MOUSE Uncharacterized protein (Fragment) OS=Mus musculus GN=Gm10343 PE=3 SV=1
1.83439	1.45596	2.28608	1.39094	1.29398	1.41377	1.83439	1.39094	1.31881	0.39924	17	17	P97792;P97792-2;P97792-3	P97792;P97792-2	Coxsackievirus and adenovirus receptor homolog	Cxadr	>sp|P97792|CXAR_MOUSE Coxsackievirus and adenovirus receptor homolog OS=Mus musculus GN=Cxadr PE=1 SV=1;>sp|P97792-2|CXAR_MOUSE Isoform 2 of Coxsackievirus and adenovirus receptor homolog OS=Mus musculus GN=Cxadr
2.68926	2.46039	3.47729	2.36022	1.8914	2.29801	2.68926	2.29801	1.17026	0.226824	53	49	Q9QZW0;F6Q8D3;E9QKK8;F6U8D7;Q9QZW0-2;F6Z4J2	Q9QZW0;F6Q8D3;E9QKK8;F6U8D7;Q9QZW0-2	Probable phospholipid-transporting ATPase 11C	Atp11c	>sp|Q9QZW0|AT11C_MOUSE Probable phospholipid-transporting ATPase 11C OS=Mus musculus GN=Atp11c PE=1 SV=2;>tr|F6Q8D3|F6Q8D3_MOUSE Uncharacterized protein (Fragment) OS=Mus musculus GN=Atp11c PE=4 SV=1;>tr|E9QKK8|E9QKK8_MOUSE Uncharacterized protein OS=Mus m
1.14878	0.926441	NaN	0.755344	0.903098	0.764526	1.03761	0.764526	1.35719	0.440628	17	16	P62996;F8WJG3;P62996-2	P62996;F8WJG3	Transformer-2 protein homolog beta	Tra2b	>sp|P62996|TRA2B_MOUSE Transformer-2 protein homolog beta OS=Mus musculus GN=Tra2b PE=1 SV=1;>tr|F8WJG3|F8WJG3_MOUSE Uncharacterized protein OS=Mus musculus GN=Tra2b PE=4 SV=1
0.499426	0.430719	0.465008	0.553894	0.725847	0.520616	0.465008	0.553894	0.839525	-0.252354	19	19	Q99KN6;Q9Z2G9;Q9Z2G9-2	Q99KN6;Q9Z2G9	Oxidoreductase HTATIP2	Htatip2	>tr|Q99KN6|Q99KN6_MOUSE HIV-1 tat interactive protein 2, homolog (Human) OS=Mus musculus GN=Htatip2 PE=2 SV=1;>sp|Q9Z2G9|HTAI2_MOUSE Oxidoreductase HTATIP2 OS=Mus musculus GN=Htatip2 PE=1 SV=2
0.535475	0.460363	0.487852	0.520237	0.573427	0.641396	0.487852	0.573427	0.850766	-0.233166	30	19	Q9EP75;G3UW81;Q99N16	Q9EP75	Leukotriene-B4 omega-hydroxylase 3	Cyp4f14	>sp|Q9EP75|CP4FE_MOUSE Leukotriene-B4 omega-hydroxylase 3 OS=Mus musculus GN=Cyp4f14 PE=2 SV=1
1.84339	1.48535	2.16934	1.38533	1.244	1.55311	1.84339	1.38533	1.33065	0.412132	12	12	Q63850;E9PUX9;G3UZB1	Q63850;E9PUX9	Nuclear pore glycoprotein p62	Nup62	>sp|Q63850|NUP62_MOUSE Nuclear pore glycoprotein p62 OS=Mus musculus GN=Nup62 PE=1 SV=2;>tr|E9PUX9|E9PUX9_MOUSE Uncharacterized protein OS=Mus musculus GN=Nup62 PE=4 SV=1
3.57846	2.66731	3.72967	2.65986	2.38572	2.79259	3.57846	2.65986	1.34536	0.427989	19	2	E9QN92;Q8CI59-2	E9QN92;Q8CI59-2	Metalloreductase STEAP3	Steap3	>tr|E9QN92|E9QN92_MOUSE Uncharacterized protein OS=Mus musculus GN=Steap3 PE=4 SV=1;>sp|Q8CI59-2|STEA3_MOUSE Isoform 2 of Metalloreductase STEAP3 OS=Mus musculus GN=Steap3
NaN	0.521784	0.577467	0.346981	0.498902	0.394228	0.549625	0.394228	1.39418	0.479419	7	7	G3X926;Q9JJ80	G3X926;Q9JJ80	Ribosome production factor 2 homolog	Rpf2	>tr|G3X926|G3X926_MOUSE MCG1407, isoform CRA_a OS=Mus musculus GN=Rpf2 PE=4 SV=1;>sp|Q9JJ80|RPF2_MOUSE Ribosome production factor 2 homolog OS=Mus musculus GN=Rpf2 PE=2 SV=2
0.787278	0.537577	0.820277	0.473126	0.445593	0.607533	0.787278	0.473126	1.66399	0.734649	23	23	P58871	P58871	182 kDa tankyrase-1-binding protein	Tnks1bp1	>sp|P58871|TB182_MOUSE 182 kDa tankyrase-1-binding protein OS=Mus musculus GN=Tnks1bp1 PE=1 SV=2
NaN	0.158932	0.21878	0.236222	0.374841	0.347488	0.188856	0.347488	0.543489	-0.879677	16	16	E9QLQ3;Q61409	E9QLQ3;Q61409	cGMP-inhibited 3,5-cyclic phosphodiesterase B	Pde3b	>tr|E9QLQ3|E9QLQ3_MOUSE Uncharacterized protein OS=Mus musculus GN=Pde3b PE=3 SV=1;>sp|Q61409|PDE3B_MOUSE cGMP-inhibited 3,5-cyclic phosphodiesterase B OS=Mus musculus GN=Pde3b PE=1 SV=2
NaN	4.69197	3.86309	3.67918	2.63199	2.13639	4.27753	2.63199	1.62521	0.700624	11	11	Q8C3X4;G3UWY0;Q8C3X4-2;Q8C8D6;F6ZM03	Q8C3X4;G3UWY0;Q8C3X4-2	Translation factor Guf1, mitochondrial	Guf1	>sp|Q8C3X4|GUF1_MOUSE Translation factor Guf1, mitochondrial OS=Mus musculus GN=Guf1 PE=2 SV=1;>tr|G3UWY0|G3UWY0_MOUSE GUF1 GTPase homolog (S. cerevisiae) (Fragment) OS=Mus musculus GN=Guf1 PE=3 SV=1;>sp|Q8C3X4-2|GUF1_MOUSE Isoform 2 of Translation factor
6.25234	4.17119	5.12111	4.11506	3.69549	4.03502	5.12111	4.03502	1.26917	0.343881	31	16	Q91VS8	Q91VS8	FERM, RhoGEF and pleckstrin domain-containing protein 2	Farp2	>sp|Q91VS8|FARP2_MOUSE FERM, RhoGEF and pleckstrin domain-containing protein 2 OS=Mus musculus GN=Farp2 PE=1 SV=2
0.902935	1.11144	1.08084	1.11668	1.30591	1.18538	1.08084	1.18538	0.911809	-0.133197	21	21	Q9CW42;D3YZZ3	Q9CW42;D3YZZ3	MOSC domain-containing protein 1, mitochondrial	2016-03-01	>sp|Q9CW42|MOSC1_MOUSE MOSC domain-containing protein 1, mitochondrial OS=Mus musculus GN=Marc1 PE=1 SV=2;>tr|D3YZZ3|D3YZZ3_MOUSE MOCO sulphurase C-terminal domain-containing 1 OS=Mus musculus GN=Mosc1 PE=4 SV=1
2.31267	1.40166	1.59147	1.15836	1.30639	1.15024	1.59147	1.15836	1.3739	0.458276	29	29	P80315;G5E839;G3UYW5;G3UXF3;G3UXG2	P80315;G5E839	T-complex protein 1 subunit delta	Cct4	>sp|P80315|TCPD_MOUSE T-complex protein 1 subunit delta OS=Mus musculus GN=Cct4 PE=1 SV=3;>tr|G5E839|G5E839_MOUSE T-complex protein 1 subunit delta OS=Mus musculus GN=Cct4 PE=3 SV=1
1.02721	0.812876	0.964134	0.960522	1.41004	1.40015	0.964134	1.40015	0.688593	-0.538276	29	29	Q3UER8;Q8VCM7	Q3UER8;Q8VCM7	Fibrinogen gamma chain	Fgg	>tr|Q3UER8|Q3UER8_MOUSE Uncharacterized protein OS=Mus musculus GN=Fgg PE=2 SV=1;>sp|Q8VCM7|FIBG_MOUSE Fibrinogen gamma chain OS=Mus musculus GN=Fgg PE=2 SV=1
2.19274	1.75088	1.97671	1.7891	0.944465	1.5124	1.97671	1.5124	1.307	0.386261	39	32	O35728	O35728	Cytochrome P450 4A14	Cyp4a14	>sp|O35728|CP4AE_MOUSE Cytochrome P450 4A14 OS=Mus musculus GN=Cyp4a14 PE=2 SV=1
1.80304	1.12353	NaN	0.84538	0.872753	0.976086	1.46328	0.872753	1.67663	0.745565	5	5	Q9QXA5;Q9CY46;D3YTP8	Q9QXA5;Q9CY46;D3YTP8	U6 snRNA-associated Sm-like protein LSm4	Lsm4	>sp|Q9QXA5|LSM4_MOUSE U6 snRNA-associated Sm-like protein LSm4 OS=Mus musculus GN=Lsm4 PE=2 SV=1;>tr|Q9CY46|Q9CY46_MOUSE LSM4 homolog, U6 small nuclear RNA associated (S. cerevisiae), isoform CRA_b OS=Mus musculus GN=Lsm4 PE=2 SV=1;>tr|D3YTP8|D3YTP8_MOUSE
1.40239	1.11819	1.26397	0.95429	1.17336	1.03512	1.26397	1.03512	1.22109	0.288164	29	29	B2RY56-2;B2RY56;B2RY56-3	B2RY56-2;B2RY56	RNA-binding protein 25	Rbm25	>sp|B2RY56-2|RBM25_MOUSE Isoform 2 of RNA-binding protein 25 OS=Mus musculus GN=Rbm25;>sp|B2RY56|RBM25_MOUSE RNA-binding protein 25 OS=Mus musculus GN=Rbm25 PE=1 SV=1
2.12897	1.19854	1.59269	0.974279	1.27972	0.923873	1.59269	0.974279	1.63474	0.709059	30	18	P32067;F8WHY1;F6SXM5;D6RI87	P32067;F8WHY1;F6SXM5	Lupus La protein homolog	Ssb	>sp|P32067|LA_MOUSE Lupus La protein homolog OS=Mus musculus GN=Ssb PE=2 SV=1;>tr|F8WHY1|F8WHY1_MOUSE Uncharacterized protein OS=Mus musculus GN=Ssb PE=4 SV=1;>tr|F6SXM5|F6SXM5_MOUSE Sjogren syndrome antigen B (Fragment) OS=Mus musculus GN=Ssb PE=4 SV=1
1.93065	1.4743	1.51904	1.45383	1.28072	1.23503	1.51904	1.28072	1.18608	0.246205	11	11	P62204;Q3UKW2;Q9D6P8;G3UX57;G3UZ90	P62204;Q3UKW2;Q9D6P8	Calmodulin;Calmodulin-like protein 3	Calm1;Calml3	>sp|P62204|CALM_MOUSE Calmodulin OS=Mus musculus GN=Calm1 PE=1 SV=2;>tr|Q3UKW2|Q3UKW2_MOUSE Uncharacterized protein OS=Mus musculus GN=Calm1 PE=2 SV=1;>sp|Q9D6P8|CALL3_MOUSE Calmodulin-like protein 3 OS=Mus musculus GN=Calml3 PE=2 SV=1
NaN	1.31387	1.14454	1.36145	1.39624	1.53144	1.2292	1.39624	0.880368	-0.183821	13	13	Q61635;A6PWD6;Q5NCB2;Q5SVP2;Q5SVP0;Q5NCB3	Q61635		Ifi47	>tr|Q61635|Q61635_MOUSE GTP-binding protein OS=Mus musculus GN=Ifi47 PE=2 SV=1
NaN	6.82734	8.26993	6.5634	5.96125	5.09424	7.54864	5.96125	1.26628	0.340601	2	2	F6YU83	F6YU83		Pdik1l	>tr|F6YU83|F6YU83_MOUSE PDLIM1-interacting kinase 1-like (Fragment) OS=Mus musculus GN=Pdik1l PE=4 SV=1
1.56162	1.56691	1.88041	1.52618	1.32702	1.43922	1.56691	1.43922	1.08872	0.122635	27	1	F6PZC9;Q62417;F7CZS7;E9PYX6;F6X019;D3Z5J3;Q62417-3	F6PZC9;Q62417;F7CZS7;E9PYX6;F6X019;D3Z5J3;Q62417-3	Sorbin and SH3 domain-containing protein 1	Sorbs1	>tr|F6PZC9|F6PZC9_MOUSE Sorbin and SH3 domain-containing 1 OS=Mus musculus GN=Sorbs1 PE=4 SV=1;>sp|Q62417|SRBS1_MOUSE Sorbin and SH3 domain-containing protein 1 OS=Mus musculus GN=Sorbs1 PE=1 SV=2;>tr|F7CZS7|F7CZS7_MOUSE Sorbin and SH3 domain-containing 1
NaN	2.07172	2.98151	1.93825	1.68393	1.53553	2.52662	1.68393	1.50043	0.585374	10	10	Q3TJ55;Q80W45;Q00262;D3YY94	Q3TJ55;Q80W45;Q00262;D3YY94	Syntaxin-2	Stx2	>tr|Q3TJ55|Q3TJ55_MOUSE Uncharacterized protein OS=Mus musculus GN=Stx2 PE=2 SV=1;>tr|Q80W45|Q80W45_MOUSE Syntaxin 2 OS=Mus musculus GN=Stx2 PE=2 SV=1;>sp|Q00262|STX2_MOUSE Syntaxin-2 OS=Mus musculus GN=Stx2 PE=1 SV=1;>tr|D3YY94|D3YY94_MOUSE Syntaxin 2 (Fr
1.09698	0.997805	0.929973	1.16831	1.15314	1.57896	0.997805	1.16831	0.854058	-0.227593	21	21	P12970;F6TJZ4;D3YVE6;D3YXT4;D3Z3R0;D3YU93;F6U2H0;F6YI27;F6ZVW4;F6TIC7;F6VBB8;F6SSI5;F7AMA9	P12970;F6TJZ4;D3YVE6;D3YXT4;D3Z3R0;D3YU93;F6U2H0;F6YI27	60S ribosomal protein L7a	Rpl7a;Rpl7a-ps10;Gm5619;Rpl7a-ps3;Rpl7a-ps5;Gm17415	>sp|P12970|RL7A_MOUSE 60S ribosomal protein L7a OS=Mus musculus GN=Rpl7a PE=2 SV=2;>tr|F6TJZ4|F6TJZ4_MOUSE Uncharacterized protein (Fragment) OS=Mus musculus GN=Rpl7a PE=4 SV=1;>tr|D3YVE6|D3YVE6_MOUSE MCG18601 OS=Mus musculus GN=Rpl7a-ps10 PE=4 SV=1;>tr|D3
2.54634	2.76052	2.83326	2.77971	3.21089	3.04999	2.76052	3.04999	0.905091	-0.143864	6	3	Q8VDW0;Q3UAF1;D6RHT5	Q8VDW0;Q3UAF1	ATP-dependent RNA helicase DDX39A	Ddx39a;Ddx39	>sp|Q8VDW0|DX39A_MOUSE ATP-dependent RNA helicase DDX39A OS=Mus musculus GN=Ddx39a PE=2 SV=1;>tr|Q3UAF1|Q3UAF1_MOUSE Uncharacterized protein OS=Mus musculus GN=Ddx39 PE=2 SV=1
1.75414	0.967773	1.2202	0.747999	0.968711	0.80109	1.2202	0.80109	1.52317	0.607081	39	39	Q8K4Z5	Q8K4Z5	Splicing factor 3A subunit 1	Sf3a1	>sp|Q8K4Z5|SF3A1_MOUSE Splicing factor 3A subunit 1 OS=Mus musculus GN=Sf3a1 PE=1 SV=1
NaN	1.2442	1.53315	1.03187	0.980008	NaN	1.38868	1.00594	1.38048	0.465166	2	2	E9PW71;Q8CGA3	E9PW71;Q8CGA3	Large neutral amino acids transporter small subunit 4	Slc43a2	>tr|E9PW71|E9PW71_MOUSE Uncharacterized protein OS=Mus musculus GN=Slc43a2 PE=4 SV=1;>sp|Q8CGA3|LAT4_MOUSE Large neutral amino acids transporter small subunit 4 OS=Mus musculus GN=Slc43a2 PE=1 SV=1
2.08616	1.9916	2.76312	1.78696	1.76526	1.85134	2.08616	1.78696	1.16744	0.223342	14	14	F6Y9N3;Q2PFD7-2;Q2PFD7;F6Z9E6;Q2PFD7-5;Q2PFD7-3;Q2PFD7-4;F6PZZ8;E9PUC5;Q8C0E9	F6Y9N3;Q2PFD7-2;Q2PFD7;F6Z9E6;Q2PFD7-5;Q2PFD7-3;Q2PFD7-4;F6PZZ8;E9PUC5	PH and SEC7 domain-containing protein 3	Psd3	>tr|F6Y9N3|F6Y9N3_MOUSE Uncharacterized protein (Fragment) OS=Mus musculus GN=Psd3 PE=4 SV=1;>sp|Q2PFD7-2|PSD3_MOUSE Isoform 2 of PH and SEC7 domain-containing protein 3 OS=Mus musculus GN=Psd3;>sp|Q2PFD7|PSD3_MOUSE PH and SEC7 domain-containing protein 3
1.33127	1.19222	1.26491	1.01416	1.24768	0.981547	1.26491	1.01416	1.24725	0.318749	10	8	E9Q6D4;Q8BQ46;F6QCI0	E9Q6D4;Q8BQ46;F6QCI0		Taf15	>tr|E9Q6D4|E9Q6D4_MOUSE TAF15 RNA polymerase II, TATA box-binding protein (TBP)-associated factor OS=Mus musculus GN=Taf15 PE=4 SV=1;>tr|Q8BQ46|Q8BQ46_MOUSE TAF15 RNA polymerase II, TATA box binding protein (TBP)-associated factor OS=Mus musculus GN=Taf15
0.746436	0.702395	0.81813	0.708466	0.67838	0.671366	0.746436	0.67838	1.10032	0.137925	48	16	D3Z7V3;Q3URD3-2;Q3URD3;F8WIH0;F6UV57;F6YCM8;Q3URD3-5;D3YV81;D3Z0N1;F6WY34	D3Z7V3;Q3URD3-2;Q3URD3;F8WIH0;F6UV57;F6YCM8;Q3URD3-5	Sarcolemmal membrane-associated protein	Slmap	>tr|D3Z7V3|D3Z7V3_MOUSE Sarcolemma-associated protein OS=Mus musculus GN=Slmap PE=4 SV=1;>sp|Q3URD3-2|SLMAP_MOUSE Isoform 2 of Sarcolemmal membrane-associated protein OS=Mus musculus GN=Slmap;>sp|Q3URD3|SLMAP_MOUSE Sarcolemmal membrane-associated protein O
1.66973	1.74313	2.25662	1.59137	1.38043	1.5508	1.74313	1.5508	1.12402	0.168668	10	10	P70452;D6RJ29	P70452	Syntaxin-4	Stx4	>sp|P70452|STX4_MOUSE Syntaxin-4 OS=Mus musculus GN=Stx4 PE=1 SV=1
1.15266	0.705916	0.856458	0.586029	0.722439	0.595096	0.856458	0.595096	1.43919	0.52526	6	6	Q8QZY9;E9Q057	Q8QZY9;E9Q057	Splicing factor 3B subunit 4	Sf3b4	>sp|Q8QZY9|SF3B4_MOUSE Splicing factor 3B subunit 4 OS=Mus musculus GN=Sf3b4 PE=2 SV=1;>tr|E9Q057|E9Q057_MOUSE Uncharacterized protein OS=Mus musculus GN=Gm7935 PE=4 SV=1
NaN	2.13329	2.65231	2.06118	1.70152	1.90698	2.3928	1.90698	1.25476	0.32741	6	6	P59999;E9PWA7	P59999	Actin-related protein 2/3 complex subunit 4	Arpc4	>sp|P59999|ARPC4_MOUSE Actin-related protein 2/3 complex subunit 4 OS=Mus musculus GN=Arpc4 PE=1 SV=3
0.935016	0.845237	0.747831	0.964972	1.01652	1.38644	0.845237	1.01652	0.831501	-0.266211	13	13	Q6ZWV3;P86048;B7FAU6	Q6ZWV3;P86048	60S ribosomal protein L10;60S ribosomal protein L10-like	Rpl10;Rpl10l	>sp|Q6ZWV3|RL10_MOUSE 60S ribosomal protein L10 OS=Mus musculus GN=Rpl10 PE=2 SV=3;>sp|P86048|RL10L_MOUSE 60S ribosomal protein L10-like OS=Mus musculus GN=Rpl10l PE=2 SV=1
1.7523	1.84067	2.12085	2.50878	1.96514	2.75801	1.84067	2.50878	0.733691	-0.446755	23	22	Q8R084	Q8R084		Ugt2b1	>tr|Q8R084|Q8R084_MOUSE UDP glucuronosyltransferase 2 family, polypeptide B1 OS=Mus musculus GN=Ugt2b1 PE=2 SV=1
0.984252	0.716794	0.796686	0.612708	0.710884	0.679763	0.796686	0.679763	1.17201	0.228979	17	15	E9PX48;Q8R1A4-2;A2A9M5;Q8R1A4;A2A9M4;A2AW79;F6ZJ55	E9PX48;Q8R1A4-2;A2A9M5;Q8R1A4	Dedicator of cytokinesis protein 7	Dock7	>tr|E9PX48|E9PX48_MOUSE Uncharacterized protein OS=Mus musculus GN=Dock7 PE=4 SV=1;>sp|Q8R1A4-2|DOCK7_MOUSE Isoform 2 of Dedicator of cytokinesis protein 7 OS=Mus musculus GN=Dock7;>tr|A2A9M5|A2A9M5_MOUSE Dedicator of cytokinesis 7 OS=Mus musculus GN=Dock7
1.78865	2.75149	1.87424	2.79127	2.97398	2.57367	1.87424	2.79127	0.671465	-0.574616	19	2	Q9CZ42-3;Q9CZ42	Q9CZ42-3;Q9CZ42	ATP-dependent (S)-NAD(P)H-hydrate dehydratase	Carkd	>sp|Q9CZ42-3|NNRD_MOUSE Isoform 3 of ATP-dependent (S)-NAD(P)H-hydrate dehydratase OS=Mus musculus GN=Carkd;>sp|Q9CZ42|NNRD_MOUSE ATP-dependent (S)-NAD(P)H-hydrate dehydratase OS=Mus musculus GN=Carkd PE=1 SV=1
1.84081	1.41141	1.93454	1.24673	1.50234	1.40186	1.84081	1.40186	1.31312	0.392998	26	26	P06802-2;G3X9S2;P06802;E9QQ26	P06802-2;G3X9S2;P06802	Ectonucleotide pyrophosphatase/phosphodiesterase family member 1;Alkaline phosphodiesterase I;Nucleotide pyrophosphatase	Enpp1	>sp|P06802-2|ENPP1_MOUSE Isoform 1 of Ectonucleotide pyrophosphatase/phosphodiesterase family member 1 OS=Mus musculus GN=Enpp1;>tr|G3X9S2|G3X9S2_MOUSE Ectonucleotide pyrophosphatase/phosphodiesterase 1, isoform CRA_d OS=Mus musculus GN=Enpp1 PE=4 SV=1;>sp
2.94447	1.47866	1.06954	0.752276	0.761789	0.659326	1.47866	0.752276	1.96558	0.974956	21	21	P27786	P27786	Steroid 17-alpha-hydroxylase/17,20 lyase	Cyp17a1	>sp|P27786|CP17A_MOUSE Steroid 17-alpha-hydroxylase/17,20 lyase OS=Mus musculus GN=Cyp17a1 PE=2 SV=1
0.335548	0.23154	0.209078	0.182315	0.154885	0.199944	0.23154	0.182315	1.27	0.344828	16	16	Q920L1	Q920L1	Fatty acid desaturase 1	Fads1	>sp|Q920L1|FADS1_MOUSE Fatty acid desaturase 1 OS=Mus musculus GN=Fads1 PE=2 SV=1
2.21656	2.04065	2.57096	1.99029	1.92141	1.99864	2.21656	1.99029	1.11369	0.155344	56	56	E9Q3L2;F6Y9T6;F6WIX7;D6RJ66;F6XSW4	E9Q3L2		Pi4ka	>tr|E9Q3L2|E9Q3L2_MOUSE Uncharacterized protein OS=Mus musculus GN=Pi4ka PE=4 SV=1
4.98529	4.42048	5.12663	5.63952	5.03981	5.48336	4.98529	5.48336	0.909167	-0.137383	18	18	Q9JII6;B1AXW3	Q9JII6;B1AXW3	Alcohol dehydrogenase [NADP(+)]	Akr1a1	>sp|Q9JII6|AK1A1_MOUSE Alcohol dehydrogenase [NADP(+)] OS=Mus musculus GN=Akr1a1 PE=1 SV=3;>tr|B1AXW3|B1AXW3_MOUSE Aldo-keto reductase family 1, member A1 (aldehyde reductase) (Fragment) OS=Mus musculus GN=Akr1a1 PE=4 SV=1
0.941886	0.828981	1.07378	1.17976	1.10643	1.67678	0.941886	1.17976	0.798371	-0.324869	19	19	O09159	O09159	Lysosomal alpha-mannosidase	Man2b1	>sp|O09159|MA2B1_MOUSE Lysosomal alpha-mannosidase OS=Mus musculus GN=Man2b1 PE=2 SV=4
2.18179	1.48531	1.98476	1.11714	1.72777	1.13268	1.98476	1.13268	1.75227	0.809224	21	20	P28660;A2AS98;P28660-2;E9QQ62	P28660;A2AS98;P28660-2;E9QQ62	Nck-associated protein 1	Nckap1	>sp|P28660|NCKP1_MOUSE Nck-associated protein 1 OS=Mus musculus GN=Nckap1 PE=1 SV=2;>tr|A2AS98|A2AS98_MOUSE NCK-associated protein 1 OS=Mus musculus GN=Nckap1 PE=4 SV=1;>sp|P28660-2|NCKP1_MOUSE Isoform 2 of Nck-associated protein 1 OS=Mus musculus GN=Nckap
1.06745	1.04297	0.81057	1.13168	1.14964	1.53125	1.04297	1.14964	0.907214	-0.140485	10	10	O55142;D3Z2T7;E9PXU5;F8VQL4	O55142;D3Z2T7;E9PXU5;F8VQL4	60S ribosomal protein L35a	Rpl35a	>sp|O55142|RL35A_MOUSE 60S ribosomal protein L35a OS=Mus musculus GN=Rpl35a PE=2 SV=2;>tr|D3Z2T7|D3Z2T7_MOUSE MCG123716 OS=Mus musculus GN=Gm10247 PE=4 SV=1;>tr|E9PXU5|E9PXU5_MOUSE Uncharacterized protein OS=Mus musculus GN=Gm10029 PE=4 SV=1;>tr|F8VQL4|F8V
0.334258	0.255135	0.198247	0.278203	0.476463	0.506098	0.255135	0.476463	0.535477	-0.901103	19	19	Q9DD20	Q9DD20	Methyltransferase-like protein 7B	Mettl7b	>sp|Q9DD20|MET7B_MOUSE Methyltransferase-like protein 7B OS=Mus musculus GN=Mettl7b PE=2 SV=2
1.26549	0.765873	0.944733	0.648761	0.796876	0.630835	0.944733	0.648761	1.45621	0.54222	39	38	O35286	O35286	Putative pre-mRNA-splicing factor ATP-dependent RNA helicase DHX15	Dhx15	>sp|O35286|DHX15_MOUSE Putative pre-mRNA-splicing factor ATP-dependent RNA helicase DHX15 OS=Mus musculus GN=Dhx15 PE=2 SV=2
0.9993	0.501429	0.662998	0.387462	0.48107	0.433276	0.662998	0.433276	1.5302	0.613718	19	19	Q9CSN1	Q9CSN1	SNW domain-containing protein 1	Snw1	>sp|Q9CSN1|SNW1_MOUSE SNW domain-containing protein 1 OS=Mus musculus GN=Snw1 PE=1 SV=3
1.63079	1.03135	1.35356	0.943307	1.01328	1.04566	1.35356	1.01328	1.33582	0.417726	19	19	Q3TIX9	Q3TIX9	U4/U6.U5 tri-snRNP-associated protein 2	Usp39	>sp|Q3TIX9|SNUT2_MOUSE U4/U6.U5 tri-snRNP-associated protein 2 OS=Mus musculus GN=Usp39 PE=2 SV=2
1.43429	1.20379	1.63776	1.21353	1.20356	1.11342	1.43429	1.20356	1.19171	0.253029	54	54	Q8R4U0;F7CNH8	Q8R4U0	Stabilin-2;Short form stabilin-2	Stab2	>sp|Q8R4U0|STAB2_MOUSE Stabilin-2 OS=Mus musculus GN=Stab2 PE=1 SV=1
NaN	1.35724	1.84027	1.15126	1.31077	1.08233	1.59876	1.15126	1.3887	0.473735	21	14	Q7TMB8;Q7TMB8-2;E9PZS0;F6QD74;E9Q594;G3UZI5	Q7TMB8;Q7TMB8-2	Cytoplasmic FMR1-interacting protein 1	Cyfip1	>sp|Q7TMB8|CYFP1_MOUSE Cytoplasmic FMR1-interacting protein 1 OS=Mus musculus GN=Cyfip1 PE=1 SV=1;>sp|Q7TMB8-2|CYFP1_MOUSE Isoform 2 of Cytoplasmic FMR1-interacting protein 1 OS=Mus musculus GN=Cyfip1
1.03566	0.851281	1.08836	1.01662	1.54204	1.41245	1.03566	1.41245	0.733237	-0.447649	17	17	Q8BJL9	Q8BJL9		Ugt2b35	>tr|Q8BJL9|Q8BJL9_MOUSE MCG131372 OS=Mus musculus GN=Ugt2b35 PE=2 SV=1
1.56182	0.850485	1.17316	0.732923	0.917347	0.691181	1.17316	0.732923	1.60066	0.678666	20	20	Q64012-2;A2AU62;Q64012;A2AU61;A2AU60	Q64012-2;A2AU62;Q64012;A2AU61;A2AU60	RNA-binding protein Raly	Raly	>sp|Q64012-2|RALY_MOUSE Isoform 1 of RNA-binding protein Raly OS=Mus musculus GN=Raly;>tr|A2AU62|A2AU62_MOUSE HnRNP-associated with lethal yellow (Fragment) OS=Mus musculus GN=C130057N11Rik PE=4 SV=1;>sp|Q64012|RALY_MOUSE RNA-binding protein Raly OS=Mus mu
2.02589	1.77557	2.43262	1.6995	1.72971	1.70701	2.02589	1.70701	1.18681	0.247084	82	81	Q9QY30	Q9QY30	Bile salt export pump	Abcb11	>sp|Q9QY30|ABCBB_MOUSE Bile salt export pump OS=Mus musculus GN=Abcb11 PE=1 SV=2
2.0496	1.97387	2.23814	1.89491	1.77551	2.00385	2.0496	1.89491	1.08163	0.113213	19	19	Q9JJL3;Q9JJL3-2	Q9JJL3;Q9JJL3-2	Solute carrier organic anion transporter family member 1B2	Slco1b2	>sp|Q9JJL3|SO1B2_MOUSE Solute carrier organic anion transporter family member 1B2 OS=Mus musculus GN=Slco1b2 PE=1 SV=1;>sp|Q9JJL3-2|SO1B2_MOUSE Isoform 2 of Solute carrier organic anion transporter family member 1B2 OS=Mus musculus GN=Slco1b2
1.6165	0.973994	1.29161	0.871232	1.0399	0.861995	1.29161	0.871232	1.48251	0.568042	8	8	P27048;P63163	P27048;P63163	Small nuclear ribonucleoprotein-associated protein B;Small nuclear ribonucleoprotein-associated protein N	Snrpb;Snrpn	>sp|P27048|RSMB_MOUSE Small nuclear ribonucleoprotein-associated protein B OS=Mus musculus GN=Snrpb PE=1 SV=1;>sp|P63163|RSMN_MOUSE Small nuclear ribonucleoprotein-associated protein N OS=Mus musculus GN=Snrpn PE=2 SV=1
NaN	0.431035	0.396149	0.542535	0.479662	0.450653	0.413592	0.479662	0.862257	-0.21381	7	7	Q8VC48	Q8VC48	Peroxisome assembly protein 12	Pex12	>sp|Q8VC48|PEX12_MOUSE Peroxisome assembly protein 12 OS=Mus musculus GN=Pex12 PE=2 SV=1
1.52488	0.9999	1.33044	0.912159	1.01421	1.0304	1.33044	1.01421	1.3118	0.391547	4	4	P25446	P25446	Tumor necrosis factor receptor superfamily member 6	Fas	>sp|P25446|TNR6_MOUSE Tumor necrosis factor receptor superfamily member 6 OS=Mus musculus GN=Fas PE=1 SV=2
0.704275	0.803342	0.74228	1.11566	0.922084	1.87716	0.74228	1.11566	0.665328	-0.587862	10	10	P52792-2;P52792	P52792-2;P52792	Glucokinase	Gck	>sp|P52792-2|HXK4_MOUSE Isoform 2 of Glucokinase OS=Mus musculus GN=Gck;>sp|P52792|HXK4_MOUSE Glucokinase OS=Mus musculus GN=Gck PE=2 SV=1
NaN	0.7397	0.915751	0.68465	0.709975	0.592874	0.827726	0.68465	1.20898	0.273786	8	8	Q8K3Z9	Q8K3Z9	Nuclear envelope pore membrane protein POM 121	Pom121	>sp|Q8K3Z9|PO121_MOUSE Nuclear envelope pore membrane protein POM 121 OS=Mus musculus GN=Pom121 PE=1 SV=2
2.97354	2.07228	2.32488	1.97816	1.96765	1.89272	2.32488	1.96765	1.18155	0.240683	40	2	Q811D0-2;Q811D0-3	Q811D0-2;Q811D0-3	Disks large homolog 1	Dlg1	>sp|Q811D0-2|DLG1_MOUSE Isoform 2 of Disks large homolog 1 OS=Mus musculus GN=Dlg1;>sp|Q811D0-3|DLG1_MOUSE Isoform 3 of Disks large homolog 1 OS=Mus musculus GN=Dlg1
0.804764	0.758783	0.748111	0.776699	0.863036	0.893895	0.758783	0.863036	0.879202	-0.185733	39	12	Q8VHE0	Q8VHE0	Translocation protein SEC63 homolog	Sec63	>sp|Q8VHE0|SEC63_MOUSE Translocation protein SEC63 homolog OS=Mus musculus GN=Sec63 PE=1 SV=4
0.821355	0.887863	1.27918	0.799297	0.725426	0.572803	0.887863	0.725426	1.22392	0.291509	23	23	Q6P5B0	Q6P5B0	RRP12-like protein	Rrp12	>sp|Q6P5B0|RRP12_MOUSE RRP12-like protein OS=Mus musculus GN=Rrp12 PE=1 SV=1
4.784	4.1307	3.74644	5.5417	4.40373	5.30898	4.1307	5.30898	0.778059	-0.362048	6	6	P10922	P10922	Histone H1.0;Histone H1.0, N-terminally processed	H1f0	>sp|P10922|H10_MOUSE Histone H1.0 OS=Mus musculus GN=H1f0 PE=2 SV=4
1.08986	0.993937	1.00401	1.13793	1.14192	1.49497	1.00401	1.14192	0.87923	-0.185688	5	5	Q9CR57;Q9CWK0	Q9CR57;Q9CWK0	60S ribosomal protein L14	Rpl14	>sp|Q9CR57|RL14_MOUSE 60S ribosomal protein L14 OS=Mus musculus GN=Rpl14 PE=2 SV=3;>tr|Q9CWK0|Q9CWK0_MOUSE Uncharacterized protein OS=Mus musculus GN=Rpl14 PE=2 SV=1
0.591436	0.586407	0.596019	0.594354	0.6222	0.65189	0.591436	0.6222	0.950556	-0.0731563	6	6	O88455;D3Z7G1;D3YXR4	O88455;D3Z7G1	7-dehydrocholesterol reductase	Dhcr7	>sp|O88455|DHCR7_MOUSE 7-dehydrocholesterol reductase OS=Mus musculus GN=Dhcr7 PE=2 SV=1;>tr|D3Z7G1|D3Z7G1_MOUSE 7-dehydrocholesterol reductase (Fragment) OS=Mus musculus GN=Dhcr7 PE=4 SV=1
1.12974	1.0781	1.54765	1.05503	0.962835	0.82021	1.12974	0.962835	1.17335	0.23063	13	13	Q8BMD8	Q8BMD8	Calcium-binding mitochondrial carrier protein SCaMC-1	Slc25a24	>sp|Q8BMD8|SCMC1_MOUSE Calcium-binding mitochondrial carrier protein SCaMC-1 OS=Mus musculus GN=Slc25a24 PE=2 SV=1
1.48401	1.61595	1.4971	1.53078	1.93196	2.06851	1.4971	1.93196	0.774913	-0.367895	17	17	Q91YZ8;A3KFU5;A3KFU8;Q6PHQ9;D3Z5M2;E9PW32;E9PVY5	Q91YZ8;A3KFU5;A3KFU8;Q6PHQ9;D3Z5M2;E9PW32		Pabpc4;Gm10110	>tr|Q91YZ8|Q91YZ8_MOUSE Poly A binding protein, cytoplasmic 4 OS=Mus musculus GN=Pabpc4 PE=2 SV=1;>tr|A3KFU5|A3KFU5_MOUSE Poly A binding protein, cytoplasmic 4 OS=Mus musculus GN=Pabpc4 PE=4 SV=1;>tr|A3KFU8|A3KFU8_MOUSE Poly A binding protein, cytoplasmic
1.23206	1.06759	1.1684	1.19633	1.32492	1.48364	1.1684	1.32492	0.881865	-0.181371	6	6	P04117	P04117	Fatty acid-binding protein, adipocyte	Fabp4	>sp|P04117|FABP4_MOUSE Fatty acid-binding protein, adipocyte OS=Mus musculus GN=Fabp4 PE=1 SV=3
0.826037	0.60931	0.882846	0.834446	1.02389	1.10446	0.826037	1.02389	0.806763	-0.309782	12	12	Q8CIF4	Q8CIF4	Biotinidase	Btd	>sp|Q8CIF4|BTD_MOUSE Biotinidase OS=Mus musculus GN=Btd PE=1 SV=2
NaN	1.94643	2.08838	1.58917	1.58821	1.92998	2.01741	1.58917	1.26947	0.344227	13	1	Q8C1B7-3;Q8C1B7-2;Q8C1B7	Q8C1B7-3;Q8C1B7-2;Q8C1B7	Septin-11	2016-09-11	>sp|Q8C1B7-3|SEP11_MOUSE Isoform 3 of Septin-11 OS=Mus musculus GN=Sept11;>sp|Q8C1B7-2|SEP11_MOUSE Isoform 2 of Septin-11 OS=Mus musculus GN=Sept11;>sp|Q8C1B7|SEP11_MOUSE Septin-11 OS=Mus musculus GN=Sept11 PE=1 SV=4
2.97867	2.24815	3.44982	2.47997	2.13693	1.89811	2.97867	2.13693	1.3939	0.479129	20	20	O08599;O08599-2	O08599;O08599-2	Syntaxin-binding protein 1	Stxbp1	>sp|O08599|STXB1_MOUSE Syntaxin-binding protein 1 OS=Mus musculus GN=Stxbp1 PE=1 SV=2;>sp|O08599-2|STXB1_MOUSE Isoform 2 of Syntaxin-binding protein 1 OS=Mus musculus GN=Stxbp1
1.17715	1.06771	1.08733	1.03633	1.05334	1.0525	1.08733	1.0525	1.03309	0.0469696	12	12	Q9QY76;Q8BH80	Q9QY76;Q8BH80	Vesicle-associated membrane protein-associated protein B	Vapb	>sp|Q9QY76|VAPB_MOUSE Vesicle-associated membrane protein-associated protein B OS=Mus musculus GN=Vapb PE=2 SV=3;>tr|Q8BH80|Q8BH80_MOUSE Uncharacterized protein OS=Mus musculus GN=Vapb PE=2 SV=1
1.08002	1.08015	0.867378	1.1611	1.15125	1.55741	1.08002	1.1611	0.93017	-0.104434	11	11	P61255;B1ARA3;B1ARA5;D3Z3Q9;G3UW96	P61255;B1ARA3;B1ARA5	60S ribosomal protein L26	Rpl26	>sp|P61255|RL26_MOUSE 60S ribosomal protein L26 OS=Mus musculus GN=Rpl26 PE=2 SV=1;>tr|B1ARA3|B1ARA3_MOUSE Ribosomal protein L26 (Fragment) OS=Mus musculus GN=Rpl26 PE=4 SV=1;>tr|B1ARA5|B1ARA5_MOUSE Ribosomal protein L26 OS=Mus musculus GN=Rpl26 PE=4 SV=1
5.90982	3.74588	4.7533	3.16696	4.00994	3.51	4.7533	3.51	1.35422	0.437458	15	15	Q8C7B4;Q9Z2A9;Q9Z2A9-2;Q80WV0	Q8C7B4;Q9Z2A9;Q9Z2A9-2	Gamma-glutamyltransferase 5;Gamma-glutamyltransferase 5 heavy chain;Gamma-glutamyltransferase 5 light chain	Ggt5	>tr|Q8C7B4|Q8C7B4_MOUSE Gamma-glutamyltransferase 5 OS=Mus musculus GN=Ggt5 PE=2 SV=1;>sp|Q9Z2A9|GGT5_MOUSE Gamma-glutamyltransferase 5 OS=Mus musculus GN=Ggt5 PE=2 SV=1;>sp|Q9Z2A9-2|GGT5_MOUSE Isoform 2 of Gamma-glutamyltransferase 5 OS=Mus musculus GN=Gg
1.37167	1.38841	1.69999	1.35241	1.2819	1.14368	1.38841	1.2819	1.08309	0.11515	15	15	P53986	P53986	Monocarboxylate transporter 1	Slc16a1	>sp|P53986|MOT1_MOUSE Monocarboxylate transporter 1 OS=Mus musculus GN=Slc16a1 PE=1 SV=1
2.81952	1.60539	2.18026	1.42446	1.57015	1.63854	2.18026	1.57015	1.38857	0.473598	54	41	P21440;F6SR33;B5X0E4	P21440	Multidrug resistance protein 3	Abcb4	>sp|P21440|MDR3_MOUSE Multidrug resistance protein 3 OS=Mus musculus GN=Abcb4 PE=2 SV=2
0.955932	0.71398	0.768758	0.675813	0.576369	0.719011	0.768758	0.675813	1.13753	0.185905	23	23	Q3U9G9	Q3U9G9	Lamin-B receptor	Lbr	>sp|Q3U9G9|LBR_MOUSE Lamin-B receptor OS=Mus musculus GN=Lbr PE=1 SV=2
0.790451	0.686577	0.508621	0.911993	0.885504	1.65686	0.686577	0.911993	0.752831	-0.409601	16	16	Q9CY58;Q9CY58-2;Q9CY58-3;Q9CY58-4	Q9CY58;Q9CY58-2;Q9CY58-3;Q9CY58-4	Plasminogen activator inhibitor 1 RNA-binding protein	Serbp1	>sp|Q9CY58|PAIRB_MOUSE Plasminogen activator inhibitor 1 RNA-binding protein OS=Mus musculus GN=Serbp1 PE=1 SV=2;>sp|Q9CY58-2|PAIRB_MOUSE Isoform 2 of Plasminogen activator inhibitor 1 RNA-binding protein OS=Mus musculus GN=Serbp1;>sp|Q9CY58-3|PAIRB_MOUSE
1.51476	1.18576	1.18922	1.54784	1.40643	1.74462	1.18922	1.54784	0.768309	-0.380241	11	11	E9PZ00;Q8BFQ1;Q61207	E9PZ00;Q8BFQ1;Q61207	Sulfated glycoprotein 1	Psap	>tr|E9PZ00|E9PZ00_MOUSE Uncharacterized protein OS=Mus musculus GN=Psap PE=4 SV=1;>tr|Q8BFQ1|Q8BFQ1_MOUSE Prosaposin, isoform CRA_a OS=Mus musculus GN=Psap PE=2 SV=1;>sp|Q61207|SAP_MOUSE Sulfated glycoprotein 1 OS=Mus musculus GN=Psap PE=1 SV=2
1.38272	0.756258	0.925497	0.612332	0.740905	0.658718	0.925497	0.658718	1.405	0.490567	32	3	Q6NV83-2;Q6NV83	Q6NV83-2;Q6NV83	U2 snRNP-associated SURP motif-containing protein	U2surp	>sp|Q6NV83-2|SR140_MOUSE Isoform 2 of U2 snRNP-associated SURP motif-containing protein OS=Mus musculus GN=U2surp;>sp|Q6NV83|SR140_MOUSE U2 snRNP-associated SURP motif-containing protein OS=Mus musculus GN=U2surp PE=1 SV=3
NaN	1.42615	1.32535	1.4824	1.99053	1.84138	1.37575	1.84138	0.74713	-0.420569	13	12	P42669	P42669	Transcriptional activator protein Pur-alpha	Pura	>sp|P42669|PURA_MOUSE Transcriptional activator protein Pur-alpha OS=Mus musculus GN=Pura PE=1 SV=1
1.11616	0.706364	0.717721	0.529297	0.636456	0.611172	0.717721	0.611172	1.17434	0.231845	16	16	Q923D5	Q923D5	WW domain-binding protein 11	Wbp11	>sp|Q923D5|WBP11_MOUSE WW domain-binding protein 11 OS=Mus musculus GN=Wbp11 PE=1 SV=2
0.556607	0.412116	0.438962	0.687805	0.481162	0.699301	0.438962	0.687805	0.638207	-0.647904	11	11	O35969;O35969-2	O35969;O35969-2	Guanidinoacetate N-methyltransferase	Gamt	>sp|O35969|GAMT_MOUSE Guanidinoacetate N-methyltransferase OS=Mus musculus GN=Gamt PE=1 SV=1;>sp|O35969-2|GAMT_MOUSE Isoform 2 of Guanidinoacetate N-methyltransferase OS=Mus musculus GN=Gamt
1.4753	1.53631	1.68398	2.46664	1.52523	2.63602	1.53631	2.46664	0.622835	-0.683078	6	6	Q9CZ30;Q9CZ30-2;B1AYJ9	Q9CZ30;Q9CZ30-2;B1AYJ9	Obg-like ATPase 1	Ola1	>sp|Q9CZ30|OLA1_MOUSE Obg-like ATPase 1 OS=Mus musculus GN=Ola1 PE=1 SV=1;>sp|Q9CZ30-2|OLA1_MOUSE Isoform 2 of Obg-like ATPase 1 OS=Mus musculus GN=Ola1;>tr|B1AYJ9|B1AYJ9_MOUSE Obg-like ATPase 1 OS=Mus musculus GN=Ola1 PE=4 SV=1
NaN	1.89243	1.55955	0.973331	1.45503	1.38148	1.72599	1.38148	1.24938	0.321209	3	3	Q9JJ00	Q9JJ00	Phospholipid scramblase 1	Plscr1	>sp|Q9JJ00|PLS1_MOUSE Phospholipid scramblase 1 OS=Mus musculus GN=Plscr1 PE=2 SV=1
0.735998	0.655738	0.827883	0.662734	0.641437	0.64082	0.735998	0.641437	1.14742	0.198394	15	15	Q8VCB1	Q8VCB1	Nucleoporin NDC1	Ndc1	>sp|Q8VCB1|NDC1_MOUSE Nucleoporin NDC1 OS=Mus musculus GN=Tmem48 PE=2 SV=1
1.49049	0.884017	1.20315	0.782656	0.964227	0.830634	1.20315	0.830634	1.44847	0.534532	14	14	Q5SUF2;Q5SUF2-3;Q5SUF2-2;F8WGA8;F7CR21;F7A7G1	Q5SUF2;Q5SUF2-3;Q5SUF2-2	Luc7-like protein 3	Luc7l3	>sp|Q5SUF2|LC7L3_MOUSE Luc7-like protein 3 OS=Mus musculus GN=Luc7l3 PE=1 SV=1;>sp|Q5SUF2-3|LC7L3_MOUSE Isoform 3 of Luc7-like protein 3 OS=Mus musculus GN=Luc7l3;>sp|Q5SUF2-2|LC7L3_MOUSE Isoform 2 of Luc7-like protein 3 OS=Mus musculus GN=Luc7l3
0.753636	0.399425	NaN	0.251199	0.383289	0.238095	0.57653	0.251199	2.29511	1.19857	5	5	Q9DB96	Q9DB96	Neuroguidin	Ngdn	>sp|Q9DB96|NGDN_MOUSE Neuroguidin OS=Mus musculus GN=Ngdn PE=1 SV=1
1.67735	1.51787	1.50469	1.56801	1.90825	1.92868	1.51787	1.90825	0.795425	-0.330202	34	22	P29341;Q9D4E6;Q62029;F6ZAX1;A2A5N3	P29341	Polyadenylate-binding protein 1	Pabpc1	>sp|P29341|PABP1_MOUSE Polyadenylate-binding protein 1 OS=Mus musculus GN=Pabpc1 PE=1 SV=2
1.82702	0.677828	1.35265	0.672948	0.708667	0.658588	1.35265	0.672948	2.01004	1.00722	34	3	Q9D0E1-2;Q9D0E1;E9Q0P7;F6W322;F7C9U3	Q9D0E1-2;Q9D0E1	Heterogeneous nuclear ribonucleoprotein M	Hnrnpm	>sp|Q9D0E1-2|HNRPM_MOUSE Isoform 2 of Heterogeneous nuclear ribonucleoprotein M OS=Mus musculus GN=Hnrnpm;>sp|Q9D0E1|HNRPM_MOUSE Heterogeneous nuclear ribonucleoprotein M OS=Mus musculus GN=Hnrnpm PE=1 SV=3
0.888336	0.846095	0.697107	0.926355	0.930492	1.26942	0.846095	0.930492	0.909299	-0.137174	11	11	A2A547;P84099	A2A547;P84099	60S ribosomal protein L19	Rpl19	>tr|A2A547|A2A547_MOUSE Ribosomal protein L19 OS=Mus musculus GN=Rpl19 PE=3 SV=1;>sp|P84099|RL19_MOUSE 60S ribosomal protein L19 OS=Mus musculus GN=Rpl19 PE=1 SV=1
2.04011	2.05204	NaN	2.19935	2.26778	2.59074	2.04608	2.26778	0.902237	-0.148422	3	3	P20065-2;P20065	P20065-2	Thymosin beta-4;Hematopoietic system regulatory peptide	Tmsb4x	>sp|P20065-2|TYB4_MOUSE Isoform Short of Thymosin beta-4 OS=Mus musculus GN=Tmsb4x
1.2071	0.853461	1.00463	0.834655	0.849473	0.823452	1.00463	0.834655	1.20365	0.267412	10	10	Q9D883;G3UW94;E9Q5Y2;E9PUZ3;E9Q1I7;Q8BGJ9;E9Q809;F8WH71;E9PXR5;E9Q5J3;E9PWX6;E9PWM2;F7D8X7;E9PWA1	Q9D883;G3UW94;E9Q5Y2;E9PUZ3;E9Q1I7;Q8BGJ9;E9Q809;F8WH71;E9PXR5;E9Q5J3	Splicing factor U2AF 35 kDa subunit;Splicing factor U2AF 26 kDa subunit	U2af1;U2af1l4	>sp|Q9D883|U2AF1_MOUSE Splicing factor U2AF 35 kDa subunit OS=Mus musculus GN=U2af1 PE=1 SV=4;>tr|G3UW94|G3UW94_MOUSE MCG14259, isoform CRA_b OS=Mus musculus GN=U2af1 PE=4 SV=1;>tr|E9Q5Y2|E9Q5Y2_MOUSE Uncharacterized protein OS=Mus musculus GN=U2af1l4 PE=4
0.436967	0.77912	0.595061	0.699056	0.899281	0.837451	0.595061	0.837451	0.710562	-0.492967	34	33	Q811U4;F6XRI9;D3Z5P8;D3Z4L5	Q811U4	Mitofusin-1	Mfn1	>sp|Q811U4|MFN1_MOUSE Mitofusin-1 OS=Mus musculus GN=Mfn1 PE=1 SV=3
2.28352	2.3382	3.32768	2.09582	2.10062	1.8708	2.3382	2.09582	1.11565	0.157884	118	100	P26039;F8WGT0;A2AIM2;F6S1V7	P26039;F8WGT0	Talin-1	Tln1	>sp|P26039|TLN1_MOUSE Talin-1 OS=Mus musculus GN=Tln1 PE=1 SV=2;>tr|F8WGT0|F8WGT0_MOUSE Uncharacterized protein (Fragment) OS=Mus musculus GN=Tln1 PE=4 SV=1
0.352647	0.266269	0.340657	0.41511	0.358513	0.58924	0.340657	0.41511	0.820643	-0.285174	17	17	Q9JHF5;F6XRE6;F6ZFB8	Q9JHF5		Tcirg1	>tr|Q9JHF5|Q9JHF5_MOUSE A3 subunit of vacuolar-adenosine triphosphatase OS=Mus musculus GN=Tcirg1 PE=2 SV=1
1.40501	0.995718	1.32686	0.891902	1.09125	0.9997	1.32686	0.9997	1.32726	0.408449	30	30	D3Z0M9	D3Z0M9		Ddx23	>tr|D3Z0M9|D3Z0M9_MOUSE MCG18410, isoform CRA_a OS=Mus musculus GN=Ddx23 PE=3 SV=1
1.66503	1.05258	NaN	0.868659	0.989805	0.840336	1.35881	0.868659	1.56426	0.645477	5	5	Q8BGT7	Q8BGT7	Survival of motor neuron-related-splicing factor 30	Smndc1	>sp|Q8BGT7|SPF30_MOUSE Survival of motor neuron-related-splicing factor 30 OS=Mus musculus GN=Smndc1 PE=2 SV=1
0.844951	0.701754	1.23039	1.36195	1.05572	1.38366	0.844951	1.36195	0.620398	-0.688734	19	1	Q9EPL9	Q9EPL9	Peroxisomal acyl-coenzyme A oxidase 3	Acox3	>sp|Q9EPL9|ACOX3_MOUSE Peroxisomal acyl-coenzyme A oxidase 3 OS=Mus musculus GN=Acox3 PE=2 SV=2
NaN	1.01107	1.02072	0.960246	0.995619	0.914997	1.01589	0.960246	1.05795	0.0812753	12	12	Q3UIU2;A2AP32	Q3UIU2;A2AP32	NADH dehydrogenase [ubiquinone] 1 beta subcomplex subunit 6	Ndufb6	>sp|Q3UIU2|NDUB6_MOUSE NADH dehydrogenase [ubiquinone] 1 beta subcomplex subunit 6 OS=Mus musculus GN=Ndufb6 PE=2 SV=3;>tr|A2AP32|A2AP32_MOUSE NADH dehydrogenase (Ubiquinone) 1 beta subcomplex, 6 OS=Mus musculus GN=Ndufb6 PE=4 SV=1
1.30739	1.07305	1.56384	1.03673	1.12303	0.998303	1.30739	1.03673	1.26107	0.334649	65	63	P48678;P48678-2;P48678-3;D3YUF7	P48678;P48678-2;P48678-3	Prelamin-A/C;Lamin-A/C	Lmna	>sp|P48678|LMNA_MOUSE Prelamin-A/C OS=Mus musculus GN=Lmna PE=1 SV=2;>sp|P48678-2|LMNA_MOUSE Isoform C of Prelamin-A/C OS=Mus musculus GN=Lmna;>sp|P48678-3|LMNA_MOUSE Isoform C2 of Prelamin-A/C OS=Mus musculus GN=Lmna
0.478126	0.384261	0.416649	0.4584	0.477418	0.525679	0.416649	0.477418	0.872713	-0.19642	15	15	Q8VEH8;F6U518;F6Z458;F7AQQ2	Q8VEH8;F6U518	Endoplasmic reticulum lectin 1	Erlec1	>sp|Q8VEH8|ERLEC_MOUSE Endoplasmic reticulum lectin 1 OS=Mus musculus GN=Erlec1 PE=2 SV=1;>tr|F6U518|F6U518_MOUSE Uncharacterized protein (Fragment) OS=Mus musculus GN=Erlec1 PE=4 SV=1
0.0503347	0.0263303	0.0309521	0.0228707	0.0247684	0.0198499	0.0309521	0.0228707	1.35335	0.436537	33	32	P97501;E9Q4R8	P97501;E9Q4R8	Dimethylaniline monooxygenase [N-oxide-forming] 3	Fmo3	>sp|P97501|FMO3_MOUSE Dimethylaniline monooxygenase [N-oxide-forming] 3 OS=Mus musculus GN=Fmo3 PE=1 SV=1;>tr|E9Q4R8|E9Q4R8_MOUSE Flavin-containing monooxygenase 3 OS=Mus musculus GN=Fmo3 PE=4 SV=1
NaN	0.880514	1.38198	0.792393	0.71623	0.78672	1.13125	0.78672	1.43793	0.523992	9	9	Q922S4;Q5PR72;Q3TXZ6;E9Q530;E9Q531	Q922S4;Q5PR72;Q3TXZ6;E9Q530	cGMP-dependent 3,5-cyclic phosphodiesterase	Pde2a	>sp|Q922S4|PDE2A_MOUSE cGMP-dependent 3,5-cyclic phosphodiesterase OS=Mus musculus GN=Pde2a PE=1 SV=3;>tr|Q5PR72|Q5PR72_MOUSE Phosphodiesterase 2A, cGMP-stimulated OS=Mus musculus GN=Pde2a PE=2 SV=1;>tr|Q3TXZ6|Q3TXZ6_MOUSE Uncharacterized protein OS=Mus
1.93731	1.2469	1.73217	1.16477	1.30995	1.31524	1.73217	1.30995	1.32232	0.403069	32	32	Q8CH18;Q8CH18-3;Q8CH18-2	Q8CH18;Q8CH18-3	Cell division cycle and apoptosis regulator protein 1	Ccar1	>sp|Q8CH18|CCAR1_MOUSE Cell division cycle and apoptosis regulator protein 1 OS=Mus musculus GN=Ccar1 PE=1 SV=1;>sp|Q8CH18-3|CCAR1_MOUSE Isoform 3 of Cell division cycle and apoptosis regulator protein 1 OS=Mus musculus GN=Ccar1
NaN	1.04737	1.11591	1.01102	0.978953	NaN	1.08164	0.994986	1.08709	0.120472	6	6	Q9CYI4;Q9CYI4-2;D3Z765;F6QU81;D6REI1;D6RGP6	Q9CYI4;Q9CYI4-2;D3Z765	Putative RNA-binding protein Luc7-like 1	Luc7l	>sp|Q9CYI4|LUC7L_MOUSE Putative RNA-binding protein Luc7-like 1 OS=Mus musculus GN=Luc7l PE=2 SV=2;>sp|Q9CYI4-2|LUC7L_MOUSE Isoform 2 of Putative RNA-binding protein Luc7-like 1 OS=Mus musculus GN=Luc7l;>tr|D3Z765|D3Z765_MOUSE Luc7 homolog (S. cerevisiae)-
NaN	1.03036	1.00798	1.00223	0.954927	0.924044	1.01917	0.954927	1.06728	0.0939324	10	10	Q9CQ69	Q9CQ69	Cytochrome b-c1 complex subunit 8	Uqcrq	>sp|Q9CQ69|QCR8_MOUSE Cytochrome b-c1 complex subunit 8 OS=Mus musculus GN=Uqcrq PE=1 SV=3
1.02756	0.910498	1.07013	1.18129	1.03698	1.38272	1.02756	1.18129	0.869863	-0.201141	13	13	Q9DCD0	Q9DCD0	6-phosphogluconate dehydrogenase, decarboxylating	Pgd	>sp|Q9DCD0|6PGD_MOUSE 6-phosphogluconate dehydrogenase, decarboxylating OS=Mus musculus GN=Pgd PE=2 SV=3
3.45781	4.16043	NaN	4.69859	4.12014	4.84754	3.80912	4.69859	0.810694	-0.30277	12	12	A2A813;Q99LX0;A2A815;A2A817;A2A816	A2A813;Q99LX0;A2A815	Protein DJ-1	Park7	>tr|A2A813|A2A813_MOUSE Parkinson disease (Autosomal recessive, early onset) 7 OS=Mus musculus GN=Park7 PE=4 SV=1;>sp|Q99LX0|PARK7_MOUSE Protein DJ-1 OS=Mus musculus GN=Park7 PE=1 SV=1;>tr|A2A815|A2A815_MOUSE Parkinson disease (Autosomal recessive, early o
1.65629	1.2644	2.48899	1.29341	1.15635	0.980777	1.65629	1.15635	1.43234	0.518377	36	23	Q9QXY6	Q9QXY6	EH domain-containing protein 3	Ehd3	>sp|Q9QXY6|EHD3_MOUSE EH domain-containing protein 3 OS=Mus musculus GN=Ehd3 PE=1 SV=2
1.70454	1.64943	1.83382	1.34613	1.61348	1.64582	1.70454	1.61348	1.05644	0.0792068	15	15	Q61009;D3Z2V4;F7C5U2	Q61009;D3Z2V4	Scavenger receptor class B member 1	Scarb1	>sp|Q61009|SCRB1_MOUSE Scavenger receptor class B member 1 OS=Mus musculus GN=Scarb1 PE=2 SV=1;>tr|D3Z2V4|D3Z2V4_MOUSE Scavenger receptor class B, member 1, isoform CRA_a OS=Mus musculus GN=Scarb1 PE=4 SV=1
2.09727	1.71665	2.46305	1.72738	1.51529	1.80177	2.09727	1.72738	1.21413	0.279927	20	20	P27601;Q9D034	P27601	Guanine nucleotide-binding protein subunit alpha-13	Gna13	>sp|P27601|GNA13_MOUSE Guanine nucleotide-binding protein subunit alpha-13 OS=Mus musculus GN=Gna13 PE=1 SV=1
NaN	0.807559	0.672585	NaN	0.88347	0.997705	0.740072	0.940587	0.786819	-0.345897	31	31	Q9JLN9;Q9JLN9-2	Q9JLN9	Serine/threonine-protein kinase mTOR	Mtor	>sp|Q9JLN9|MTOR_MOUSE Serine/threonine-protein kinase mTOR OS=Mus musculus GN=Mtor PE=1 SV=2
NaN	2.30766	3.22103	2.2666	2.01902	1.88189	2.76434	2.01902	1.36915	0.453282	4	4	Q8BJU2;D3YXN7	Q8BJU2;D3YXN7	Tetraspanin-9	Tspan9	>sp|Q8BJU2|TSN9_MOUSE Tetraspanin-9 OS=Mus musculus GN=Tspan9 PE=1 SV=1;>tr|D3YXN7|D3YXN7_MOUSE Tetraspanin 9 (Fragment) OS=Mus musculus GN=Tspan9 PE=4 SV=1
0.928333	0.742611	0.920217	0.761673	0.764409	0.74184	0.920217	0.761673	1.20815	0.272802	27	27	P43406;A2AKI5;F6W6Q6;B7ZCI9;F6RWM8	P43406;A2AKI5	Integrin alpha-V;Integrin alpha-V heavy chain;Integrin alpha-V light chain	Itgav	>sp|P43406|ITAV_MOUSE Integrin alpha-V OS=Mus musculus GN=Itgav PE=1 SV=2;>tr|A2AKI5|A2AKI5_MOUSE Integrin alpha V OS=Mus musculus GN=Itgav PE=3 SV=1
2.11891	0.935104	1.13245	0.529325	0.710631	0.920217	1.13245	0.710631	1.59358	0.672275	12	12	Q00560;G5E8D2	Q00560;G5E8D2	Interleukin-6 receptor subunit beta	Il6st	>sp|Q00560|IL6RB_MOUSE Interleukin-6 receptor subunit beta OS=Mus musculus GN=Il6st PE=1 SV=1;>tr|G5E8D2|G5E8D2_MOUSE Interleukin 6 signal transducer OS=Mus musculus GN=Il6st PE=4 SV=1
NaN	0.454566	0.533533	0.544929	0.566283	0.638447	0.49405	0.566283	0.872443	-0.196868	5	5	Q8R0J2;E9PVP3;Q5F2B1;E9PWT5;Q9R0Q9;F6XX36;F6ZGG4	Q8R0J2;E9PVP3;Q5F2B1;E9PWT5;Q9R0Q9;F6XX36	Mannose-P-dolichol utilization defect 1 protein	Mpdu1	>tr|Q8R0J2|Q8R0J2_MOUSE Mannose-P-dolichol utilization defect 1 OS=Mus musculus GN=Mpdu1 PE=2 SV=1;>tr|E9PVP3|E9PVP3_MOUSE Uncharacterized protein OS=Mus musculus GN=Mpdu1 PE=4 SV=1;>tr|Q5F2B1|Q5F2B1_MOUSE Mannose-P-dolichol utilization defect 1 (Fragment)
NaN	1.89897	1.76463	2.0636	2.24744	2.77246	1.8318	2.24744	0.815061	-0.295021	25	23	Q61233;D3YZ25;D3YVW8;D3Z7D9;D3Z311	Q61233	Plastin-2	Lcp1	>sp|Q61233|PLSL_MOUSE Plastin-2 OS=Mus musculus GN=Lcp1 PE=1 SV=4
0.656513	0.54487	NaN	0.480469	0.470057	NaN	0.600691	0.475263	1.26391	0.337898	2	2	F6WM75;D6RG69;Q9D162-3;Q9D162;Q9D162-2	F6WM75;D6RG69;Q9D162-3;Q9D162;Q9D162-2	Coiled-coil domain-containing protein 167	Ccdc167	>tr|F6WM75|F6WM75_MOUSE RIKEN cDNA 1110021J02 gene (Fragment) OS=Mus musculus GN=1110021J02Rik PE=4 SV=1;>tr|D6RG69|D6RG69_MOUSE Uncharacterized protein OS=Mus musculus GN=1110021J02Rik PE=4 SV=1;>sp|Q9D162-3|CC167_MOUSE Isoform 3 of Coiled-coil domain-con
0.629247	0.629921	0.598552	0.633152	0.658631	0.734053	0.629247	0.658631	0.955386	-0.065844	9	9	Q9CQY5;F6WHL0;A2ADH1;Q9CQY5-2;Q9CQY5-3;F6TBV1	Q9CQY5;F6WHL0;A2ADH1;Q9CQY5-2;Q9CQY5-3;F6TBV1	Magnesium transporter protein 1	Magt1	>sp|Q9CQY5|MAGT1_MOUSE Magnesium transporter protein 1 OS=Mus musculus GN=Magt1 PE=2 SV=1;>tr|F6WHL0|F6WHL0_MOUSE Magnesium transporter 1 (Fragment) OS=Mus musculus GN=Magt1 PE=4 SV=1;>tr|A2ADH1|A2ADH1_MOUSE Magnesium transporter 1 OS=Mus musculus GN=Magt1
NaN	0.931706	1.17532	0.881446	0.908843	0.827541	1.05351	0.881446	1.19521	0.257264	35	35	Q8CJF7;F6SJR1;F6QTR3	Q8CJF7	Protein ELYS	Ahctf1	>sp|Q8CJF7|ELYS_MOUSE Protein ELYS OS=Mus musculus GN=Ahctf1 PE=1 SV=1
NaN	1.44354	1.61301	1.97765	NaN	1.73608	1.52828	1.85686	0.82304	-0.280965	5	5	Q7TSV4	Q7TSV4	Phosphoglucomutase-2	Pgm2	>sp|Q7TSV4|PGM2_MOUSE Phosphoglucomutase-2 OS=Mus musculus GN=Pgm2 PE=1 SV=1
0.779484	0.476849	0.565611	0.395319	0.492611	0.441209	0.565611	0.441209	1.28196	0.358348	15	15	Q5U4D9;D3Z132;D3Z131;F6S2T7;D3YUL7	Q5U4D9;D3Z132;D3Z131;F6S2T7	THO complex subunit 6 homolog	Thoc6	>sp|Q5U4D9|THOC6_MOUSE THO complex subunit 6 homolog OS=Mus musculus GN=Thoc6 PE=2 SV=1;>tr|D3Z132|D3Z132_MOUSE Uncharacterized protein OS=Mus musculus GN=Thoc6 PE=4 SV=1;>tr|D3Z131|D3Z131_MOUSE Uncharacterized protein OS=Mus musculus GN=Thoc6 PE=4 SV=1;>t
NaN	1.53064	1.82199	NaN	1.35477	1.34905	1.67631	1.35191	1.23996	0.310294	9	9	Q8BH57-2;Q8BH57;Q8BH57-3	Q8BH57-2;Q8BH57;Q8BH57-3	WD repeat-containing protein 48	Wdr48	>sp|Q8BH57-2|WDR48_MOUSE Isoform 2 of WD repeat-containing protein 48 OS=Mus musculus GN=Wdr48;>sp|Q8BH57|WDR48_MOUSE WD repeat-containing protein 48 OS=Mus musculus GN=Wdr48 PE=1 SV=1;>sp|Q8BH57-3|WDR48_MOUSE Isoform 3 of WD repeat-containing protein 48 O
1.11242	1.10463	0.980873	1.37855	1.18655	2.09244	1.10463	1.37855	0.801298	-0.319588	11	11	Q8K183;D3Z7R1	Q8K183;D3Z7R1	Pyridoxal kinase	Pdxk	>sp|Q8K183|PDXK_MOUSE Pyridoxal kinase OS=Mus musculus GN=Pdxk PE=1 SV=1;>tr|D3Z7R1|D3Z7R1_MOUSE Uncharacterized protein OS=Mus musculus GN=Pdxk PE=4 SV=1
2.05948	1.60617	2.5968	1.85158	1.32908	1.3364	2.05948	1.3364	1.54107	0.623928	14	14	Q6Q477;Q32ME1;F7AAP4;E9Q828	Q6Q477;Q32ME1;F7AAP4;E9Q828		Atp2b4	>tr|Q6Q477|Q6Q477_MOUSE ATPase, Ca++-transporting, plasma membrane 4 OS=Mus musculus GN=Atp2b4 PE=2 SV=1;>tr|Q32ME1|Q32ME1_MOUSE ATPase, Ca++ transporting, plasma membrane 4 OS=Mus musculus GN=Atp2b4 PE=2 SV=1;>tr|F7AAP4|F7AAP4_MOUSE ATPase, Ca++-transport
NaN	0.980873	0.939055	0.807559	0.561829	NaN	0.959964	0.684694	1.40203	0.487521	5	5	Q9WUH1	Q9WUH1	Transmembrane protein 115	Tmem115	>sp|Q9WUH1|TM115_MOUSE Transmembrane protein 115 OS=Mus musculus GN=Tmem115 PE=1 SV=1
0.616333	0.968523	0.616485	1.01427	0.916506	0.906865	0.616485	0.916506	0.672647	-0.572079	16	14	Q3U422	Q3U422		Ndufv3	>tr|Q3U422|Q3U422_MOUSE RIKEN cDNA 1500032D16, isoform CRA_a OS=Mus musculus GN=Ndufv3 PE=2 SV=1
1.20351	0.9999	1.27447	0.972101	1.06816	0.981451	1.20351	0.981451	1.22626	0.29426	24	23	Q9R1C7-2;Q9R1C7;A2AQW6	Q9R1C7-2;Q9R1C7	Pre-mRNA-processing factor 40 homolog A	Prpf40a	>sp|Q9R1C7-2|PR40A_MOUSE Isoform 2 of Pre-mRNA-processing factor 40 homolog A OS=Mus musculus GN=Prpf40a;>sp|Q9R1C7|PR40A_MOUSE Pre-mRNA-processing factor 40 homolog A OS=Mus musculus GN=Prpf40a PE=1 SV=1
NaN	1.19644	1.27252	1.48148	1.34055	NaN	1.23448	1.41101	0.874888	-0.19283	9	9	Q91WU2;Q91WU2-2;E9Q1P7	Q91WU2;Q91WU2-2;E9Q1P7	Solute carrier family 22 member 7	Slc22a7	>sp|Q91WU2|S22A7_MOUSE Solute carrier family 22 member 7 OS=Mus musculus GN=Slc22a7 PE=1 SV=1;>sp|Q91WU2-2|S22A7_MOUSE Isoform 2 of Solute carrier family 22 member 7 OS=Mus musculus GN=Slc22a7;>tr|E9Q1P7|E9Q1P7_MOUSE Uncharacterized protein OS=Mus musculus
0.694879	0.853898	0.740851	0.92687	0.858001	0.808277	0.740851	0.858001	0.863462	-0.211796	2	2	Q9JLR9	Q9JLR9	HIG1 domain family member 1A, mitochondrial	Higd1a	>sp|Q9JLR9|HIG1A_MOUSE HIG1 domain family member 1A OS=Mus musculus GN=Higd1a PE=2 SV=1
NaN	1.98744	1.92924	NaN	1.33565	1.72173	1.95834	1.52869	1.28106	0.357335	6	2	Q61411;Q61411-2	Q61411;Q61411-2	GTPase HRas;GTPase HRas, N-terminally processed	Hras1	>sp|Q61411|RASH_MOUSE GTPase HRas OS=Mus musculus GN=Hras1 PE=1 SV=2;>sp|Q61411-2|RASH_MOUSE Isoform 2 of GTPase HRas OS=Mus musculus GN=Hras1
2.73314	2.17708	3.00336	2.52768	1.86508	1.70614	2.73314	1.86508	1.46543	0.551322	7	7	Q9R0M4;Q8VIQ4	Q9R0M4;Q8VIQ4	Podocalyxin	Podxl	>sp|Q9R0M4|PODXL_MOUSE Podocalyxin OS=Mus musculus GN=Podxl PE=1 SV=2;>tr|Q8VIQ4|Q8VIQ4_MOUSE Podocalyxin OS=Mus musculus GN=Podxl PE=2 SV=1
0.607423	0.835073	0.756544	0.831393	0.87974	0.842105	0.756544	0.842105	0.898396	-0.154576	16	16	Q9D880	Q9D880	Mitochondrial import inner membrane translocase subunit TIM50	Timm50	>sp|Q9D880|TIM50_MOUSE Mitochondrial import inner membrane translocase subunit TIM50 OS=Mus musculus GN=Timm50 PE=1 SV=1
1.47734	1.31244	1.60049	1.45743	1.02676	1.08392	1.47734	1.08392	1.36296	0.446744	52	51	Q9ESD7-3;E9PXU9;Q9ESD7-2;E9QL12;Q9ESD7;E9Q423	Q9ESD7-3;E9PXU9;Q9ESD7-2;E9QL12;Q9ESD7;E9Q423	Dysferlin	Dysf	>sp|Q9ESD7-3|DYSF_MOUSE Isoform 3 of Dysferlin OS=Mus musculus GN=Dysf;>tr|E9PXU9|E9PXU9_MOUSE Uncharacterized protein OS=Mus musculus GN=Dysf PE=4 SV=1;>sp|Q9ESD7-2|DYSF_MOUSE Isoform 2 of Dysferlin OS=Mus musculus GN=Dysf;>tr|E9QL12|E9QL12_MOUSE Uncharac
1.32549	0.743716	0.980681	0.634236	0.771069	0.744602	0.980681	0.744602	1.31705	0.397314	16	16	Q99KP6;Q99KP6-2;Q99KP6-3	Q99KP6;Q99KP6-2;Q99KP6-3	Pre-mRNA-processing factor 19	Prpf19	>sp|Q99KP6|PRP19_MOUSE Pre-mRNA-processing factor 19 OS=Mus musculus GN=Prpf19 PE=2 SV=1;>sp|Q99KP6-2|PRP19_MOUSE Isoform 2 of Pre-mRNA-processing factor 19 OS=Mus musculus GN=Prpf19;>sp|Q99KP6-3|PRP19_MOUSE Isoform 3 of Pre-mRNA-processing factor 19 OS=Mu
7.09572	5.84624	5.40073	7.34214	7.04622	6.72857	5.84624	7.04622	0.829699	-0.26934	16	14	Q62452;E9PXN7;D3YZE6;D3Z7G0;D3YZ96;G3UZC9;D6RH94	Q62452;E9PXN7	UDP-glucuronosyltransferase 1-9	Ugt1a9;Ugt1a10	>sp|Q62452|UD19_MOUSE UDP-glucuronosyltransferase 1-9 OS=Mus musculus GN=Ugt1a9 PE=1 SV=3;>tr|E9PXN7|E9PXN7_MOUSE Uncharacterized protein OS=Mus musculus GN=Ugt1a10 PE=3 SV=1
0.671051	0.654536	0.64317	0.667067	0.693481	0.765638	0.654536	0.693481	0.943841	-0.0833838	27	12	Q9D024;Q9D024-2;F7C265	Q9D024;Q9D024-2;F7C265	Coiled-coil domain-containing protein 47	Ccdc47	>sp|Q9D024|CCD47_MOUSE Coiled-coil domain-containing protein 47 OS=Mus musculus GN=Ccdc47 PE=2 SV=2;>sp|Q9D024-2|CCD47_MOUSE Isoform 2 of Coiled-coil domain-containing protein 47 OS=Mus musculus GN=Ccdc47;>tr|F7C265|F7C265_MOUSE Coiled-coil domain-containi
2.70643	1.36019	2.09771	1.5332	1.2949	1.29331	2.09771	1.2949	1.61998	0.695975	87	87	E9PZ16;B1B0C7;E9QL02;Q05793;Q3UHH3	E9PZ16;B1B0C7;E9QL02;Q05793;Q3UHH3	Basement membrane-specific heparan sulfate proteoglycan core protein;Endorepellin;LG3 peptide	Hspg2	>tr|E9PZ16|E9PZ16_MOUSE Uncharacterized protein OS=Mus musculus GN=Hspg2 PE=4 SV=1;>tr|B1B0C7|B1B0C7_MOUSE Perlecan (Heparan sulfate proteoglycan 2) OS=Mus musculus GN=Hspg2 PE=4 SV=1;>tr|E9QL02|E9QL02_MOUSE Uncharacterized protein OS=Mus musculus GN=Hspg2
1.32857	1.31232	1.59711	1.79766	1.42339	1.92263	1.32857	1.79766	0.739055	-0.436246	22	22	O35386	O35386	Phytanoyl-CoA dioxygenase, peroxisomal	Phyh	>sp|O35386|PAHX_MOUSE Phytanoyl-CoA dioxygenase, peroxisomal OS=Mus musculus GN=Phyh PE=1 SV=1
NaN	1.10744	1.86414	0.931532	1.03755	0.900982	1.48579	0.931532	1.595	0.673553	7	7	P84104-2;P84104;A2A4X6	P84104-2;P84104;A2A4X6	Serine/arginine-rich splicing factor 3	Srsf3;Gm12355	>sp|P84104-2|SRSF3_MOUSE Isoform Short of Serine/arginine-rich splicing factor 3 OS=Mus musculus GN=Srsf3;>sp|P84104|SRSF3_MOUSE Serine/arginine-rich splicing factor 3 OS=Mus musculus GN=Srsf3 PE=1 SV=1;>tr|A2A4X6|A2A4X6_MOUSE MCG21910 OS=Mus musculus GN=G
0.875273	1.09706	1.08037	1.10046	1.17354	1.48776	1.08037	1.17354	0.920608	-0.119342	9	9	P61358;G3UWF4;A2A4Q0;E9PV49	P61358;G3UWF4	60S ribosomal protein L27	Rpl27	>sp|P61358|RL27_MOUSE 60S ribosomal protein L27 OS=Mus musculus GN=Rpl27 PE=2 SV=2;>tr|G3UWF4|G3UWF4_MOUSE 60S ribosomal protein L27 OS=Mus musculus GN=Rpl27-ps1 PE=3 SV=1
1.30324	0.782411	1.08229	0.701951	0.894135	0.744103	1.08229	0.744103	1.45449	0.540513	25	25	Q9ERA6	Q9ERA6	Tuftelin-interacting protein 11	Tfip11	>sp|Q9ERA6|TFP11_MOUSE Tuftelin-interacting protein 11 OS=Mus musculus GN=Tfip11 PE=1 SV=1
1.31161	0.808081	0.944198	0.657635	0.802826	0.799297	0.944198	0.799297	1.18129	0.240358	21	21	D3YXK2;E9PZM6	D3YXK2;E9PZM6	Scaffold attachment factor B1	Safb	>sp|D3YXK2|SAFB1_MOUSE Scaffold attachment factor B1 OS=Mus musculus GN=Safb PE=1 SV=2;>tr|E9PZM6|E9PZM6_MOUSE Uncharacterized protein OS=Mus musculus GN=Safb PE=4 SV=1
0.495368	0.275475	0.277054	0.203874	0.231176	0.237242	0.277054	0.231176	1.19845	0.261176	5	5	Q8BHI7;D3Z136;D3Z0Z6	Q8BHI7;D3Z136	Elongation of very long chain fatty acids protein 5	Elovl5	>sp|Q8BHI7|ELOV5_MOUSE Elongation of very long chain fatty acids protein 5 OS=Mus musculus GN=Elovl5 PE=1 SV=1;>tr|D3Z136|D3Z136_MOUSE ELOVL family member 5, elongation of long chain fatty acids (yeast) (Fragment) OS=Mus musculus GN=Elovl5 PE=4 SV=1
1.14891	0.983574	0.881135	1.11371	1.14812	1.51101	0.983574	1.14812	0.856682	-0.223168	7	7	P41105;F6Z0X0	P41105	60S ribosomal protein L28	Rpl28	>sp|P41105|RL28_MOUSE 60S ribosomal protein L28 OS=Mus musculus GN=Rpl28 PE=1 SV=2
NaN	1.17653	1.11595	1.31223	1.33422	1.70648	1.14624	1.33422	0.859109	-0.219087	8	6	Q6ZWV7;G3UWD7;F6YXU0;F6XS56	Q6ZWV7;G3UWD7	60S ribosomal protein L35	Rpl35;Gm10269	>sp|Q6ZWV7|RL35_MOUSE 60S ribosomal protein L35 OS=Mus musculus GN=Rpl35 PE=2 SV=1;>tr|G3UWD7|G3UWD7_MOUSE MCG123152 OS=Mus musculus GN=Gm10269 PE=3 SV=1
NaN	0.630875	0.827746	0.570841	0.616485	0.587751	0.72931	0.587751	1.24085	0.311328	9	9	Q9EQP2	Q9EQP2	EH domain-containing protein 4	Ehd4	>sp|Q9EQP2|EHD4_MOUSE EH domain-containing protein 4 OS=Mus musculus GN=Ehd4 PE=1 SV=1
1.74599	1.12434	1.59324	0.940468	1.33878	1.0598	1.59324	1.0598	1.50334	0.588172	28	25	Q9Z1X4-3;Q9Z1X4;F6UW33;Q9Z1X4-2;Q45VK5	Q9Z1X4-3;Q9Z1X4;F6UW33;Q9Z1X4-2;Q45VK5	Interleukin enhancer-binding factor 3	Ilf3	>sp|Q9Z1X4-3|ILF3_MOUSE Isoform 3 of Interleukin enhancer-binding factor 3 OS=Mus musculus GN=Ilf3;>sp|Q9Z1X4|ILF3_MOUSE Interleukin enhancer-binding factor 3 OS=Mus musculus GN=Ilf3 PE=1 SV=2;>tr|F6UW33|F6UW33_MOUSE Interleukin enhancer-binding factor 3 O
1.39948	0.727696	1.02286	0.632831	0.767577	0.74162	1.02286	0.74162	1.37922	0.463857	33	8	Q6A068	Q6A068	Cell division cycle 5-like protein	Cdc5l	>sp|Q6A068|CDC5L_MOUSE Cell division cycle 5-like protein OS=Mus musculus GN=Cdc5l PE=1 SV=2
1.02148	1.04742	1.07644	0.982994	1.04678	0.945537	1.04742	0.982994	1.06554	0.0915855	31	28	Q9JLB0-2;Q9JLB0;E9PWC5	Q9JLB0-2;Q9JLB0	MAGUK p55 subfamily member 6	Mpp6	>sp|Q9JLB0-2|MPP6_MOUSE Isoform Alpha of MAGUK p55 subfamily member 6 OS=Mus musculus GN=Mpp6;>sp|Q9JLB0|MPP6_MOUSE MAGUK p55 subfamily member 6 OS=Mus musculus GN=Mpp6 PE=1 SV=1
0.675219	0.831324	0.850919	0.880282	0.893017	0.868131	0.831324	0.880282	0.944384	-0.0825549	11	11	Q8R2Y8	Q8R2Y8	Peptidyl-tRNA hydrolase 2, mitochondrial	Ptrh2	>sp|Q8R2Y8|PTH2_MOUSE Peptidyl-tRNA hydrolase 2, mitochondrial OS=Mus musculus GN=Ptrh2 PE=2 SV=1
1.06744	1.23273	1.39309	1.12799	0.953289	1.07049	1.23273	1.07049	1.15156	0.203586	6	6	P63321	P63321	Ras-related protein Ral-A	Rala	>sp|P63321|RALA_MOUSE Ras-related protein Ral-A OS=Mus musculus GN=Rala PE=1 SV=1
NaN	0.807103	0.841893	0.791264	NaN	0.764059	0.824498	0.777662	1.06023	0.0843737	5	5	Q9D2R6;E9Q6W2	Q9D2R6;E9Q6W2	Cytochrome c oxidase assembly protein 3 homolog, mitochondrial	Coa3	>sp|Q9D2R6|CCD56_MOUSE Coiled-coil domain-containing protein 56 OS=Mus musculus GN=Ccdc56 PE=2 SV=1;>tr|E9Q6W2|E9Q6W2_MOUSE Coiled-coil domain-containing 56 OS=Mus musculus GN=Ccdc56 PE=4 SV=1
NaN	0.341262	0.40853	0.447007	0.64813	0.847458	0.374896	0.64813	0.578427	-0.789793	17	17	G3X9Y5;E9Q735;D3Z701;E9Q442;D3YXR7	G3X9Y5;E9Q735;D3Z701		Ube4a	>tr|G3X9Y5|G3X9Y5_MOUSE Ubiquitination factor E4A, UFD2 homolog (S. cerevisiae) OS=Mus musculus GN=Ube4a PE=4 SV=1;>tr|E9Q735|E9Q735_MOUSE Uncharacterized protein OS=Mus musculus GN=Ube4a PE=4 SV=1;>tr|D3Z701|D3Z701_MOUSE Uncharacterized protein OS=Mus mus
1.10223	1.03212	0.882846	1.09638	1.17824	1.61886	1.03212	1.17824	0.875985	-0.191023	16	16	P47963;D3YX54;E9PZ94	P47963;D3YX54;E9PZ94	60S ribosomal protein L13	Rpl13;Rpl13-ps3	>sp|P47963|RL13_MOUSE 60S ribosomal protein L13 OS=Mus musculus GN=Rpl13 PE=2 SV=3;>tr|D3YX54|D3YX54_MOUSE 60S ribosomal protein L13 OS=Mus musculus GN=Rpl13-ps3 PE=3 SV=1;>tr|E9PZ94|E9PZ94_MOUSE 60S ribosomal protein L13 OS=Mus musculus GN=Gm10071 PE=3 SV
NaN	1.16042	1.24913	0.997009	0.753636	1.10987	1.20478	0.997009	1.20839	0.273085	8	0	Q3TYK3;E9PUH7	Q3TYK3;E9PUH7	Nuclear factor 1	Nfix	>tr|Q3TYK3|Q3TYK3_MOUSE Nuclear factor 1 OS=Mus musculus GN=Nfix PE=2 SV=1;>tr|E9PUH7|E9PUH7_MOUSE Nuclear factor 1 OS=Mus musculus GN=Nfix PE=3 SV=1
3.9546	3.27568	NaN	3.87597	4.39059	4.58274	3.61514	4.39059	0.823384	-0.280363	8	8	P31786;F6WUQ1;Q4VWZ5;F6ZM12;D3Z563	P31786;F6WUQ1;Q4VWZ5;F6ZM12;D3Z563	Acyl-CoA-binding protein	Dbi	>sp|P31786|ACBP_MOUSE Acyl-CoA-binding protein OS=Mus musculus GN=Dbi PE=1 SV=2;>tr|F6WUQ1|F6WUQ1_MOUSE Diazepam-binding inhibitor (Fragment) OS=Mus musculus GN=Dbi PE=4 SV=1;>tr|Q4VWZ5|Q4VWZ5_MOUSE Diazepam binding inhibitor, splice form 1b OS=Mus musculu
NaN	0.523862	0.500325	0.529689	0.660153	0.685401	0.512093	0.660153	0.775719	-0.366393	3	3	Q99KU0;Q5SXR2	Q99KU0;Q5SXR2	Vacuole membrane protein 1	Vmp1	>sp|Q99KU0|VMP1_MOUSE Vacuole membrane protein 1 OS=Mus musculus GN=Vmp1 PE=2 SV=2;>tr|Q5SXR2|Q5SXR2_MOUSE Transmembrane protein 49 (Fragment) OS=Mus musculus GN=Vmp1 PE=2 SV=1
4.98579	4.10829	4.53597	4.31183	1.98633	3.64511	4.53597	3.64511	1.2444	0.315449	12	12	Q8BXB6;Q3V1K7;D3YY31;D3YZA9;F6TQP9	Q8BXB6;Q3V1K7	Solute carrier organic anion transporter family member 2B1	Slco2b1	>sp|Q8BXB6|SO2B1_MOUSE Solute carrier organic anion transporter family member 2B1 OS=Mus musculus GN=Slco2b1 PE=1 SV=1;>tr|Q3V1K7|Q3V1K7_MOUSE Solute carrier organic anion transporter family, member 2b1 OS=Mus musculus GN=Slco2b1 PE=2 SV=1
2.62999	2.23184	3.46957	2.36709	1.98432	2.06688	2.62999	2.06688	1.27244	0.347603	22	22	P11688	P11688	Integrin alpha-5;Integrin alpha-5 heavy chain;Integrin alpha-5 light chain	Itga5	>sp|P11688|ITA5_MOUSE Integrin alpha-5 OS=Mus musculus GN=Itga5 PE=1 SV=3
0.789952	0.643874	0.729874	0.671592	0.652955	0.606024	0.729874	0.652955	1.1178	0.160664	15	15	Q3UMR5;Q3UMR5-2	Q3UMR5;Q3UMR5-2	Calcium uniporter protein, mitochondrial	Mcu	>sp|Q3UMR5|MCU_MOUSE Calcium uniporter protein, mitochondrial OS=Mus musculus GN=Mcu PE=2 SV=2;>sp|Q3UMR5-2|MCU_MOUSE Isoform 2 of Calcium uniporter protein, mitochondrial OS=Mus musculus GN=Mcu
2.05166	1.0775	1.36424	0.815262	1.12578	1.03798	1.36424	1.03798	1.31432	0.394319	20	1	Q3UEB3-3;Q3UEB3-2	Q3UEB3-3;Q3UEB3-2	Poly(U)-binding-splicing factor PUF60	Puf60	>sp|Q3UEB3-3|PUF60_MOUSE Isoform 3 of Poly(U)-binding-splicing factor PUF60 OS=Mus musculus GN=Puf60;>sp|Q3UEB3-2|PUF60_MOUSE Isoform 2 of Poly(U)-binding-splicing factor PUF60 OS=Mus musculus GN=Puf60
2.63505	2.05145	3.32524	1.97711	1.86175	2.24952	2.63505	1.97711	1.33278	0.414437	25	1	Q7M6Y3-6;Q7M6Y3;Q7M6Y3-4	Q7M6Y3-6;Q7M6Y3;Q7M6Y3-4	Phosphatidylinositol-binding clathrin assembly protein	Picalm	>sp|Q7M6Y3-6|PICA_MOUSE Isoform 6 of Phosphatidylinositol-binding clathrin assembly protein OS=Mus musculus GN=Picalm;>sp|Q7M6Y3|PICA_MOUSE Phosphatidylinositol-binding clathrin assembly protein OS=Mus musculus GN=Picalm PE=1 SV=1;>sp|Q7M6Y3-4|PICA_MOUSE I
NaN	1.13347	1.44825	1.04505	0.851861	1.12873	1.29086	1.04505	1.23521	0.304761	13	13	O88829;O88829-2	O88829;O88829-2	Lactosylceramide alpha-2,3-sialyltransferase	St3gal5	>sp|O88829|SIAT9_MOUSE Lactosylceramide alpha-2,3-sialyltransferase OS=Mus musculus GN=St3gal5 PE=1 SV=2;>sp|O88829-2|SIAT9_MOUSE Isoform 2 of Lactosylceramide alpha-2,3-sialyltransferase OS=Mus musculus GN=St3gal5
1.18175	0.658068	0.978665	0.663526	0.656901	0.73062	0.978665	0.663526	1.47495	0.560662	10	10	Q08857	Q08857	Platelet glycoprotein 4	Cd36	>sp|Q08857|CD36_MOUSE Platelet glycoprotein 4 OS=Mus musculus GN=Cd36 PE=1 SV=2
NaN	12.774	13.7901	8.44595	12.5954	6.91181	13.282	8.44595	1.57259	0.653146	13	2	Q9D110;D3YTV6;D3Z0T4;B2KF83;D3YX55;F6Q785	Q9D110;D3YTV6;D3Z0T4	5-formyltetrahydrofolate cyclo-ligase	Mthfs	>sp|Q9D110|MTHFS_MOUSE 5-formyltetrahydrofolate cyclo-ligase OS=Mus musculus GN=Mthfs PE=2 SV=2;>tr|D3YTV6|D3YTV6_MOUSE Uncharacterized protein OS=Mus musculus GN=Mthfs PE=4 SV=1;>tr|D3Z0T4|D3Z0T4_MOUSE 5, 10-methenyltetrahydrofolate synthetase (Fragment)
2.07482	1.74122	2.54823	1.62805	1.77598	1.77164	2.07482	1.77164	1.17113	0.227901	68	68	Q8VI47	Q8VI47	Canalicular multispecific organic anion transporter 1	Abcc2	>sp|Q8VI47|MRP2_MOUSE Canalicular multispecific organic anion transporter 1 OS=Mus musculus GN=Abcc2 PE=2 SV=2
1.78025	1.36849	1.4279	NaN	1.28697	1.1441	1.4279	1.21554	1.17471	0.232304	11	11	Q9QZS3-4;Q9QZS3-2;Q9QZS3-3;Q9QZS3;Q05BE7;D3Z549;D3Z7I6;D3Z1E8;D3Z7J1;F8WJ71	Q9QZS3-4;Q9QZS3-2;Q9QZS3-3;Q9QZS3;Q05BE7	Protein numb homolog	Numb	>sp|Q9QZS3-4|NUMB_MOUSE Isoform 4 of Protein numb homolog OS=Mus musculus GN=Numb;>sp|Q9QZS3-2|NUMB_MOUSE Isoform 2 of Protein numb homolog OS=Mus musculus GN=Numb;>sp|Q9QZS3-3|NUMB_MOUSE Isoform 3 of Protein numb homolog OS=Mus musculus GN=Numb;>sp|Q9QZS3
1.15852	1.0376	0.921829	1.16405	1.13345	1.51162	1.0376	1.16405	0.891371	-0.165903	19	19	P47911;E9PUX4;D3Z4I7	P47911;E9PUX4;D3Z4I7	60S ribosomal protein L6	Rpl6;Gm5428	>sp|P47911|RL6_MOUSE 60S ribosomal protein L6 OS=Mus musculus GN=Rpl6 PE=1 SV=3;>tr|E9PUX4|E9PUX4_MOUSE 60S ribosomal protein L6 OS=Mus musculus GN=Gm5428 PE=3 SV=1;>tr|D3Z4I7|D3Z4I7_MOUSE 60S ribosomal protein L6 OS=Mus musculus GN=Gm6807 PE=3 SV=1
4.45593	2.35638	2.22346	1.76794	1.83908	1.84081	2.35638	1.83908	1.28128	0.357588	55	26	E9Q0S6;Q9DBT6;Q8C6V6;Q5SSZ5-2	E9Q0S6		Tns1	>tr|E9Q0S6|E9Q0S6_MOUSE Uncharacterized protein OS=Mus musculus GN=Tns1 PE=4 SV=1
0.554416	0.591121	0.349724	0.549783	0.671321	0.885661	0.554416	0.671321	0.825858	-0.276034	32	32	P58710	P58710	L-gulonolactone oxidase	Gulo	>sp|P58710|GGLO_MOUSE L-gulonolactone oxidase OS=Mus musculus GN=Gulo PE=1 SV=3
NaN	0.538387	0.482975	0.560538	0.583397	0.696767	0.510681	0.583397	0.875358	-0.192056	10	10	O70309;Q6PE70;O70309-2;G5E8F8	O70309;Q6PE70;O70309-2;G5E8F8	Integrin beta-5;Integrin beta	Itgb5	>sp|O70309|ITB5_MOUSE Integrin beta-5 OS=Mus musculus GN=Itgb5 PE=2 SV=2;>tr|Q6PE70|Q6PE70_MOUSE Integrin beta OS=Mus musculus GN=Itgb5 PE=2 SV=1;>sp|O70309-2|ITB5_MOUSE Isoform Beta-5B of Integrin beta-5 OS=Mus musculus GN=Itgb5;>tr|G5E8F8|G5E8F8_MOUSE In
0.987752	0.44966	0.490076	0.399106	0.332347	0.334874	0.490076	0.334874	1.46346	0.549387	6	6	P28230	P28230	Gap junction beta-1 protein	Gjb1	>sp|P28230|CXB1_MOUSE Gap junction beta-1 protein OS=Mus musculus GN=Gjb1 PE=1 SV=3
0.326894	0.313804	0.30888	0.266688	0.192171	0.313834	0.313804	0.266688	1.17667	0.234711	14	11	P56654;E9PW41;Q5GLZ0	P56654;E9PW41	Cytochrome P450 2C37	Cyp2c37	>sp|P56654|CP237_MOUSE Cytochrome P450 2C37 OS=Mus musculus GN=Cyp2c37 PE=2 SV=2;>tr|E9PW41|E9PW41_MOUSE Uncharacterized protein OS=Mus musculus GN=Cyp2c37 PE=3 SV=1
1.08982	1.02369	0.868508	1.1253	1.12147	1.63425	1.02369	1.1253	0.909704	-0.136531	9	9	Q9CZM2;F8WI79;E9QAZ2;E9PWH9;D3Z0H4;B8JKK2;E9Q1X1	Q9CZM2;F8WI79;E9QAZ2;E9PWH9;D3Z0H4	60S ribosomal protein L15;Ribosomal protein L15	Rpl15;Gm10020	>sp|Q9CZM2|RL15_MOUSE 60S ribosomal protein L15 OS=Mus musculus GN=Rpl15 PE=2 SV=4;>tr|F8WI79|F8WI79_MOUSE Ribosomal protein L15 OS=Mus musculus GN=Rpl15-ps2 PE=3 SV=1;>tr|E9QAZ2|E9QAZ2_MOUSE Ribosomal protein L15 OS=Mus musculus GN=Gm10020 PE=3 SV=1;>tr|E
0.842318	0.540132	0.598587	1.08712	0.668539	1	0.598587	1	0.598587	-0.740367	13	13	P42227-2;P42227;P42227-3;B7ZC18	P42227-2;P42227;P42227-3;B7ZC18	Signal transducer and activator of transcription 3	Stat3	>sp|P42227-2|STAT3_MOUSE Isoform Stat3B of Signal transducer and activator of transcription 3 OS=Mus musculus GN=Stat3;>sp|P42227|STAT3_MOUSE Signal transducer and activator of transcription 3 OS=Mus musculus GN=Stat3 PE=1 SV=2;>sp|P42227-3|STAT3_MOUSE Iso
1.6153	1.63658	1.98851	1.61116	1.35397	1.56521	1.63658	1.56521	1.0456	0.0643279	6	6	P60904;A2AUE1;G5E8T0	P60904;A2AUE1;G5E8T0	DnaJ homolog subfamily C member 5	Dnajc5	>sp|P60904|DNJC5_MOUSE DnaJ homolog subfamily C member 5 OS=Mus musculus GN=Dnajc5 PE=1 SV=1;>tr|A2AUE1|A2AUE1_MOUSE DnaJ (Hsp40) homolog, subfamily C, member 5 (Fragment) OS=Mus musculus GN=Dnajc5 PE=4 SV=1;>tr|G5E8T0|G5E8T0_MOUSE DnaJ (Hsp40) homolog, su
1.54033	0.963762	1.18535	0.945358	1.01509	0.884173	1.18535	0.945358	1.25386	0.32638	32	32	Q8VIJ6	Q8VIJ6	Splicing factor, proline- and glutamine-rich	Sfpq	>sp|Q8VIJ6|SFPQ_MOUSE Splicing factor, proline- and glutamine-rich OS=Mus musculus GN=Sfpq PE=1 SV=1
1.97887	1.01458	1.4707	0.942774	0.948947	1.16186	1.4707	0.948947	1.54982	0.632104	15	15	P42703;P42703-2	P42703;P42703-2	Leukemia inhibitory factor receptor	Lifr	>sp|P42703|LIFR_MOUSE Leukemia inhibitory factor receptor OS=Mus musculus GN=Lifr PE=1 SV=1;>sp|P42703-2|LIFR_MOUSE Isoform 2 of Leukemia inhibitory factor receptor OS=Mus musculus GN=Lifr
0.583226	0.480816	0.644205	0.53723	0.463413	0.419569	0.583226	0.463413	1.25854	0.331757	32	32	Q8BMK4	Q8BMK4	Cytoskeleton-associated protein 4	Ckap4	>sp|Q8BMK4|CKAP4_MOUSE Cytoskeleton-associated protein 4 OS=Mus musculus GN=Ckap4 PE=2 SV=2
0.517974	0.447267	0.380272	0.502563	0.516209	0.714439	0.447267	0.516209	0.866446	-0.206819	32	9	Q91X77;Q91X77-2	Q91X77;Q91X77-2	Cytochrome P450 2C50	Cyp2c50	>sp|Q91X77|CY250_MOUSE Cytochrome P450 2C50 OS=Mus musculus GN=Cyp2c50 PE=1 SV=2;>sp|Q91X77-2|CY250_MOUSE Isoform 2 of Cytochrome P450 2C50 OS=Mus musculus GN=Cyp2c50
1.09425	0.623519	0.861326	0.649857	0.512558	0.698178	0.861326	0.649857	1.32541	0.406437	48	48	P97449;Q3TB69	P97449;Q3TB69	Aminopeptidase N	Anpep	>sp|P97449|AMPN_MOUSE Aminopeptidase N OS=Mus musculus GN=Anpep PE=1 SV=4;>tr|Q3TB69|Q3TB69_MOUSE Uncharacterized protein OS=Mus musculus GN=Anpep PE=2 SV=1
1.85144	1.90382	2.28211	1.92079	1.59188	1.71201	1.90382	1.71201	1.11204	0.153206	14	14	Q62018-3;Q62018;Q62018-2	Q62018-3;Q62018;Q62018-2	RNA polymerase-associated protein CTR9 homolog	Ctr9	>sp|Q62018-3|CTR9_MOUSE Isoform 3 of RNA polymerase-associated protein CTR9 homolog OS=Mus musculus GN=Ctr9;>sp|Q62018|CTR9_MOUSE RNA polymerase-associated protein CTR9 homolog OS=Mus musculus GN=Ctr9 PE=1 SV=2;>sp|Q62018-2|CTR9_MOUSE Isoform 2 of RNA poly
0.720098	0.646454	0.687616	0.627589	0.560381	0.674309	0.687616	0.627589	1.09565	0.131783	19	19	Q8BKE6;F2Z3Y7	Q8BKE6;F2Z3Y7	Cytochrome P450 20A1	Cyp20a1	>sp|Q8BKE6|CP20A_MOUSE Cytochrome P450 20A1 OS=Mus musculus GN=Cyp20a1 PE=2 SV=1;>tr|F2Z3Y7|F2Z3Y7_MOUSE Uncharacterized protein OS=Mus musculus GN=Cyp20a1 PE=4 SV=1
0.936505	0.695652	0.859106	0.674718	0.660371	0.770891	0.859106	0.674718	1.27328	0.348551	4	4	P61226	P61226	Ras-related protein Rap-2b	Rap2b	>sp|P61226|RAP2B_MOUSE Ras-related protein Rap-2b OS=Mus musculus GN=Rap2b PE=1 SV=1
1.23425	1.08333	1.28869	1.09798	0.912659	1.14132	1.23425	1.09798	1.12411	0.168783	20	20	Q9QUJ7-2;Q9QUJ7	Q9QUJ7-2;Q9QUJ7	Long-chain-fatty-acid--CoA ligase 4	Acsl4	>sp|Q9QUJ7-2|ACSL4_MOUSE Isoform Short of Long-chain-fatty-acid--CoA ligase 4 OS=Mus musculus GN=Acsl4;>sp|Q9QUJ7|ACSL4_MOUSE Long-chain-fatty-acid--CoA ligase 4 OS=Mus musculus GN=Acsl4 PE=2 SV=2
0.76929	0.944465	0.912825	0.926956	1.02458	0.971251	0.912825	0.971251	0.939845	-0.0895059	26	26	Q60932-2;Q60932;F2Z471	Q60932-2;Q60932;F2Z471	Voltage-dependent anion-selective channel protein 1	Vdac1	>sp|Q60932-2|VDAC1_MOUSE Isoform Mt-VDAC1 of Voltage-dependent anion-selective channel protein 1 OS=Mus musculus GN=Vdac1;>sp|Q60932|VDAC1_MOUSE Voltage-dependent anion-selective channel protein 1 OS=Mus musculus GN=Vdac1 PE=1 SV=3;>tr|F2Z471|F2Z471_MOUSE
2.65329	1.63052	1.7499	1.43299	1.42173	1.58917	1.7499	1.43299	1.22115	0.288244	5	5	Q6PHZ2-2;Q6PHZ2-4;Q6PHZ2;Q6PHZ2-5;E9Q1V9;E9Q1T1;E9QM47;E9Q2E8;E9PXV3;E9Q1W0;Q8CCM0;F6ZIE1;F6RWZ9;F7A856;E9QAJ4;D6RDQ8	Q6PHZ2-2;Q6PHZ2-4;Q6PHZ2;Q6PHZ2-5;E9Q1V9;E9Q1T1;E9QM47;E9Q2E8;E9PXV3;E9Q1W0;Q8CCM0	Calcium/calmodulin-dependent protein kinase type II subunit delta	Camk2d	>sp|Q6PHZ2-2|KCC2D_MOUSE Isoform 2 of Calcium/calmodulin-dependent protein kinase type II subunit delta OS=Mus musculus GN=Camk2d;>sp|Q6PHZ2-4|KCC2D_MOUSE Isoform 3 of Calcium/calmodulin-dependent protein kinase type II subunit delta OS=Mus musculus GN=Cam
0.486594	0.274318	0.321089	0.258058	0.232407	0.274363	0.321089	0.258058	1.24425	0.315278	19	19	O35678;E9Q3B9;D3YYS6;Q3UFN1;O35678-2	O35678;E9Q3B9;D3YYS6;Q3UFN1	Monoglyceride lipase	Mgll	>sp|O35678|MGLL_MOUSE Monoglyceride lipase OS=Mus musculus GN=Mgll PE=1 SV=1;>tr|E9Q3B9|E9Q3B9_MOUSE Uncharacterized protein OS=Mus musculus GN=Mgll PE=4 SV=1;>tr|D3YYS6|D3YYS6_MOUSE Uncharacterized protein OS=Mus musculus GN=Mgll PE=4 SV=1;>tr|Q3UFN1|Q3UF
1.55403	1.56823	2.11833	1.53525	1.41776	1.35236	1.56823	1.41776	1.10613	0.145524	60	60	Q61830	Q61830	Macrophage mannose receptor 1	Mrc1	>sp|Q61830|MRC1_MOUSE Macrophage mannose receptor 1 OS=Mus musculus GN=Mrc1 PE=1 SV=2
1.72444	0.993937	1.1411	0.761847	0.99108	0.971534	1.1411	0.971534	1.17453	0.232089	9	1	Q61990;Q61990-3	Q61990;Q61990-3	Poly(rC)-binding protein 2	Pcbp2	>sp|Q61990|PCBP2_MOUSE Poly(rC)-binding protein 2 OS=Mus musculus GN=Pcbp2 PE=1 SV=1;>sp|Q61990-3|PCBP2_MOUSE Isoform 3 of Poly(rC)-binding protein 2 OS=Mus musculus GN=Pcbp2
NaN	2.44063	3.39905	2.08433	2.37739	2.34599	2.91984	2.34599	1.24461	0.315692	18	1	A2A9Z1;A2A9Z2;E9PZX6	A2A9Z1;A2A9Z2;E9PZX6		Dmd	>tr|A2A9Z1|A2A9Z1_MOUSE Dystrophin, muscular dystrophy OS=Mus musculus GN=Dmd PE=4 SV=1;>tr|A2A9Z2|A2A9Z2_MOUSE Dystrophin 71 OS=Mus musculus GN=Dmd PE=2 SV=1;>tr|E9PZX6|E9PZX6_MOUSE Uncharacterized protein OS=Mus musculus GN=Dmd PE=4 SV=1
0.734268	0.952018	NaN	0.995025	0.980969	0.975419	0.843143	0.980969	0.8595	-0.21843	10	10	P56391	P56391	Cytochrome c oxidase subunit 6B1	Cox6b1	>sp|P56391|CX6B1_MOUSE Cytochrome c oxidase subunit 6B1 OS=Mus musculus GN=Cox6b1 PE=1 SV=2
1.26528	0.863856	1.01942	0.860437	0.843882	0.878426	1.01942	0.860437	1.18477	0.244607	3	3	Q61334	Q61334	B-cell receptor-associated protein 29	Bcap29	>sp|Q61334|BAP29_MOUSE B-cell receptor-associated protein 29 OS=Mus musculus GN=Bcap29 PE=1 SV=1
0.969274	0.988924	0.886918	0.904895	1.27953	1.44188	0.969274	1.27953	0.757523	-0.400638	26	26	E9PV24;Q99K47;F6V8L8;CON__P02672	E9PV24;Q99K47		Fga	>tr|E9PV24|E9PV24_MOUSE Uncharacterized protein OS=Mus musculus GN=Fga PE=4 SV=1;>tr|Q99K47|Q99K47_MOUSE Fibrinogen, alpha polypeptide OS=Mus musculus GN=Fga PE=2 SV=1
0.953198	0.719166	0.71053	1.00532	0.824131	1.18343	0.719166	1.00532	0.71536	-0.483258	7	7	O09172;F6VNW5	O09172;F6VNW5	Glutamate--cysteine ligase regulatory subunit	Gclm	>sp|O09172|GSH0_MOUSE Glutamate--cysteine ligase regulatory subunit OS=Mus musculus GN=Gclm PE=2 SV=1;>tr|F6VNW5|F6VNW5_MOUSE Glutamate-cysteine ligase, modifier subunit (Fragment) OS=Mus musculus GN=Gclm PE=4 SV=1
0.766107	0.821693	0.874279	0.946611	0.817795	0.976658	0.821693	0.946611	0.868037	-0.204172	15	15	Q6P5G5;P53702;G3UXK7	Q6P5G5;P53702	Cytochrome c-type heme lyase	Hccs	>tr|Q6P5G5|Q6P5G5_MOUSE Hccs protein OS=Mus musculus GN=Hccs PE=2 SV=1;>sp|P53702|CCHL_MOUSE Cytochrome c-type heme lyase OS=Mus musculus GN=Hccs PE=2 SV=1
3.37872	1.79989	NaN	1.87147	1.40087	1.12317	2.5893	1.40087	1.84835	0.886242	4	4	P08207	P08207	Protein S100-A10	S100a10	>sp|P08207|S10AA_MOUSE Protein S100-A10 OS=Mus musculus GN=S100a10 PE=2 SV=2
NaN	0.92302	1.4052	0.894374	0.882223	0.673401	1.16411	0.882223	1.31952	0.400012	27	27	G3X9B1	G3X9B1		Heatr1	>tr|G3X9B1|G3X9B1_MOUSE HEAT repeat containing 1 OS=Mus musculus GN=Heatr1 PE=4 SV=1
0.929454	1.00371	0.99453	0.948407	0.944733	0.894294	0.99453	0.944733	1.05271	0.0741082	22	22	Q9Z2Z6	Q9Z2Z6	Mitochondrial carnitine/acylcarnitine carrier protein	Slc25a20	>sp|Q9Z2Z6|MCAT_MOUSE Mitochondrial carnitine/acylcarnitine carrier protein OS=Mus musculus GN=Slc25a20 PE=1 SV=1
6.34236	4.85084	6.90179	5.49874	4.01381	4.97364	6.34236	4.97364	1.27519	0.350718	7	7	O88668	O88668	Protein CREG1	Creg1	>sp|O88668|CREG1_MOUSE Protein CREG1 OS=Mus musculus GN=Creg1 PE=2 SV=1
NaN	1.97711	3.41146	1.86766	1.62816	1.8031	2.69428	1.8031	1.49425	0.579423	7	7	P62071	P62071	Ras-related protein R-Ras2	Rras2	>sp|P62071|RRAS2_MOUSE Ras-related protein R-Ras2 OS=Mus musculus GN=Rras2 PE=1 SV=1
2.87579	5.43715	5.20373	5.56762	6.87238	5.52608	5.20373	5.56762	0.934642	-0.0975146	16	16	Q8R123;Q8R123-2;F8WGX4;E0CZ66	Q8R123;Q8R123-2	FAD synthase;Molybdenum cofactor biosynthesis protein-like region;FAD synthase region	Flad1	>sp|Q8R123|FAD1_MOUSE FAD synthase OS=Mus musculus GN=Flad1 PE=1 SV=1;>sp|Q8R123-2|FAD1_MOUSE Isoform 2 of FAD synthase OS=Mus musculus GN=Flad1
1.20871	0.975229	0.924727	0.827472	0.991572	0.752842	0.975229	0.827472	1.17856	0.237031	29	29	Q9JIX8-4;E9Q9R4;Q9JIX8;F6RJ39;Q9JIX8-3;B8JJ92;Q9JIX8-2;B8JJ91;Q52KR6;B8JJ89;B8JJ90;F6Q8C0	Q9JIX8-4;E9Q9R4;Q9JIX8;F6RJ39;Q9JIX8-3;B8JJ92;Q9JIX8-2;B8JJ91;Q52KR6	Apoptotic chromatin condensation inducer in the nucleus	Acin1	>sp|Q9JIX8-4|ACINU_MOUSE Isoform 4 of Apoptotic chromatin condensation inducer in the nucleus OS=Mus musculus GN=Acin1;>tr|E9Q9R4|E9Q9R4_MOUSE Uncharacterized protein OS=Mus musculus GN=Acin1 PE=4 SV=1;>sp|Q9JIX8|ACINU_MOUSE Apoptotic chromatin condensatio
1.25047	1.31996	1.91924	1.13357	1.24552	1.06721	1.31996	1.13357	1.16443	0.219621	19	19	Q8CIB5;F8WGQ4;A6X941;A6X940	Q8CIB5;F8WGQ4	Fermitin family homolog 2	Fermt2	>sp|Q8CIB5|FERM2_MOUSE Fermitin family homolog 2 OS=Mus musculus GN=Fermt2 PE=1 SV=1;>tr|F8WGQ4|F8WGQ4_MOUSE Uncharacterized protein OS=Mus musculus GN=Fermt2 PE=4 SV=1
2.01426	2.0088	2.83479	1.79189	1.99521	1.69515	2.01426	1.79189	1.1241	0.168768	8	1	P08101;P08101-3;E9Q415;P08508;Q9ES92;E9PUV2	P08101;P08101-3;E9Q415	Low affinity immunoglobulin gamma Fc region receptor II	Fcgr2;Fcgr2b	>sp|P08101|FCGR2_MOUSE Low affinity immunoglobulin gamma Fc region receptor II OS=Mus musculus GN=Fcgr2 PE=1 SV=2;>sp|P08101-3|FCGR2_MOUSE Isoform IIB1 of Low affinity immunoglobulin gamma Fc region receptor II OS=Mus musculus GN=Fcgr2;>tr|E9Q415|E9Q415_M
1.68141	0.892299	0.995619	0.806387	0.874049	0.675219	0.995619	0.806387	1.23467	0.304121	15	15	Q99LI7	Q99LI7	Cleavage stimulation factor subunit 3	Cstf3	>sp|Q99LI7|CSTF3_MOUSE Cleavage stimulation factor subunit 3 OS=Mus musculus GN=Cstf3 PE=1 SV=1
NaN	0.553434	0.538677	0.559691	0.601034	0.647962	0.546056	0.601034	0.908527	-0.138399	20	20	G5E8C4;Q8BRH0;Q8BRH0-2;D3Z2Z3	G5E8C4;Q8BRH0	Transmembrane and TPR repeat-containing protein 3	Tmtc3	>tr|G5E8C4|G5E8C4_MOUSE MCG142017, isoform CRA_a OS=Mus musculus GN=Tmtc3 PE=4 SV=1;>sp|Q8BRH0|TMTC3_MOUSE Transmembrane and TPR repeat-containing protein 3 OS=Mus musculus GN=Tmtc3 PE=2 SV=2
1.34918	0.878503	0.985513	0.947598	0.693049	0.808146	0.985513	0.808146	1.21947	0.286259	14	14	Q9DC51	Q9DC51	Guanine nucleotide-binding protein G(k) subunit alpha	Gnai3	>sp|Q9DC51|GNAI3_MOUSE Guanine nucleotide-binding protein G(k) subunit alpha OS=Mus musculus GN=Gnai3 PE=1 SV=3
1.29226	1.12511	1.21892	0.967679	NaN	1.14618	1.21892	1.05693	1.15327	0.205724	22	22	Q569Z5;Q569Z5-2;F8WHR6	Q569Z5;Q569Z5-2;F8WHR6	Probable ATP-dependent RNA helicase DDX46	Ddx46	>sp|Q569Z5|DDX46_MOUSE Probable ATP-dependent RNA helicase DDX46 OS=Mus musculus GN=Ddx46 PE=1 SV=2;>sp|Q569Z5-2|DDX46_MOUSE Isoform 2 of Probable ATP-dependent RNA helicase DDX46 OS=Mus musculus GN=Ddx46;>tr|F8WHR6|F8WHR6_MOUSE Uncharacterized protein OS=
0.888099	0.618544	1.36368	0.560727	0.451019	0.744713	0.888099	0.560727	1.58383	0.663422	33	33	O55111;Q811I1;Q8VCE3	O55111	Desmoglein-2	Dsg2	>sp|O55111|DSG2_MOUSE Desmoglein-2 OS=Mus musculus GN=Dsg2 PE=1 SV=3
0.742446	0.593859	0.612708	0.707514	0.708466	0.854117	0.612708	0.708466	0.864838	-0.209499	8	8	Q91XE8	Q91XE8	Transmembrane protein 205	Tmem205	>sp|Q91XE8|TM205_MOUSE Transmembrane protein 205 OS=Mus musculus GN=Tmem205 PE=1 SV=1
0.941354	0.734646	0.870474	0.527983	0.852878	0.624454	0.870474	0.624454	1.39398	0.479206	23	23	Q9DCD2;F6TM12;E0CYF8	Q9DCD2	Pre-mRNA-splicing factor SYF1	Xab2	>sp|Q9DCD2|SYF1_MOUSE Pre-mRNA-splicing factor SYF1 OS=Mus musculus GN=Xab2 PE=2 SV=1
1.08949	1.0132	0.976849	1.09953	1.13097	1.54031	1.0132	1.13097	0.895868	-0.158642	30	30	Q9D8E6	Q9D8E6	60S ribosomal protein L4	Rpl4	>sp|Q9D8E6|RL4_MOUSE 60S ribosomal protein L4 OS=Mus musculus GN=Rpl4 PE=1 SV=3
0.484027	0.68055	0.665292	0.709824	0.687427	0.740412	0.665292	0.709824	0.937263	-0.0934737	33	33	Q61586	Q61586	Glycerol-3-phosphate acyltransferase 1, mitochondrial	Gpam	>sp|Q61586|GPAT1_MOUSE Glycerol-3-phosphate acyltransferase 1, mitochondrial OS=Mus musculus GN=Gpam PE=1 SV=2
1.16911	1.07877	0.948047	1.14419	1.19497	1.59205	1.07877	1.19497	0.902759	-0.147587	16	16	Q9CPR4;Q6ZWZ7;D3Z3R2;F8VQL2;F6VWT4;B2RY53;F8VQM6;F6YKV1;E9PWX3	Q9CPR4;Q6ZWZ7;D3Z3R2;F8VQL2;F6VWT4	60S ribosomal protein L17	Rpl17	>sp|Q9CPR4|RL17_MOUSE 60S ribosomal protein L17 OS=Mus musculus GN=Rpl17 PE=2 SV=3;>tr|Q6ZWZ7|Q6ZWZ7_MOUSE MCG123291, isoform CRA_d OS=Mus musculus GN=Rpl17 PE=2 SV=1;>tr|D3Z3R2|D3Z3R2_MOUSE Uncharacterized protein OS=Mus musculus GN=Gm10268 PE=3 SV=2;>tr|
0.903424	0.931185	1.23101	0.772499	0.96432	0.722543	0.931185	0.772499	1.20542	0.269535	30	2	Q9QX47-3;Q9QX47;Q9QX47-2;F7CU80	Q9QX47-3;Q9QX47;Q9QX47-2	Protein SON	Son	>sp|Q9QX47-3|SON_MOUSE Isoform 3 of Protein SON OS=Mus musculus GN=Son;>sp|Q9QX47|SON_MOUSE Protein SON OS=Mus musculus GN=Son PE=1 SV=2;>sp|Q9QX47-2|SON_MOUSE Isoform 2 of Protein SON OS=Mus musculus GN=Son
1.59793	1.21168	1.29926	1.61632	1.53849	1.52293	1.29926	1.53849	0.844503	-0.243825	27	18	Q3UMF0-3;Q3UMF0-4;D3Z6S2;B1AZ15;Q3UMF0-2;B1AZ14;Q3UMF0;E9QPU9;B1AZ25;B1AZ20	Q3UMF0-3;Q3UMF0-4;D3Z6S2;B1AZ15;Q3UMF0-2;B1AZ14;Q3UMF0;E9QPU9	Cordon-bleu protein-like 1	Cobll1	>sp|Q3UMF0-3|COBL1_MOUSE Isoform 3 of Cordon-bleu protein-like 1 OS=Mus musculus GN=Cobll1;>sp|Q3UMF0-4|COBL1_MOUSE Isoform 4 of Cordon-bleu protein-like 1 OS=Mus musculus GN=Cobll1;>tr|D3Z6S2|D3Z6S2_MOUSE Uncharacterized protein OS=Mus musculus GN=Cobll1
1.76277	1.43955	NaN	1.28419	1.4425	1.39509	1.60116	1.39509	1.14771	0.198759	10	10	Q9DBI0;Q9DBI0-3;Q9DBI0-2	Q9DBI0;Q9DBI0-3;Q9DBI0-2	Transmembrane protease serine 6	Tmprss6	>sp|Q9DBI0|TMPS6_MOUSE Transmembrane protease serine 6 OS=Mus musculus GN=Tmprss6 PE=1 SV=4;>sp|Q9DBI0-3|TMPS6_MOUSE Isoform 3 of Transmembrane protease serine 6 OS=Mus musculus GN=Tmprss6;>sp|Q9DBI0-2|TMPS6_MOUSE Isoform 2 of Transmembrane protease serine
NaN	0.747272	0.786535	NaN	0.703136	0.581362	0.766903	0.642249	1.19409	0.255912	13	13	B1AYU4;Q8C5N3-2;B1AYU7;Q8C5N3;A2AK44;A2AK42;B1AYU8;B1AYU9	B1AYU4;Q8C5N3-2;B1AYU7;Q8C5N3;A2AK44;A2AK42	Pre-mRNA-splicing factor CWC22 homolog	Cwc22;Gm13695;Gm13697	>tr|B1AYU4|B1AYU4_MOUSE Novel protein OS=Mus musculus GN=Cwc22 PE=4 SV=1;>sp|Q8C5N3-2|CWC22_MOUSE Isoform 2 of Pre-mRNA-splicing factor CWC22 homolog OS=Mus musculus GN=Cwc22;>tr|B1AYU7|B1AYU7_MOUSE Novel protein OS=Mus musculus GN=Cwc22 PE=4 SV=1;>sp|Q8C5
1.41623	0.846453	1.09928	0.831393	0.84868	0.898796	1.09928	0.84868	1.29528	0.373266	13	13	Q9Z2X1;Q9Z2X1-2	Q9Z2X1;Q9Z2X1-2	Heterogeneous nuclear ribonucleoprotein F;Heterogeneous nuclear ribonucleoprotein F, N-terminally processed	Hnrnpf	>sp|Q9Z2X1|HNRPF_MOUSE Heterogeneous nuclear ribonucleoprotein F OS=Mus musculus GN=Hnrnpf PE=1 SV=3;>sp|Q9Z2X1-2|HNRPF_MOUSE Isoform 2 of Heterogeneous nuclear ribonucleoprotein F OS=Mus musculus GN=Hnrnpf
2.26076	1.71239	2.15838	1.74362	1.52725	1.91146	2.15838	1.74362	1.23787	0.307863	2	2	Q61301-2;Q61301-3;Q61301;E0CXB9;Q8BS72	Q61301-2;Q61301-3;Q61301;E0CXB9	Catenin alpha-2	Ctnna2	>sp|Q61301-2|CTNA2_MOUSE Isoform 2 of Catenin alpha-2 OS=Mus musculus GN=Ctnna2;>sp|Q61301-3|CTNA2_MOUSE Isoform 3 of Catenin alpha-2 OS=Mus musculus GN=Ctnna2;>sp|Q61301|CTNA2_MOUSE Catenin alpha-2 OS=Mus musculus GN=Ctnna2 PE=1 SV=3;>tr|E0CXB9|E0CXB9_MOU
2.29822	1.58203	1.90862	1.62346	1.71086	1.37103	1.90862	1.62346	1.17565	0.233458	6	6	Q8BZ00	Q8BZ00	Sodium/hydrogen exchanger 9	Slc9a9	>sp|Q8BZ00|SL9A9_MOUSE Sodium/hydrogen exchanger 9 OS=Mus musculus GN=Slc9a9 PE=2 SV=1
1.75233	1.13837	0.95229	1.61684	1.56531	2.57546	1.13837	1.61684	0.704071	-0.506207	13	13	Q62446	Q62446	Peptidyl-prolyl cis-trans isomerase FKBP3	Fkbp3	>sp|Q62446|FKBP3_MOUSE Peptidyl-prolyl cis-trans isomerase FKBP3 OS=Mus musculus GN=Fkbp3 PE=1 SV=2
NaN	1.8998	2.28964	1.68836	1.94867	1.76221	2.09472	1.76221	1.18869	0.249372	2	0	P48193-2;A2A842	P48193-2;A2A842	Protein 4.1	Epb41;Epb4.1	>sp|P48193-2|41_MOUSE Isoform 2 of Protein 4.1 OS=Mus musculus GN=Epb41;>tr|A2A842|A2A842_MOUSE Erythrocyte protein band 4.1 OS=Mus musculus GN=Epb4.1 PE=4 SV=1
2.3024	1.36593	1.34219	1.09859	1.28738	1.11922	1.36593	1.11922	1.22043	0.28739	26	23	P80317;E9QPA6	P80317;E9QPA6	T-complex protein 1 subunit zeta	Cct6a	>sp|P80317|TCPZ_MOUSE T-complex protein 1 subunit zeta OS=Mus musculus GN=Cct6a PE=1 SV=3;>tr|E9QPA6|E9QPA6_MOUSE Chaperonin-containing Tcp1, subunit 6a (zeta) OS=Mus musculus GN=Cct6a PE=3 SV=1
1.24074	1.29892	1.69494	1.14887	1.10436	1.27341	1.29892	1.14887	1.13061	0.177097	36	36	Q6ZQH8;F2Z4A7;A2AWI5;F7BCN9;F2Z3V3	Q6ZQH8	Nucleoporin NUP188 homolog	Nup188	>sp|Q6ZQH8|NU188_MOUSE Nucleoporin NUP188 homolog OS=Mus musculus GN=Nup188 PE=1 SV=2
0.669613	0.643625	0.514562	0.589518	0.866101	1.11229	0.643625	0.866101	0.743129	-0.428315	23	13	Q6NZK3;P06909;E9Q8I0;D6RGQ0;E9Q8H9;E9Q402;Q61405	Q6NZK3;P06909;E9Q8I0;D6RGQ0;E9Q8H9	Complement factor H	Cfh	>tr|Q6NZK3|Q6NZK3_MOUSE Complement component factor h OS=Mus musculus GN=Cfh PE=2 SV=1;>sp|P06909|CFAH_MOUSE Complement factor H OS=Mus musculus GN=Cfh PE=1 SV=1;>tr|E9Q8I0|E9Q8I0_MOUSE Uncharacterized protein OS=Mus musculus GN=Cfh PE=4 SV=1;>tr|D6RGQ0|D6
1.36243	1.45315	NaN	1.95783	NaN	3.15368	1.40779	2.55575	0.550831	-0.860317	9	9	Q91X91	Q91X91	Nicotinate-nucleotide pyrophosphorylase [carboxylating]	Qprt	>sp|Q91X91|NADC_MOUSE Nicotinate-nucleotide pyrophosphorylase [carboxylating] OS=Mus musculus GN=Qprt PE=2 SV=1
1.69667	1.23486	1.49732	1.40428	1.12123	1.15483	1.49732	1.15483	1.29657	0.374702	8	6	Q91ZW3	Q91ZW3	SWI/SNF-related matrix-associated actin-dependent regulator of chromatin subfamily A member 5	Smarca5	>sp|Q91ZW3|SMCA5_MOUSE SWI/SNF-related matrix-associated actin-dependent regulator of chromatin subfamily A member 5 OS=Mus musculus GN=Smarca5 PE=1 SV=1
1.86658	1.90353	NaN	1.50159	1.60803	1.85988	1.88505	1.60803	1.17228	0.229312	9	9	Q61112;Q61112-2	Q61112;Q61112-2	45 kDa calcium-binding protein	Sdf4	>sp|Q61112|CAB45_MOUSE 45 kDa calcium-binding protein OS=Mus musculus GN=Sdf4 PE=2 SV=1;>sp|Q61112-2|CAB45_MOUSE Isoform 2 of 45 kDa calcium-binding protein OS=Mus musculus GN=Sdf4
0.672948	1.08909	1.02809	1.21343	1.16305	1.05429	1.02809	1.16305	0.88396	-0.177947	21	21	Q9CWX2;A2AQ17	Q9CWX2;A2AQ17	Complex I intermediate-associated protein 30, mitochondrial	Ndufaf1	>sp|Q9CWX2|CIA30_MOUSE Complex I intermediate-associated protein 30, mitochondrial OS=Mus musculus GN=Ndufaf1 PE=2 SV=2;>tr|A2AQ17|A2AQ17_MOUSE NADH dehydrogenase (Ubiquinone) 1 alpha subcomplex assembly factor 1 OS=Mus musculus GN=Ndufaf1 PE=4 SV=1
2.13516	0.986972	1.2193	0.888021	0.869338	0.954107	1.2193	0.888021	1.37305	0.457387	21	21	P47757-2;A2AMW0;A2AMV7;P47757;F7CAZ6;F6QJN8;F6YHZ8	P47757-2;A2AMW0;A2AMV7;P47757;F7CAZ6	F-actin-capping protein subunit beta	Capzb	>sp|P47757-2|CAPZB_MOUSE Isoform 2 of F-actin-capping protein subunit beta OS=Mus musculus GN=Capzb;>tr|A2AMW0|A2AMW0_MOUSE Capping protein (Actin filament) muscle Z-line, beta OS=Mus musculus GN=Capzb PE=4 SV=1;>tr|A2AMV7|A2AMV7_MOUSE CAPZB3 OS=Mus muscul
1.20975	0.708065	0.82713	0.604778	0.700624	0.720461	0.82713	0.700624	1.18056	0.239474	34	34	Q8CGF7-2;Q8CGF7;Q8CGF7-3;Q3B807-3;Q3B807	Q8CGF7-2;Q8CGF7;Q8CGF7-3	Transcription elongation regulator 1	Tcerg1	>sp|Q8CGF7-2|TCRG1_MOUSE Isoform 2 of Transcription elongation regulator 1 OS=Mus musculus GN=Tcerg1;>sp|Q8CGF7|TCRG1_MOUSE Transcription elongation regulator 1 OS=Mus musculus GN=Tcerg1 PE=1 SV=2;>sp|Q8CGF7-3|TCRG1_MOUSE Isoform 3 of Transcription elongat
2.27702	1.59719	1.37348	1.53796	1.16615	1.16104	1.59719	1.16615	1.36963	0.453783	67	67	E9Q616;F7BRM2;E9Q1H8;G5E8K8;Q8R2L7;G5E8I9	E9Q616;F7BRM2		Ahnak	>tr|E9Q616|E9Q616_MOUSE Uncharacterized protein OS=Mus musculus GN=Ahnak PE=4 SV=1;>tr|F7BRM2|F7BRM2_MOUSE Uncharacterized protein (Fragment) OS=Mus musculus GN=Ahnak PE=4 SV=1
2.40628	11.559	17.5199	14.2355	19.1055	20.0481	11.559	19.1055	0.605009	-0.724971	9	9	Q8VCU1;G5E8K9;Q8VCU1-2;G5E8G7;G3UYS7	Q8VCU1;G5E8K9;Q8VCU1-2;G5E8G7	Carboxylesterase 3B	Ces3b	>sp|Q8VCU1|EST3B_MOUSE Carboxylesterase 3B OS=Mus musculus GN=Ces3b PE=2 SV=1;>tr|G5E8K9|G5E8K9_MOUSE MCG133953, isoform CRA_a OS=Mus musculus GN=Ces3b PE=4 SV=1;>sp|Q8VCU1-2|EST3B_MOUSE Isoform 2 of Carboxylesterase 3B OS=Mus musculus GN=Ces3b;>tr|G5E8G7|
2.06484	1.93338	2.4463	1.81855	2.02114	1.83543	2.06484	1.83543	1.12499	0.169912	10	10	P31649;D3YWZ5	P31649	Sodium- and chloride-dependent GABA transporter 2	Slc6a13	>sp|P31649|S6A13_MOUSE Sodium- and chloride-dependent GABA transporter 2 OS=Mus musculus GN=Slc6a13 PE=1 SV=1
1.68566	0.963484	1.15742	0.995223	0.931012	0.873744	1.15742	0.931012	1.24318	0.314041	9	2	Q66GT5	Q66GT5	Phosphatidylglycerophosphatase and protein-tyrosine phosphatase 1	Ptpmt1	>sp|Q66GT5|PTPM1_MOUSE Protein-tyrosine phosphatase mitochondrial 1 OS=Mus musculus GN=Ptpmt1 PE=1 SV=1
0.704275	1.03125	0.676773	1.01579	1.02264	0.919709	0.704275	1.01579	0.693327	-0.528391	9	9	P52503;D3YW32	P52503;D3YW32	NADH dehydrogenase [ubiquinone] iron-sulfur protein 6, mitochondrial	Ndufs6	>sp|P52503|NDUS6_MOUSE NADH dehydrogenase [ubiquinone] iron-sulfur protein 6, mitochondrial OS=Mus musculus GN=Ndufs6 PE=1 SV=2;>tr|D3YW32|D3YW32_MOUSE Uncharacterized protein OS=Mus musculus GN=Ndufs6 PE=4 SV=1
2.03422	1.92786	2.95928	1.70239	2.03202	1.54397	2.03422	1.70239	1.19492	0.256914	35	35	Q8CGB6-2;Q8CGB6-4;Q8CGB6;Q8CGB6-3	Q8CGB6-2;Q8CGB6-4;Q8CGB6;Q8CGB6-3	Tensin-like C1 domain-containing phosphatase	Tenc1	>sp|Q8CGB6-2|TENC1_MOUSE Isoform 2 of Tensin-like C1 domain-containing phosphatase OS=Mus musculus GN=Tenc1;>sp|Q8CGB6-4|TENC1_MOUSE Isoform 4 of Tensin-like C1 domain-containing phosphatase OS=Mus musculus GN=Tenc1;>sp|Q8CGB6|TENC1_MOUSE Tensin-like C1 do
1.38546	1.0158	0.612783	0.278056	0.881057	0.555617	1.0158	0.555617	1.82824	0.870454	31	30	Q8VCB3	Q8VCB3	Glycogen [starch] synthase, liver	Gys2	>sp|Q8VCB3|GYS2_MOUSE Glycogen [starch] synthase, liver OS=Mus musculus GN=Gys2 PE=1 SV=2
3.1027	1.55756	1.84118	1.29737	1.65983	1.29742	1.84118	1.29742	1.41911	0.504985	14	14	Q9CXY6	Q9CXY6	Interleukin enhancer-binding factor 2	Ilf2	>sp|Q9CXY6|ILF2_MOUSE Interleukin enhancer-binding factor 2 OS=Mus musculus GN=Ilf2 PE=1 SV=1
1.15464	0.987362	0.998203	1.11603	1.16515	1.58587	0.998203	1.16515	0.856716	-0.223111	10	10	P62911;A2AD25;F6WJV0	P62911	60S ribosomal protein L32	Rpl32	>sp|P62911|RL32_MOUSE 60S ribosomal protein L32 OS=Mus musculus GN=Rpl32 PE=2 SV=2
1.94152	1.45858	NaN	1.27894	NaN	1.20507	1.70005	1.24201	1.36879	0.452906	4	4	O35566	O35566	CD151 antigen	Cd151	>sp|O35566|CD151_MOUSE CD151 antigen OS=Mus musculus GN=Cd151 PE=2 SV=2
NaN	0.88739	0.99295	0.693049	0.824606	0.890076	0.94017	0.824606	1.14014	0.189217	5	5	Q9MD59;P03893	Q9MD59;P03893	NADH-ubiquinone oxidoreductase chain 2	mt-Nd2;Mtnd2	>tr|Q9MD59|Q9MD59_MOUSE NADH-ubiquinone oxidoreductase chain 2 OS=Mus musculus GN=mt-Nd2 PE=3 SV=1;>sp|P03893|NU2M_MOUSE NADH-ubiquinone oxidoreductase chain 2 OS=Mus musculus GN=Mtnd2 PE=1 SV=1
0.711288	0.717824	NaN	0.532311	0.704374	0.587337	0.714556	0.587337	1.2166	0.282859	6	6	Q923D4	Q923D4	Splicing factor 3B subunit 5	Sf3b5	>sp|Q923D4|SF3B5_MOUSE Splicing factor 3B subunit 5 OS=Mus musculus GN=Sf3b5 PE=2 SV=1
NaN	12.6409	14.4651	11.1792	11.8682	6.50491	13.553	11.1792	1.21234	0.277795	15	15	P62897;G3UWG1;G3UW49;CON__P62894;P00015	P62897;G3UWG1	Cytochrome c, somatic	Cycs;Gm10108	>sp|P62897|CYC_MOUSE Cytochrome c, somatic OS=Mus musculus GN=Cycs PE=1 SV=2;>tr|G3UWG1|G3UWG1_MOUSE MCG115977 OS=Mus musculus GN=Gm10108 PE=3 SV=1
0.695459	0.618047	0.476735	0.621891	0.793336	1.17167	0.618047	0.793336	0.779048	-0.360215	14	14	Q91ZV0	Q91ZV0	Melanoma inhibitory activity protein 2	Mia2	>sp|Q91ZV0|MIA2_MOUSE Melanoma inhibitory activity protein 2 OS=Mus musculus GN=Mia2 PE=2 SV=2
0.724743	0.887469	0.958038	0.930146	1.05803	0.946611	0.887469	0.946611	0.937522	-0.093075	8	8	Q8BX24;A2AKQ3;Q8BWB7;Q14BE1;Q3TE90;A2AKQ0	Q8BX24;A2AKQ3;Q8BWB7;Q14BE1;Q3TE90;A2AKQ0		Slc35d1	>tr|Q8BX24|Q8BX24_MOUSE Solute carrier family 35 (UDP-glucuronic acid/UDP-N-acetylgalactosamine dual transporter), member D1 OS=Mus musculus GN=Slc35d1 PE=2 SV=1;>tr|A2AKQ3|A2AKQ3_MOUSE Solute carrier family 35 (UDP-glucuronic acid/UDP-N-acetylgalactosamin
1.30247	0.704126	0.893575	0.587268	0.788084	0.677323	0.893575	0.677323	1.31927	0.399745	14	14	Q8CGZ0;G5E8I8	Q8CGZ0;G5E8I8	Calcium homeostasis endoplasmic reticulum protein	Cherp	>sp|Q8CGZ0|CHERP_MOUSE Calcium homeostasis endoplasmic reticulum protein OS=Mus musculus GN=Cherp PE=1 SV=1;>tr|G5E8I8|G5E8I8_MOUSE Calcium homeostasis endoplasmic reticulum protein, isoform CRA_b OS=Mus musculus GN=Cherp PE=4 SV=1
0.526316	0.445692	0.469792	0.464684	1.57309	0.880824	0.469792	0.880824	0.533355	-0.906832	43	8	Q91X75;P20852;F6SHL3;E9Q5D4	Q91X75;P20852	Cytochrome P450 2A5	Cyp2a5	>tr|Q91X75|Q91X75_MOUSE Cyp2a4 protein OS=Mus musculus GN=Cyp2a5 PE=2 SV=1;>sp|P20852|CP2A5_MOUSE Cytochrome P450 2A5 OS=Mus musculus GN=Cyp2a5 PE=2 SV=1
1.66928	1.18324	2.06309	1.03897	1.10591	1.46471	1.66928	1.10591	1.50942	0.593992	22	22	P55292;P55292-2;F6RM34	P55292;P55292-2	Desmocollin-2	Dsc2	>sp|P55292|DSC2_MOUSE Desmocollin-2 OS=Mus musculus GN=Dsc2 PE=2 SV=1;>sp|P55292-2|DSC2_MOUSE Isoform 2B of Desmocollin-2 OS=Mus musculus GN=Dsc2
0.675037	0.594071	0.642921	0.653766	0.689132	0.811622	0.642921	0.689132	0.932943	-0.100139	14	14	Q99J47-2;Q99J47	Q99J47-2;Q99J47	Dehydrogenase/reductase SDR family member 7B	Dhrs7b	>sp|Q99J47-2|DRS7B_MOUSE Isoform 2 of Dehydrogenase/reductase SDR family member 7B OS=Mus musculus GN=Dhrs7b;>sp|Q99J47|DRS7B_MOUSE Dehydrogenase/reductase SDR family member 7B OS=Mus musculus GN=Dhrs7b PE=2 SV=1
0.809062	0.798722	1.18482	0.524384	0.705866	0.846095	0.809062	0.705866	1.1462	0.196856	13	11	Q9EP96;D3Z5U7;E9PWV5;D3Z278	Q9EP96	Solute carrier organic anion transporter family member 1A4	Slco1a4	>sp|Q9EP96|SO1A4_MOUSE Solute carrier organic anion transporter family member 1A4 OS=Mus musculus GN=Slco1a4 PE=2 SV=1
NaN	0.709874	0.940115	0.568085	0.756773	0.592452	0.824995	0.592452	1.39251	0.477686	17	17	Q6PE01;Q3UFK4	Q6PE01	U5 small nuclear ribonucleoprotein 40 kDa protein	Snrnp40	>sp|Q6PE01|SNR40_MOUSE U5 small nuclear ribonucleoprotein 40 kDa protein OS=Mus musculus GN=Snrnp40 PE=2 SV=1
1.2341	0.702691	NaN	0.698861	0.58524	0.63955	0.968395	0.63955	1.51418	0.598539	12	12	Q9JIH2	Q9JIH2	Nuclear pore complex protein Nup50	Nup50	>sp|Q9JIH2|NUP50_MOUSE Nuclear pore complex protein Nup50 OS=Mus musculus GN=Nup50 PE=1 SV=3
1.13312	0.975229	0.947867	1.08589	1.12982	1.52103	0.975229	1.12982	0.863172	-0.21228	10	10	P35980;G3UZJ6;G3UZK4;G3UYV6;G3UX28	P35980;G3UZJ6;G3UZK4	60S ribosomal protein L18	Rpl18	>sp|P35980|RL18_MOUSE 60S ribosomal protein L18 OS=Mus musculus GN=Rpl18 PE=2 SV=3;>tr|G3UZJ6|G3UZJ6_MOUSE 60S ribosomal protein L18 (Fragment) OS=Mus musculus GN=Rpl18 PE=3 SV=1;>tr|G3UZK4|G3UZK4_MOUSE MCG132477, isoform CRA_c OS=Mus musculus GN=Rpl18 PE=
NaN	0.603537	0.686059	0.839983	0.723798	1.11916	0.644798	0.839983	0.767632	-0.381513	7	7	P70280	P70280	Vesicle-associated membrane protein 7	Vamp7	>sp|P70280|VAMP7_MOUSE Vesicle-associated membrane protein 7 OS=Mus musculus GN=Vamp7 PE=2 SV=1
1.05649	1.03278	NaN	1.03282	0.809979	0.875964	1.04463	0.875964	1.19255	0.254055	8	8	Q60854;F8WIV2;E9PYY0;E9Q3Y1;E9Q6X2;E9Q108;E9Q0P9;E9Q096;E9PZQ9;E9Q4R2;E9Q5Q5	Q60854;F8WIV2;E9PYY0;E9Q3Y1;E9Q6X2;E9Q108;E9Q0P9;E9Q096	Serpin B6	Serpinb6;Serpinb6a	>sp|Q60854|SPB6_MOUSE Serpin B6 OS=Mus musculus GN=Serpinb6 PE=2 SV=1;>tr|F8WIV2|F8WIV2_MOUSE Uncharacterized protein OS=Mus musculus GN=Serpinb6a PE=3 SV=1;>tr|E9PYY0|E9PYY0_MOUSE Serine (or cysteine) peptidase inhibitor, clade B, member 6a (Fragment) OS=
1.1276	1.09152	NaN	0.904159	1.05883	1.04779	1.10956	1.04779	1.05895	0.0826381	6	6	Q9CWE0;D3YW54;D6RCX5;D3Z0X8;Q9CWE0-2	Q9CWE0;D3YW54;D6RCX5;D3Z0X8	Mitochondrial fission regulator 1-like	Mtfr1l	>sp|Q9CWE0|FA54B_MOUSE Protein FAM54B OS=Mus musculus GN=Fam54b PE=1 SV=1;>tr|D3YW54|D3YW54_MOUSE Family with sequence similarity 54, member B (Fragment) OS=Mus musculus GN=Fam54b PE=4 SV=1;>tr|D6RCX5|D6RCX5_MOUSE Uncharacterized protein OS=Mus musculus GN
NaN	0.387943	0.430311	0.502791	0.451692	0.649098	0.409127	0.502791	0.813712	-0.29741	4	4	B7ZCF5;E9Q9I3;P24638;B7ZCF4	B7ZCF5;E9Q9I3;P24638;B7ZCF4	Lysosomal acid phosphatase	Acp2	>tr|B7ZCF5|B7ZCF5_MOUSE Acid phosphatase 2 lysosomal (Fragment) OS=Mus musculus GN=Acp2 PE=4 SV=1;>tr|E9Q9I3|E9Q9I3_MOUSE Uncharacterized protein OS=Mus musculus GN=Acp2 PE=4 SV=1;>sp|P24638|PPAL_MOUSE Lysosomal acid phosphatase OS=Mus musculus GN=Acp2 PE=
1.11514	0.661288	0.81248	0.661288	0.633433	0.687191	0.81248	0.661288	1.22863	0.297054	15	15	P60122;D3YW60	P60122	RuvB-like 1	Ruvbl1	>sp|P60122|RUVB1_MOUSE RuvB-like 1 OS=Mus musculus GN=Ruvbl1 PE=1 SV=1
NaN	2.39636	2.59801	1.88327	2.18742	2.4079	2.49718	2.18742	1.14161	0.191072	24	24	P51830;E9Q706;E9PUZ7	P51830;E9Q706	Adenylate cyclase type 9	Adcy9	>sp|P51830|ADCY9_MOUSE Adenylate cyclase type 9 OS=Mus musculus GN=Adcy9 PE=1 SV=1;>tr|E9Q706|E9Q706_MOUSE Uncharacterized protein OS=Mus musculus GN=Adcy9 PE=3 SV=1
NaN	0.366046	0.302407	0.364804	0.370617	0.398518	0.334226	0.370617	0.901811	-0.149103	13	13	Q9R1R8;Q9QYF1;Q9R1R9	Q9R1R8;Q9QYF1;Q9R1R9	Retinol dehydrogenase 11	Rdh11	>tr|Q9R1R8|Q9R1R8_MOUSE UBE-1b OS=Mus musculus GN=Rdh11 PE=2 SV=1;>sp|Q9QYF1|RDH11_MOUSE Retinol dehydrogenase 11 OS=Mus musculus GN=Rdh11 PE=2 SV=2;>tr|Q9R1R9|Q9R1R9_MOUSE UBE-1a OS=Mus musculus GN=Rdh11 PE=2 SV=1
NaN	1.54567	1.97867	1.38435	NaN	0.794155	1.76217	1.08925	1.61778	0.694015	8	8	Q9WTQ5-2;Q9WTQ5;F8WI21	Q9WTQ5-2;Q9WTQ5	A-kinase anchor protein 12	Akap12	>sp|Q9WTQ5-2|AKA12_MOUSE Isoform 2 of A-kinase anchor protein 12 OS=Mus musculus GN=Akap12;>sp|Q9WTQ5|AKA12_MOUSE A-kinase anchor protein 12 OS=Mus musculus GN=Akap12 PE=1 SV=1
NaN	1.14024	1.55613	1.86109	1.46376	2.12346	1.34818	1.86109	0.724406	-0.465129	17	17	Q6IR10;P12265;Q8BPE3;Q99KJ6;D3YY48	Q6IR10;P12265	Beta-glucuronidase	Gusb	>tr|Q6IR10|Q6IR10_MOUSE Glucuronidase, beta OS=Mus musculus GN=Gusb PE=2 SV=1;>sp|P12265|BGLR_MOUSE Beta-glucuronidase OS=Mus musculus GN=Gusb PE=2 SV=1
1.66165	2.21862	1.9372	2.08812	2.41202	2.16483	1.9372	2.16483	0.894851	-0.160281	33	33	P36552	P36552	Coproporphyrinogen-III oxidase, mitochondrial	Cpox	>sp|P36552|HEM6_MOUSE Coproporphyrinogen-III oxidase, mitochondrial OS=Mus musculus GN=Cpox PE=1 SV=2
1.22354	1.02643	0.935891	1.22675	1.13937	1.72825	1.02643	1.22675	0.836707	-0.257206	5	5	P61514;E9Q2Z2	P61514;E9Q2Z2	60S ribosomal protein L37a	Rpl37a	>sp|P61514|RL37A_MOUSE 60S ribosomal protein L37a OS=Mus musculus GN=Rpl37a PE=2 SV=2;>tr|E9Q2Z2|E9Q2Z2_MOUSE Uncharacterized protein OS=Mus musculus GN=Gm4613 PE=4 SV=1
0.962464	1.19466	1.08348	0.995818	0.961723	0.978665	1.08348	0.978665	1.1071	0.146786	3	3	Q61387;E9PZS8	Q61387;E9PZS8	Cytochrome c oxidase subunit 7A-related protein, mitochondrial	Cox7a2l	>sp|Q61387|COX7R_MOUSE Cytochrome c oxidase subunit 7A-related protein, mitochondrial OS=Mus musculus GN=Cox7a2l PE=2 SV=1;>tr|E9PZS8|E9PZS8_MOUSE Uncharacterized protein OS=Mus musculus GN=Cox7a2l PE=4 SV=1
NaN	8.66551	11.8107	7.70594	9.05469	5.6224	10.2381	7.70594	1.3286	0.409906	8	8	Q8CBU2;Q9QX60-2;Q9QX60;Q504N4	Q8CBU2;Q9QX60-2;Q9QX60;Q504N4	Deoxyguanosine kinase, mitochondrial	Dguok	>tr|Q8CBU2|Q8CBU2_MOUSE Deoxyguanosine kinase, isoform CRA_a OS=Mus musculus GN=Dguok PE=2 SV=1;>sp|Q9QX60-2|DGUOK_MOUSE Isoform 2 of Deoxyguanosine kinase, mitochondrial OS=Mus musculus GN=Dguok;>sp|Q9QX60|DGUOK_MOUSE Deoxyguanosine kinase, mitochondrial
1.60764	1.12206	NaN	1.06399	1.14965	0.929023	1.36485	1.06399	1.28277	0.359258	5	5	Q62241	Q62241	U1 small nuclear ribonucleoprotein C	Snrpc	>sp|Q62241|RU1C_MOUSE U1 small nuclear ribonucleoprotein C OS=Mus musculus GN=Snrpc PE=2 SV=1
0.74677	0.737354	0.764584	0.792017	1.03894	0.789827	0.74677	0.792017	0.942871	-0.0848674	8	8	P35290	P35290	Ras-related protein Rab-24	Rab24	>sp|P35290|RAB24_MOUSE Ras-related protein Rab-24 OS=Mus musculus GN=Rab24 PE=1 SV=2
1.74624	1.13371	1.82678	1.22323	1.18861	1.30414	1.74624	1.22323	1.42756	0.513556	8	8	Q8VC39;O88792	Q8VC39;O88792	Junctional adhesion molecule A	F11r	>tr|Q8VC39|Q8VC39_MOUSE F11r protein OS=Mus musculus GN=F11r PE=2 SV=1;>sp|O88792|JAM1_MOUSE Junctional adhesion molecule A OS=Mus musculus GN=F11r PE=1 SV=1
2.29505	1.85684	2.37029	1.94454	1.98012	1.86682	2.29505	1.94454	1.18025	0.239097	19	19	Q921F4;F6SB69;Q921F4-4;Q921F4-5	Q921F4;F6SB69	Heterogeneous nuclear ribonucleoprotein L-like	Hnrnpll	>sp|Q921F4|HNRLL_MOUSE Heterogeneous nuclear ribonucleoprotein L-like OS=Mus musculus GN=Hnrpll PE=1 SV=3;>tr|F6SB69|F6SB69_MOUSE Uncharacterized protein (Fragment) OS=Mus musculus GN=Hnrpll PE=4 SV=1
0.65011	0.699447	0.685495	0.744657	0.716692	1.03923	0.685495	0.744657	0.920551	-0.11943	12	12	P52430	P52430	Serum paraoxonase/arylesterase 1	Pon1	>sp|P52430|PON1_MOUSE Serum paraoxonase/arylesterase 1 OS=Mus musculus GN=Pon1 PE=1 SV=2
1.90636	1.21455	1.32777	1.86755	1.65887	2.95526	1.32777	1.86755	0.710969	-0.492142	62	40	P28665;CON__ENSEMBL:ENSBTAP00000024146	P28665	Murinoglobulin-1	Mug1	>sp|P28665|MUG1_MOUSE Murinoglobulin-1 OS=Mus musculus GN=Mug1 PE=1 SV=3
0.630318	0.923361	0.994728	1.0548	0.982704	1.017	0.923361	1.017	0.907926	-0.139353	21	21	Q8JZN7;F8WJL2	Q8JZN7;F8WJL2	Mitochondrial Rho GTPase 2	Rhot2	>sp|Q8JZN7|MIRO2_MOUSE Mitochondrial Rho GTPase 2 OS=Mus musculus GN=Rhot2 PE=2 SV=1;>tr|F8WJL2|F8WJL2_MOUSE Uncharacterized protein OS=Mus musculus GN=Rhot2 PE=4 SV=1
NaN	2.17014	2.90833	2.21872	1.62567	2.07009	2.53923	2.07009	1.22663	0.2947	6	6	P46412;D3Z2Y7;D3Z7Y0;E9QK84;F2Z3Y2	P46412;D3Z2Y7;D3Z7Y0	Glutathione peroxidase 3;Glutathione peroxidase	Gpx3	>sp|P46412|GPX3_MOUSE Glutathione peroxidase 3 OS=Mus musculus GN=Gpx3 PE=2 SV=2;>tr|D3Z2Y7|D3Z2Y7_MOUSE Glutathione peroxidase (Fragment) OS=Mus musculus GN=Gpx3 PE=3 SV=1;>tr|D3Z7Y0|D3Z7Y0_MOUSE Glutathione peroxidase (Fragment) OS=Mus musculus GN=Gpx3 P
0.864678	0.732011	0.852224	0.927816	0.851209	0.882768	0.852224	0.882768	0.9654	-0.0508017	5	4	Q9JIZ0;E9PUL7;G3UWY7;E0CYC6	Q9JIZ0;E9PUL7;G3UWY7	Probable N-acetyltransferase CML1	Cml1	>sp|Q9JIZ0|CMLO1_MOUSE Probable N-acetyltransferase CML1 OS=Mus musculus GN=Cml1 PE=1 SV=1;>tr|E9PUL7|E9PUL7_MOUSE Uncharacterized protein OS=Mus musculus GN=Cml1 PE=4 SV=1;>tr|G3UWY7|G3UWY7_MOUSE Camello-like 1 (Fragment) OS=Mus musculus GN=Cml1 PE=4 SV=1
0.543036	0.440917	0.447868	0.447087	0.662339	0.724585	0.447868	0.662339	0.676191	-0.564496	14	14	Q5F2F2;F7C9J3	Q5F2F2	Abhydrolase domain-containing protein 15	Abhd15	>sp|Q5F2F2|ABH15_MOUSE Abhydrolase domain-containing protein 15 OS=Mus musculus GN=Abhd15 PE=2 SV=1
NaN	0.952018	1.24716	0.867453	0.995718	0.829325	1.09959	0.867453	1.26761	0.342107	4	4	P62315	P62315	Small nuclear ribonucleoprotein Sm D1	Snrpd1	>sp|P62315|SMD1_MOUSE Small nuclear ribonucleoprotein Sm D1 OS=Mus musculus GN=Snrpd1 PE=2 SV=1
1.49972	1.16229	NaN	1.4661	1.6159	1.56529	1.331	1.56529	0.850325	-0.233914	5	5	Q99JT9;F7ARY2	Q99JT9	1,2-dihydroxy-3-keto-5-methylthiopentene dioxygenase	Adi1	>sp|Q99JT9|MTND_MOUSE 1,2-dihydroxy-3-keto-5-methylthiopentene dioxygenase OS=Mus musculus GN=Adi1 PE=1 SV=1
1.96858	1.43901	1.58491	1.4664	1.46257	1.33531	1.58491	1.46257	1.08365	0.115895	20	20	Q8CH25-2;Q8CH25;Q9CS69	Q8CH25-2;Q8CH25	SAFB-like transcription modulator	Sltm	>sp|Q8CH25-2|SLTM_MOUSE Isoform 2 of SAFB-like transcription modulator OS=Mus musculus GN=Sltm;>sp|Q8CH25|SLTM_MOUSE SAFB-like transcription modulator OS=Mus musculus GN=Sltm PE=1 SV=1
1.49301	0.959417	1.11719	0.980585	1.00479	0.848752	1.11719	0.980585	1.13931	0.18816	36	35	Q99K48;F6XLC7;Q99K48-2;B1AXT0	Q99K48;F6XLC7	Non-POU domain-containing octamer-binding protein	Nono	>sp|Q99K48|NONO_MOUSE Non-POU domain-containing octamer-binding protein OS=Mus musculus GN=Nono PE=1 SV=3;>tr|F6XLC7|F6XLC7_MOUSE Uncharacterized protein (Fragment) OS=Mus musculus GN=Nono PE=4 SV=1
0.79447	0.509424	0.681524	0.560444	0.442106	0.571298	0.681524	0.560444	1.21604	0.282194	20	20	Q8BLF1;Q8BYQ0;D6RGP7	Q8BLF1	Neutral cholesterol ester hydrolase 1	Nceh1	>sp|Q8BLF1|NCEH1_MOUSE Neutral cholesterol ester hydrolase 1 OS=Mus musculus GN=Nceh1 PE=1 SV=1
1.00438	0.87727	1.25034	0.835631	0.791139	0.965904	1.00438	0.835631	1.20194	0.265367	112	112	Q68FG2	Q68FG2		Sptbn2	>tr|Q68FG2|Q68FG2_MOUSE Spectrin beta 3 OS=Mus musculus GN=Spnb3 PE=2 SV=1
1.58897	1.08993	1.40817	1.13746	1.03267	1.22402	1.40817	1.13746	1.238	0.308006	18	5	P62137;Q3TYF5	P62137;Q3TYF5	Serine/threonine-protein phosphatase PP1-alpha catalytic subunit	Ppp1ca	>sp|P62137|PP1A_MOUSE Serine/threonine-protein phosphatase PP1-alpha catalytic subunit OS=Mus musculus GN=Ppp1ca PE=1 SV=1;>tr|Q3TYF5|Q3TYF5_MOUSE Serine/threonine-protein phosphatase (Fragment) OS=Mus musculus GN=Ppp1ca PE=2 SV=1
1.0917	0.760803	0.999201	0.689846	0.683667	0.920302	0.999201	0.689846	1.44844	0.534501	116	0	B1ARU4;Q9QXZ0;E9QA63;E9PVY7;Q9QXZ0-2;E9QNP1;Q9QXZ0-4;F6Q750;F6SHS0;E9PVY8;F6YKN8;F6RCJ3;F7AB76;Q9CYG3;F6RL59	B1ARU4;Q9QXZ0;E9QA63;E9PVY7;Q9QXZ0-2;E9QNP1;Q9QXZ0-4;F6Q750	Microtubule-actin cross-linking factor 1	Macf1	>tr|B1ARU4|B1ARU4_MOUSE Microtubule-actin crosslinking factor 1 OS=Mus musculus GN=Macf1 PE=4 SV=1;>sp|Q9QXZ0|MACF1_MOUSE Microtubule-actin cross-linking factor 1 OS=Mus musculus GN=Macf1 PE=1 SV=2;>tr|E9QA63|E9QA63_MOUSE Uncharacterized protein OS=Mus mus
2.01264	1.28426	1.29791	1.06681	1.29137	1.12988	1.29791	1.12988	1.14871	0.200021	12	12	Q8VCF0	Q8VCF0	Mitochondrial antiviral-signaling protein	Mavs	>sp|Q8VCF0|MAVS_MOUSE Mitochondrial antiviral-signaling protein OS=Mus musculus GN=Mavs PE=1 SV=1
1.00062	0.701508	0.858811	0.622626	0.703136	0.794029	0.858811	0.703136	1.2214	0.288537	3	3	Q9QUK3;D3Z2H1;D3Z332	Q9QUK3	Protein CLN8	Cln8	>sp|Q9QUK3|CLN8_MOUSE Protein CLN8 OS=Mus musculus GN=Cln8 PE=2 SV=1
0.704424	0.643666	0.709874	0.751428	0.717875	0.702346	0.704424	0.717875	0.981263	-0.0272886	4	4	Q5XKN4	Q5XKN4	Protein jagunal homolog 1	Jagn1	>sp|Q5XKN4|JAGN1_MOUSE Protein jagunal homolog 1 OS=Mus musculus GN=Jagn1 PE=2 SV=2
NaN	1.14741	1.56946	1.11053	0.874432	1.16903	1.35844	1.11053	1.22323	0.290697	7	7	P52795	P52795	Ephrin-B1	Efnb1	>sp|P52795|EFNB1_MOUSE Ephrin-B1 OS=Mus musculus GN=Efnb1 PE=1 SV=1
NaN	1.60527	1.97437	1.55807	1.63071	1.32781	1.78982	1.55807	1.14874	0.200054	21	21	Q64324;F8WGM5	Q64324;F8WGM5	Syntaxin-binding protein 2	Stxbp2	>sp|Q64324|STXB2_MOUSE Syntaxin-binding protein 2 OS=Mus musculus GN=Stxbp2 PE=2 SV=1;>tr|F8WGM5|F8WGM5_MOUSE Syntaxin-binding protein 2 (Fragment) OS=Mus musculus GN=Stxbp2 PE=4 SV=1
2.73403	1.1516	1.57562	1.06978	1.14	1.15817	1.57562	1.14	1.38212	0.466886	25	24	Q9Z0U1	Q9Z0U1	Tight junction protein ZO-2	Tjp2	>sp|Q9Z0U1|ZO2_MOUSE Tight junction protein ZO-2 OS=Mus musculus GN=Tjp2 PE=1 SV=2
1.12348	1.03909	0.945269	1.10528	1.12934	1.55087	1.03909	1.12934	0.920086	-0.120159	22	22	P14148;F6XI62;D3Z6N4;F6ZA13	P14148;F6XI62;D3Z6N4	60S ribosomal protein L7	Rpl7	>sp|P14148|RL7_MOUSE 60S ribosomal protein L7 OS=Mus musculus GN=Rpl7 PE=2 SV=2;>tr|F6XI62|F6XI62_MOUSE Ribosomal protein L7 (Fragment) OS=Mus musculus GN=Rpl7 PE=3 SV=1;>tr|D3Z6N4|D3Z6N4_MOUSE MCG18633 OS=Mus musculus GN=Gm5045 PE=4 SV=1
1.31278	0.962464	NaN	0.793588	0.988338	0.926097	1.13762	0.926097	1.2284	0.296786	5	5	O35900;O35901;Q9EP83	O35900;O35901;Q9EP83	U6 snRNA-associated Sm-like protein LSm2	Lsm2	>sp|O35900|LSM2_MOUSE U6 snRNA-associated Sm-like protein LSm2 OS=Mus musculus GN=Lsm2 PE=2 SV=1;>tr|O35901|O35901_MOUSE G7b alternative form OS=Mus musculus GN=Lsm2 PE=2 SV=1;>tr|Q9EP83|Q9EP83_MOUSE SnRNP core protein SMX5b OS=Mus musculus GN=Lsm2 PE=2 SV
1.06751	0.784806	0.914077	0.670151	0.769468	0.879044	0.914077	0.769468	1.18793	0.248454	51	49	Q8K441;Q8K441-2	Q8K441	ATP-binding cassette sub-family A member 6	Abca6	>sp|Q8K441|ABCA6_MOUSE ATP-binding cassette sub-family A member 6 OS=Mus musculus GN=Abca6 PE=2 SV=2
1.7158	2.27061	2.20994	2.79712	1.97699	3.43725	2.20994	2.79712	0.790077	-0.339935	13	13	Q9DCQ2;D3Z253;F6S4J6;D6RE19	Q9DCQ2;D3Z253	Putative L-aspartate dehydrogenase	Aspdh	>sp|Q9DCQ2|ASPD_MOUSE Putative L-aspartate dehydrogenase OS=Mus musculus GN=Aspdh PE=1 SV=1;>tr|D3Z253|D3Z253_MOUSE Aspartate dehydrogenase domain-containing (Fragment) OS=Mus musculus GN=Aspdh PE=4 SV=1
2.86336	3.28764	3.36666	5.47405	3.23457	11.0329	3.28764	5.47405	0.600586	-0.735556	36	34	G3X982;Q3TYQ9	G3X982		Aox3	>tr|G3X982|G3X982_MOUSE Aldehyde oxidase 3, isoform CRA_a OS=Mus musculus GN=Aox3 PE=4 SV=1
0.894534	0.73692	0.818532	0.874049	0.858369	0.964692	0.818532	0.874049	0.936483	-0.0946753	10	10	Q91XD7	Q91XD7	Cysteine-rich with EGF-like domain protein 1	Creld1	>sp|Q91XD7|CREL1_MOUSE Cysteine-rich with EGF-like domain protein 1 OS=Mus musculus GN=Creld1 PE=2 SV=1
0.920217	1.4566	1.14597	1.41663	1.75233	1.27575	1.14597	1.41663	0.808941	-0.305894	41	41	Q9WU79;F6PYI8;F6YFQ5;F6XMC0;E9PUR5	Q9WU79	Proline dehydrogenase 1, mitochondrial	Prodh	>sp|Q9WU79|PROD_MOUSE Proline dehydrogenase 1, mitochondrial OS=Mus musculus GN=Prodh PE=2 SV=2
0.953016	0.895335	1.20113	0.824402	0.817795	0.952835	0.953016	0.824402	1.15601	0.209152	41	38	Q8K440-2;Q8K440	Q8K440-2;Q8K440	ATP-binding cassette sub-family A member 8-B	Abca8b	>sp|Q8K440-2|ABC8B_MOUSE Isoform 2 of ATP-binding cassette sub-family A member 8-B OS=Mus musculus GN=Abca8b;>sp|Q8K440|ABC8B_MOUSE ATP-binding cassette sub-family A member 8-B OS=Mus musculus GN=Abca8b PE=2 SV=2
1.03662	0.71958	0.665956	0.618009	0.582445	0.695991	0.71958	0.618009	1.16435	0.219527	14	14	Q9WTM5;D3YXQ8	Q9WTM5	RuvB-like 2	Ruvbl2	>sp|Q9WTM5|RUVB2_MOUSE RuvB-like 2 OS=Mus musculus GN=Ruvbl2 PE=2 SV=3
1.23174	0.806907	0.957763	0.773455	0.864304	0.804505	0.957763	0.804505	1.1905	0.251567	31	25	Q80YR5;F6TC77;F6X6Q7;D6RHP9;F6XJ79;F6Z0Y5;D6RJ78;F6VRR0;F6WIZ2;G3UVV1;F6R703	Q80YR5;F6TC77;F6X6Q7	Scaffold attachment factor B2	Safb2	>sp|Q80YR5|SAFB2_MOUSE Scaffold attachment factor B2 OS=Mus musculus GN=Safb2 PE=1 SV=2;>tr|F6TC77|F6TC77_MOUSE Uncharacterized protein (Fragment) OS=Mus musculus GN=Safb2 PE=4 SV=1;>tr|F6X6Q7|F6X6Q7_MOUSE Uncharacterized protein (Fragment) OS=Mus musculus
5.23231	6.23791	7.65931	5.69606	5.05051	5.20264	6.23791	5.20264	1.19899	0.261819	5	5	G5E894;G3UWD9;Q5SZ92;Q5SZ93	G5E894;G3UWD9;Q5SZ92		Slc17a3	>tr|G5E894|G5E894_MOUSE Solute carrier family 17 (Sodium phosphate), member 3, isoform CRA_c OS=Mus musculus GN=Slc17a3 PE=4 SV=1;>tr|G3UWD9|G3UWD9_MOUSE Solute carrier family 17 (Sodium phosphate), member 3, isoform CRA_a OS=Mus musculus GN=Slc17a3 PE=4 S
1.57577	0.843455	NaN	0.646037	0.940291	0.651423	1.20961	0.651423	1.85688	0.892878	6	6	Q69ZQ2	Q69ZQ2	Pre-mRNA-splicing factor ISY1 homolog	Isy1	>sp|Q69ZQ2|ISY1_MOUSE Pre-mRNA-splicing factor ISY1 homolog OS=Mus musculus GN=Isy1 PE=1 SV=2
1.04322	1.01303	1.21038	1.19466	1.31189	2.29431	1.04322	1.31189	0.795204	-0.330603	46	46	Q8BL66;E9PWF5	Q8BL66;E9PWF5	Early endosome antigen 1	Eea1	>sp|Q8BL66|EEA1_MOUSE Early endosome antigen 1 OS=Mus musculus GN=Eea1 PE=2 SV=2;>tr|E9PWF5|E9PWF5_MOUSE Uncharacterized protein OS=Mus musculus GN=Eea1 PE=4 SV=1
0.839137	0.709421	1.14603	0.735565	0.667423	0.72338	0.839137	0.72338	1.16002	0.214153	15	15	P57784;G5E883	P57784;G5E883	U2 small nuclear ribonucleoprotein A	Snrpa1	>sp|P57784|RU2A_MOUSE U2 small nuclear ribonucleoprotein A OS=Mus musculus GN=Snrpa1 PE=1 SV=2;>tr|G5E883|G5E883_MOUSE Small nuclear ribonucleoprotein polypeptide A, isoform CRA_a OS=Mus musculus GN=Snrpa1 PE=4 SV=1
NaN	0.604887	0.642839	0.747552	0.626488	0.76799	0.623863	0.747552	0.834541	-0.260945	11	10	F6Y7R7;Q9WVK4;F6YBI4	F6Y7R7;Q9WVK4;F6YBI4	EH domain-containing protein 1	Ehd1	>tr|F6Y7R7|F6Y7R7_MOUSE EH-domain-containing 1 OS=Mus musculus GN=Ehd1 PE=4 SV=1;>sp|Q9WVK4|EHD1_MOUSE EH domain-containing protein 1 OS=Mus musculus GN=Ehd1 PE=1 SV=1;>tr|F6YBI4|F6YBI4_MOUSE EH-domain-containing 1 OS=Mus musculus GN=Ehd1 PE=4 SV=1
1.2408	1.08356	1.1563	1.03391	1.0775	1.13518	1.1563	1.0775	1.07313	0.101828	15	15	Q8R2U0-2;Q8R2U0	Q8R2U0-2;Q8R2U0	Nucleoporin SEH1	Seh1l	>sp|Q8R2U0-2|SEH1_MOUSE Isoform 2 of Nucleoporin SEH1 OS=Mus musculus GN=Seh1l;>sp|Q8R2U0|SEH1_MOUSE Nucleoporin SEH1 OS=Mus musculus GN=Seh1l PE=2 SV=1
NaN	1.01109	1.16519	0.958865	0.970309	1.03557	1.08814	0.970309	1.12144	0.165348	9	9	P34152-3;P34152-4;P34152-2;F8WI77;P34152;E9QMQ8;P34152-6;P34152-5;P34152-9;P34152-7;P34152-8	P34152-3;P34152-4;P34152-2;F8WI77;P34152;E9QMQ8;P34152-6;P34152-5	Focal adhesion kinase 1	Ptk2	>sp|P34152-3|FAK1_MOUSE Isoform 3 of Focal adhesion kinase 1 OS=Mus musculus GN=Ptk2;>sp|P34152-4|FAK1_MOUSE Isoform 4 of Focal adhesion kinase 1 OS=Mus musculus GN=Ptk2;>sp|P34152-2|FAK1_MOUSE Isoform 2 of Focal adhesion kinase 1 OS=Mus musculus GN=Ptk2;>
2.85079	1.66083	2.95203	1.86071	1.88257	1.92604	2.85079	1.88257	1.51431	0.598658	36	36	F8VPU2;E9Q805	F8VPU2	FERM, RhoGEF and pleckstrin domain-containing protein 1	Farp1	>tr|F8VPU2|F8VPU2_MOUSE Uncharacterized protein OS=Mus musculus GN=Farp1 PE=4 SV=1
1.02514	0.969556	1.39406	0.971157	0.796178	0.988631	1.02514	0.971157	1.05559	0.0780445	17	9	P62880;E9QKR0;D3YZX3;D3Z1M1;D3Z1T4;E9PWM7	P62880;E9QKR0;D3YZX3;D3Z1M1;D3Z1T4	Guanine nucleotide-binding protein G(I)/G(S)/G(T) subunit beta-2	Gnb2	>sp|P62880|GBB2_MOUSE Guanine nucleotide-binding protein G(I)/G(S)/G(T) subunit beta-2 OS=Mus musculus GN=Gnb2 PE=1 SV=3;>tr|E9QKR0|E9QKR0_MOUSE Guanine nucleotide-binding protein (G protein), beta 2 OS=Mus musculus GN=Gnb2 PE=4 SV=1;>tr|D3YZX3|D3YZX3_MOUS
NaN	1.39729	0.355442	2.03165	1.32144	3.55051	0.876366	2.03165	0.431357	-1.21305	9	9	Q4VAA2-2;Q4VAA2;F8WGL9	Q4VAA2-2;Q4VAA2	Protein CDV3	Cdv3	>sp|Q4VAA2-2|CDV3_MOUSE Isoform 2 of Protein CDV3 OS=Mus musculus GN=Cdv3;>sp|Q4VAA2|CDV3_MOUSE Protein CDV3 OS=Mus musculus GN=Cdv3 PE=1 SV=2
NaN	2.64431	3.10858	2.31251	2.41097	0.883158	2.87644	2.31251	1.24386	0.314827	10	10	P10107;E9QA30	P10107;E9QA30	Annexin A1	Anxa1	>sp|P10107|ANXA1_MOUSE Annexin A1 OS=Mus musculus GN=Anxa1 PE=1 SV=2;>tr|E9QA30|E9QA30_MOUSE Annexin OS=Mus musculus GN=Anxa1 PE=3 SV=1
NaN	0.863707	1.16286	0.895415	0.81367	0.593542	1.01328	0.81367	1.24532	0.316522	9	9	Q9JI13-2;Q9JI13	Q9JI13-2;Q9JI13	Something about silencing protein 10	Utp3	>sp|Q9JI13-2|SAS10_MOUSE Isoform 2 of Something about silencing protein 10 OS=Mus musculus GN=Utp3;>sp|Q9JI13|SAS10_MOUSE Something about silencing protein 10 OS=Mus musculus GN=Utp3 PE=1 SV=1
1.16855	1.03714	0.966838	1.1158	1.1533	1.5472	1.03714	1.1533	0.89928	-0.153157	10	10	P99027;G3UW69	P99027;G3UW69	60S acidic ribosomal protein P2	Rplp2	>sp|P99027|RLA2_MOUSE 60S acidic ribosomal protein P2 OS=Mus musculus GN=Rplp2 PE=1 SV=3;>tr|G3UW69|G3UW69_MOUSE MCG10050 OS=Mus musculus GN=Rplp2-ps1 PE=4 SV=1
0.668181	0.633593	NaN	0.738662	0.974469	NaN	0.650887	0.856566	0.75988	-0.396156	5	5	Q6RUT7	Q6RUT7	Protein CCSMST1	Ccsmst1	>sp|Q6RUT7|CSMT1_MOUSE Protein CCSMST1 OS=Mus musculus GN=Ccsmst1 PE=3 SV=1
1.722	1.22469	0.919879	0.76476	0.912575	1.10415	1.22469	0.912575	1.34202	0.424402	5	4	Q9CQW9;E9Q0C7	Q9CQW9	Interferon-induced transmembrane protein 3	Ifitm3	>sp|Q9CQW9|IFM3_MOUSE Interferon-induced transmembrane protein 3 OS=Mus musculus GN=Ifitm3 PE=1 SV=1
1.13618	1.01151	0.952018	1.07454	1.1429	1.52402	1.01151	1.1429	0.885038	-0.176189	11	11	P51410;G3UW34;D3YYQ0;D3Z629;D3YZT0	P51410;G3UW34;D3YYQ0;D3Z629	60S ribosomal protein L9	Rpl9;Rpl9-ps6	>sp|P51410|RL9_MOUSE 60S ribosomal protein L9 OS=Mus musculus GN=Rpl9 PE=2 SV=2;>tr|G3UW34|G3UW34_MOUSE MCG130981 OS=Mus musculus GN=Rpl9-ps6 PE=4 SV=1;>tr|D3YYQ0|D3YYQ0_MOUSE Uncharacterized protein OS=Mus musculus GN=Gm5451 PE=4 SV=1;>tr|D3Z629|D3Z629_MO
0.8	0.626645	0.577234	0.812414	0.821085	1.79633	0.626645	0.821085	0.763191	-0.389883	24	24	Q8CHR6;F6Z9Z9	Q8CHR6	Dihydropyrimidine dehydrogenase [NADP(+)]	Dpyd	>sp|Q8CHR6|DPYD_MOUSE Dihydropyrimidine dehydrogenase [NADP(+)] OS=Mus musculus GN=Dpyd PE=2 SV=1
1.19272	1.6711	1.68554	1.94955	2.01329	1.53254	1.6711	1.94955	0.857172	-0.222343	13	13	Q8CFJ7;Q8CFJ7-2;D3Z5G2;D3Z2H6;F6ZZX2	Q8CFJ7;Q8CFJ7-2;D3Z5G2	Solute carrier family 25 member 45	Slc25a45	>sp|Q8CFJ7|S2545_MOUSE Solute carrier family 25 member 45 OS=Mus musculus GN=Slc25a45 PE=2 SV=1;>sp|Q8CFJ7-2|S2545_MOUSE Isoform 2 of Solute carrier family 25 member 45 OS=Mus musculus GN=Slc25a45;>tr|D3Z5G2|D3Z5G2_MOUSE Solute carrier family 25, member 45
1.63476	1.26092	1.93065	1.26825	1.52777	0.832709	1.63476	1.26825	1.28899	0.36624	27	27	P48036	P48036	Annexin A5	Anxa5	>sp|P48036|ANXA5_MOUSE Annexin A5 OS=Mus musculus GN=Anxa5 PE=1 SV=1
1.16494	1.00449	0.892777	1.08279	1.13077	1.48218	1.00449	1.13077	0.888324	-0.170842	24	24	P27659;D3YZ47;Q9CQ09;E9PWZ3	P27659;D3YZ47	60S ribosomal protein L3	Rpl3	>sp|P27659|RL3_MOUSE 60S ribosomal protein L3 OS=Mus musculus GN=Rpl3 PE=2 SV=3;>tr|D3YZ47|D3YZ47_MOUSE Uncharacterized protein OS=Mus musculus GN=Gm5879 PE=3 SV=1
NaN	2.18345	3.41763	2.30452	1.97235	1.93117	2.80054	1.97235	1.4199	0.505789	14	12	Q32NY4-2;Q32NY4	Q32NY4-2;Q32NY4	Metal transporter CNNM3	Cnnm3	>sp|Q32NY4-2|CNNM3_MOUSE Isoform 2 of Metal transporter CNNM3 OS=Mus musculus GN=Cnnm3;>sp|Q32NY4|CNNM3_MOUSE Metal transporter CNNM3 OS=Mus musculus GN=Cnnm3 PE=1 SV=2
1.45575	1.12481	1.10622	1.21838	1.62353	1.57065	1.12481	1.57065	0.716143	-0.48168	23	7	Q3UEP4;D3YWN0;D3YXD5	Q3UEP4;D3YWN0		Ugt2b36	>tr|Q3UEP4|Q3UEP4_MOUSE MCG1788 OS=Mus musculus GN=Ugt2b36 PE=2 SV=1;>tr|D3YWN0|D3YWN0_MOUSE UDP glucuronosyltransferase 2 family, polypeptide B36 (Fragment) OS=Mus musculus GN=Ugt2b36 PE=3 SV=1
0.917011	0.719166	0.900171	0.659718	0.569995	0.856825	0.900171	0.659718	1.36448	0.44835	17	17	Q8C129	Q8C129	Leucyl-cystinyl aminopeptidase	Lnpep	>sp|Q8C129|LCAP_MOUSE Leucyl-cystinyl aminopeptidase OS=Mus musculus GN=Lnpep PE=1 SV=1
1.29425	0.900495	1.2359	0.953471	0.972857	0.981547	1.2359	0.972857	1.27038	0.345262	39	39	Q3U7R1;Q3U7R1-2	Q3U7R1;Q3U7R1-2	Extended synaptotagmin-1	Esyt1	>sp|Q3U7R1|ESYT1_MOUSE Extended synaptotagmin-1 OS=Mus musculus GN=Esyt1 PE=2 SV=2;>sp|Q3U7R1-2|ESYT1_MOUSE Isoform 2 of Extended synaptotagmin-1 OS=Mus musculus GN=Esyt1
0.821355	0.997009	0.993542	1.02437	1.08212	0.981354	0.993542	1.02437	0.969905	-0.044084	23	2	Q8BG51-4;Q8BG51-2;Q8BG51-3;F7ASU3	Q8BG51-4;Q8BG51-2;Q8BG51-3;F7ASU3	Mitochondrial Rho GTPase 1	Rhot1	>sp|Q8BG51-4|MIRO1_MOUSE Isoform 4 of Mitochondrial Rho GTPase 1 OS=Mus musculus GN=Rhot1;>sp|Q8BG51-2|MIRO1_MOUSE Isoform 2 of Mitochondrial Rho GTPase 1 OS=Mus musculus GN=Rhot1;>sp|Q8BG51-3|MIRO1_MOUSE Isoform 3 of Mitochondrial Rho GTPase 1 OS=Mus musc
2.42595	1.30059	2.2007	1.81445	1.2323	1.18796	2.2007	1.2323	1.78585	0.836609	32	32	G3X973;Q8R4Y4-2;Q8R4Y4;F7BK35	G3X973;Q8R4Y4-2;Q8R4Y4	Stabilin-1	Stab1	>tr|G3X973|G3X973_MOUSE Stabilin 1, isoform CRA_a OS=Mus musculus GN=Stab1 PE=4 SV=1;>sp|Q8R4Y4-2|STAB1_MOUSE Isoform 2 of Stabilin-1 OS=Mus musculus GN=Stab1;>sp|Q8R4Y4|STAB1_MOUSE Stabilin-1 OS=Mus musculus GN=Stab1 PE=1 SV=1
0.739919	0.952018	0.756659	0.849473	0.941886	1.00254	0.756659	0.941886	0.803345	-0.315909	27	27	F6TLV3;Q8BX90;E0CXY0	F6TLV3;Q8BX90	Fibronectin type-III domain-containing protein 3A	Fndc3a	>tr|F6TLV3|F6TLV3_MOUSE Fibronectin type III domain-containing 3A (Fragment) OS=Mus musculus GN=Fndc3a PE=4 SV=1;>sp|Q8BX90|FND3A_MOUSE Fibronectin type-III domain-containing protein 3A OS=Mus musculus GN=Fndc3a PE=1 SV=3
1.23139	1.04265	0.957029	1.14741	1.16993	1.45446	1.04265	1.16993	0.891207	-0.166167	14	14	Q5XJF6;P53026;D6RE43;D3YXT2	Q5XJF6;P53026	Ribosomal protein;60S ribosomal protein L10a	Rpl10a	>tr|Q5XJF6|Q5XJF6_MOUSE Ribosomal protein OS=Mus musculus GN=Rpl10a PE=2 SV=1;>sp|P53026|RL10A_MOUSE 60S ribosomal protein L10a OS=Mus musculus GN=Rpl10a PE=1 SV=3
1.92909	1.1948	1.48637	1.18523	1.05118	1.38397	1.48637	1.18523	1.25408	0.326626	31	31	Q8C5W0;Q8C5W0-4;Q8C5W0-3;Q8C5W0-2;F7A6B7	Q8C5W0;Q8C5W0-4;Q8C5W0-3;Q8C5W0-2;F7A6B7	Calmin	Clmn	>sp|Q8C5W0|CLMN_MOUSE Calmin OS=Mus musculus GN=Clmn PE=1 SV=2;>sp|Q8C5W0-4|CLMN_MOUSE Isoform 4 of Calmin OS=Mus musculus GN=Clmn;>sp|Q8C5W0-3|CLMN_MOUSE Isoform 3 of Calmin OS=Mus musculus GN=Clmn;>sp|Q8C5W0-2|CLMN_MOUSE Isoform 2 of Calmin OS=Mus muscul
NaN	2.27237	3.03887	2.00012	1.96676	2.44212	2.65562	2.00012	1.32773	0.408962	13	13	Q925P3;P31809;Q3LFS9;Q3LFS5;P31809-2;P31809-3;Q925P2;E9QLI9;Q3LFS7;Q925P2-2	Q925P3;P31809;Q3LFS9;Q3LFS5;P31809-2;P31809-3	Carcinoembryonic antigen-related cell adhesion molecule 1	Ceacam1	>tr|Q925P3|Q925P3_MOUSE CEA-related cell adhesion molecule 1 OS=Mus musculus GN=Ceacam1 PE=2 SV=1;>sp|P31809|CEAM1_MOUSE Carcinoembryonic antigen-related cell adhesion molecule 1 OS=Mus musculus GN=Ceacam1 PE=1 SV=1;>tr|Q3LFS9|Q3LFS9_MOUSE CEA-related cell
2.19766	2.12364	2.44816	2.93565	2.15271	4.08113	2.19766	2.93565	0.748611	-0.417712	16	16	Q93092	Q93092	Transaldolase	Taldo1	>sp|Q93092|TALDO_MOUSE Transaldolase OS=Mus musculus GN=Taldo1 PE=1 SV=2
1.81818	2.10575	2.2406	2.65351	1.93671	2.90225	2.10575	2.65351	0.793572	-0.333568	28	28	Q9DBW0;Q811W2	Q9DBW0	Cytochrome P450 4V2	Cyp4v2	>sp|Q9DBW0|CP4V2_MOUSE Cytochrome P450 4V2 OS=Mus musculus GN=Cyp4v2 PE=1 SV=1
NaN	0.527454	0.721917	0.421638	0.581531	0.429295	0.624686	0.429295	1.45514	0.541161	9	9	E0CX20;Q6PGH1	E0CX20;Q6PGH1	Protein BUD31 homolog	Bud31	>tr|E0CX20|E0CX20_MOUSE Uncharacterized protein OS=Mus musculus GN=Bud31 PE=4 SV=1;>sp|Q6PGH1|BUD31_MOUSE Protein BUD31 homolog OS=Mus musculus GN=Bud31 PE=2 SV=1
NaN	0.693337	0.697642	0.939673	NaN	1.64905	0.695489	1.29436	0.537322	-0.89614	14	14	Q61699-2;E9Q0U7;Q61699;D3Z027;D3Z3I9	Q61699-2;E9Q0U7;Q61699	Heat shock protein 105 kDa	Hsph1	>sp|Q61699-2|HS105_MOUSE Isoform HSP105-beta of Heat shock protein 105 kDa OS=Mus musculus GN=Hsph1;>tr|E9Q0U7|E9Q0U7_MOUSE Uncharacterized protein OS=Mus musculus GN=Hsph1 PE=3 SV=1;>sp|Q61699|HS105_MOUSE Heat shock protein 105 kDa OS=Mus musculus GN=Hsph
0.80109	0.80186	0.654622	0.752219	0.870171	0.982511	0.80109	0.870171	0.920612	-0.119335	16	16	Q8BK03;Q8BK03-2;F6V3Z9;A2AWJ1	Q8BK03;Q8BK03-2	Protein FAM73B	Fam73b	>sp|Q8BK03|FA73B_MOUSE Protein FAM73B OS=Mus musculus GN=Fam73b PE=1 SV=1;>sp|Q8BK03-2|FA73B_MOUSE Isoform 2 of Protein FAM73B OS=Mus musculus GN=Fam73b
NaN	3.31851	3.39974	3.02252	3.14683	2.20809	3.35912	3.02252	1.11137	0.152334	7	7	Q9D0D3	Q9D0D3	Poly(A) RNA polymerase, mitochondrial	Mtpap	>sp|Q9D0D3|PAPD1_MOUSE Poly(A) RNA polymerase, mitochondrial OS=Mus musculus GN=Mtpap PE=2 SV=1
NaN	0.902772	0.962371	1.25846	NaN	2.20726	0.932571	1.73286	0.538169	-0.893869	8	8	P26638;Q8C483;A2AFS0;A2AFS1	P26638;Q8C483;A2AFS0	Serine--tRNA ligase, cytoplasmic	Sars	>sp|P26638|SYSC_MOUSE Serine--tRNA ligase, cytoplasmic OS=Mus musculus GN=Sars PE=2 SV=3;>tr|Q8C483|Q8C483_MOUSE Seryl-aminoacyl-tRNA synthetase OS=Mus musculus GN=Sars PE=2 SV=1;>tr|A2AFS0|A2AFS0_MOUSE Seryl-aminoacyl-tRNA synthetase (Fragment) OS=Mus mus
NaN	0.374672	0.384187	0.415213	0.447007	0.595309	0.379429	0.447007	0.848822	-0.236466	8	8	Q8VCH8	Q8VCH8	UBX domain-containing protein 4	Ubxn4	>sp|Q8VCH8|UBXN4_MOUSE UBX domain-containing protein 4 OS=Mus musculus GN=Ubxn4 PE=1 SV=1
1.11803	0.985804	0.886446	1.09619	1.0493	1.47067	0.985804	1.09619	0.8993	-0.153125	8	8	P62900;D3YVU2;D3YY62;E9Q4I3;D3YWP7	P62900;D3YVU2;D3YY62	60S ribosomal protein L31	Rpl31	>sp|P62900|RL31_MOUSE 60S ribosomal protein L31 OS=Mus musculus GN=Rpl31 PE=2 SV=1;>tr|D3YVU2|D3YVU2_MOUSE MCG49033 OS=Mus musculus GN=Gm16382 PE=4 SV=1;>tr|D3YY62|D3YY62_MOUSE Uncharacterized protein OS=Mus musculus GN=Gm9858 PE=4 SV=1
2.00284	1.88626	2.60783	1.9206	1.80093	1.82528	2.00284	1.82528	1.09728	0.133929	60	59	B2RXS4;E9Q832;E9PY77	B2RXS4;E9Q832	Plexin-B2	Plxnb2	>sp|B2RXS4|PLXB2_MOUSE Plexin-B2 OS=Mus musculus GN=Plxnb2 PE=1 SV=1;>tr|E9Q832|E9Q832_MOUSE Uncharacterized protein OS=Mus musculus GN=Plxnb2 PE=4 SV=1
NaN	1.40879	2.07965	1.51842	1.10436	1.30436	1.74422	1.30436	1.33722	0.41924	13	12	P21279	P21279	Guanine nucleotide-binding protein G(q) subunit alpha	Gnaq	>sp|P21279|GNAQ_MOUSE Guanine nucleotide-binding protein G(q) subunit alpha OS=Mus musculus GN=Gnaq PE=1 SV=4
1.21501	0.663922	0.740631	0.509372	0.534074	0.773036	0.740631	0.534074	1.38676	0.471715	32	32	Q9EPU0-2;Q9EPU0	Q9EPU0-2;Q9EPU0	Regulator of nonsense transcripts 1	Upf1	>sp|Q9EPU0-2|RENT1_MOUSE Isoform 2 of Regulator of nonsense transcripts 1 OS=Mus musculus GN=Upf1;>sp|Q9EPU0|RENT1_MOUSE Regulator of nonsense transcripts 1 OS=Mus musculus GN=Upf1 PE=1 SV=2
1.48375	NaN	1.91872	1.47676	1.24978	1.51476	1.70124	1.47676	1.15201	0.204147	22	21	Q9QYC0;Q9QYC0-2;F8WHZ9;F8WGR0;E9Q1K3;F6V4G5;D3Z0T1;F6RDR0	Q9QYC0;Q9QYC0-2;F8WHZ9;F8WGR0;E9Q1K3	Alpha-adducin	Add1	>sp|Q9QYC0|ADDA_MOUSE Alpha-adducin OS=Mus musculus GN=Add1 PE=1 SV=2;>sp|Q9QYC0-2|ADDA_MOUSE Isoform 2 of Alpha-adducin OS=Mus musculus GN=Add1;>tr|F8WHZ9|F8WHZ9_MOUSE Uncharacterized protein OS=Mus musculus GN=Add1 PE=4 SV=1;>tr|F8WGR0|F8WGR0_MOUSE Uncha
NaN	1.71177	2.91622	1.83258	1.58453	1.41315	2.314	1.58453	1.46037	0.546331	12	11	Q8R502;D3YUV5;D3Z557	Q8R502	Leucine-rich repeat-containing protein 8C	Lrrc8c	>sp|Q8R502|LRC8C_MOUSE Leucine-rich repeat-containing protein 8C OS=Mus musculus GN=Lrrc8c PE=1 SV=1
1.52702	0.579274	0.913659	0.687616	0.446429	0.678426	0.913659	0.678426	1.34673	0.429464	65	65	Q9DBM2	Q9DBM2	Peroxisomal bifunctional enzyme;Enoyl-CoA hydratase/3,2-trans-enoyl-CoA isomerase;3-hydroxyacyl-CoA dehydrogenase	Ehhadh	>sp|Q9DBM2|ECHP_MOUSE Peroxisomal bifunctional enzyme OS=Mus musculus GN=Ehhadh PE=1 SV=4
NaN	0.610874	0.622316	NaN	0.826241	0.669882	0.616595	0.748061	0.824257	-0.278834	17	17	Q6P5D8	Q6P5D8	Structural maintenance of chromosomes flexible hinge domain-containing protein 1	Smchd1	>sp|Q6P5D8|SMHD1_MOUSE Structural maintenance of chromosomes flexible hinge domain-containing protein 1 OS=Mus musculus GN=Smchd1 PE=2 SV=2
0.366354	0.29372	0.242289	0.33048	0.342231	0.424646	0.29372	0.342231	0.858251	-0.220529	14	14	O88736;Q8C5N9	O88736;Q8C5N9	3-keto-steroid reductase	Hsd17b7	>sp|O88736|DHB7_MOUSE 3-keto-steroid reductase OS=Mus musculus GN=Hsd17b7 PE=2 SV=1;>tr|Q8C5N9|Q8C5N9_MOUSE Uncharacterized protein OS=Mus musculus GN=Hsd17b7 PE=2 SV=1
0.856458	0.736594	0.82802	0.807233	0.703383	0.700182	0.82802	0.703383	1.1772	0.235355	7	7	Q9CRB8	Q9CRB8	Mitochondrial fission process protein 1	Mtfp1	>sp|Q9CRB8|MTFP1_MOUSE Mitochondrial fission process protein 1 OS=Mus musculus GN=Mtfp1 PE=1 SV=1
1.95171	0.932836	1.127	0.946163	0.953925	0.790764	1.127	0.946163	1.19113	0.252327	10	4	Q60960;G3UXW7;G3UWJ8;G3UXT6;G3UZK5	Q60960	Importin subunit alpha-5	Kpna1	>sp|Q60960|IMA1_MOUSE Importin subunit alpha-1 OS=Mus musculus GN=Kpna1 PE=1 SV=2
0.968992	0.690703	0.690417	0.599305	0.659022	0.689703	0.690703	0.659022	1.04807	0.0677389	67	67	P11881-8;P11881-6;F8WJH6;P11881-4;P11881-2;F8WJH8;P11881-7;F8WJH7;P11881-5;E9Q7K4;P11881-3;P11881;Q8C7X9;F6ZHA0	P11881-8;P11881-6;F8WJH6;P11881-4;P11881-2;F8WJH8;P11881-7;F8WJH7;P11881-5;E9Q7K4;P11881-3;P11881	Inositol 1,4,5-trisphosphate receptor type 1	Itpr1	>sp|P11881-8|ITPR1_MOUSE Isoform 8 of Inositol 1,4,5-trisphosphate receptor type 1 OS=Mus musculus GN=Itpr1;>sp|P11881-6|ITPR1_MOUSE Isoform 6 of Inositol 1,4,5-trisphosphate receptor type 1 OS=Mus musculus GN=Itpr1;>tr|F8WJH6|F8WJH6_MOUSE Uncharacterized
0.761209	0.731422	0.711339	1.01787	0.692329	1.59698	0.731422	1.01787	0.718581	-0.476777	23	23	Q8BGQ7	Q8BGQ7	Alanine--tRNA ligase, cytoplasmic	Aars	>sp|Q8BGQ7|SYAC_MOUSE Alanine--tRNA ligase, cytoplasmic OS=Mus musculus GN=Aars PE=1 SV=1
0.541243	0.467771	0.381083	0.491908	0.530026	0.605107	0.467771	0.530026	0.882543	-0.180261	23	23	Q8C165;F7B8J4	Q8C165	Probable carboxypeptidase PM20D1	Pm20d1	>sp|Q8C165|P20D1_MOUSE Probable carboxypeptidase PM20D1 OS=Mus musculus GN=Pm20d1 PE=2 SV=1
1.44693	0.747105	0.896781	NaN	0.677461	0.566958	0.896781	0.622209	1.44128	0.527355	19	19	A2A4P0;F6ZF21;A2A4N9	A2A4P0;F6ZF21;A2A4N9	ATP-dependent RNA helicase DHX8	Dhx8	>sp|A2A4P0|DHX8_MOUSE ATP-dependent RNA helicase DHX8 OS=Mus musculus GN=Dhx8 PE=2 SV=1;>tr|F6ZF21|F6ZF21_MOUSE Uncharacterized protein (Fragment) OS=Mus musculus GN=Dhx8 PE=4 SV=1;>tr|A2A4N9|A2A4N9_MOUSE DEAH (Asp-Glu-Ala-His) box polypeptide 8 (Fragment)
NaN	1.05073	4.09668	1.40978	0.632311	0.373552	2.57371	0.632311	4.07032	2.02514	18	18	O70571	O70571	[Pyruvate dehydrogenase [lipoamide]] kinase isozyme 4, mitochondrial	Pdk4	>sp|O70571|PDK4_MOUSE [Pyruvate dehydrogenase [lipoamide]] kinase isozyme 4, mitochondrial OS=Mus musculus GN=Pdk4 PE=2 SV=1
2.75657	3.84986	3.79018	4.20875	4.55104	3.54912	3.79018	4.20875	0.900548	-0.151125	39	39	Q9DBG1	Q9DBG1	Sterol 26-hydroxylase, mitochondrial	Cyp27a1	>sp|Q9DBG1|CP27A_MOUSE Sterol 26-hydroxylase, mitochondrial OS=Mus musculus GN=Cyp27a1 PE=1 SV=1
3.44424	3.32757	4.3399	3.47258	2.84973	3.26115	3.44424	3.26115	1.05614	0.0788049	40	40	Q9JIL4;D3YZS9;D3YW13;D3Z114	Q9JIL4	Na(+)/H(+) exchange regulatory cofactor NHE-RF3	Pdzk1	>sp|Q9JIL4|NHRF3_MOUSE Na(+)/H(+) exchange regulatory cofactor NHE-RF3 OS=Mus musculus GN=Pdzk1 PE=1 SV=1
NaN	1.75423	2.16986	1.41343	1.31038	1.91106	1.96204	1.41343	1.38814	0.473158	2	2	Q9Z2P8	Q9Z2P8	Vesicle-associated membrane protein 5	Vamp5	>sp|Q9Z2P8|VAMP5_MOUSE Vesicle-associated membrane protein 5 OS=Mus musculus GN=Vamp5 PE=2 SV=1
2.05927	1.91567	2.89318	1.94024	1.74697	1.89645	2.05927	1.89645	1.08586	0.118832	16	16	P61161	P61161	Actin-related protein 2	Actr2	>sp|P61161|ARP2_MOUSE Actin-related protein 2 OS=Mus musculus GN=Actr2 PE=1 SV=1
1.15487	0.993443	0.911743	1.09256	1.10405	1.53704	0.993443	1.10405	0.899817	-0.152296	18	18	P14869;E9Q070;D3YVM5	P14869;E9Q070;D3YVM5	60S acidic ribosomal protein P0	Rplp0;Gm8730	>sp|P14869|RLA0_MOUSE 60S acidic ribosomal protein P0 OS=Mus musculus GN=Rplp0 PE=1 SV=3;>tr|E9Q070|E9Q070_MOUSE Uncharacterized protein OS=Mus musculus GN=Gm8730 PE=3 SV=1;>tr|D3YVM5|D3YVM5_MOUSE Ribosomal protein, large, P0 (Fragment) OS=Mus musculus GN=
2.37417	2.31535	2.7225	2.27066	2.39912	1.64452	2.37417	2.27066	1.04559	0.0643115	17	17	Q3TEA8-2;Q3TEA8;Q3TEA8-3;A2AM65;A2AM62;A2AM63;A2AM70;A2AM69	Q3TEA8-2;Q3TEA8;Q3TEA8-3;A2AM65	Heterochromatin protein 1-binding protein 3	Hp1bp3	>sp|Q3TEA8-2|HP1B3_MOUSE Isoform 2 of Heterochromatin protein 1-binding protein 3 OS=Mus musculus GN=Hp1bp3;>sp|Q3TEA8|HP1B3_MOUSE Heterochromatin protein 1-binding protein 3 OS=Mus musculus GN=Hp1bp3 PE=1 SV=1;>sp|Q3TEA8-3|HP1B3_MOUSE Isoform 3 of Heteroc
27.0263	29.4334	34.4554	39.2989	29.0006	54.4662	29.4334	39.2989	0.748962	-0.417035	17	16	P19157;F8WJD9;P46425	P19157;F8WJD9;P46425	Glutathione S-transferase P 1;Glutathione S-transferase P 2	Gstp1;Gstp2	>sp|P19157|GSTP1_MOUSE Glutathione S-transferase P 1 OS=Mus musculus GN=Gstp1 PE=1 SV=2;>tr|F8WJD9|F8WJD9_MOUSE Uncharacterized protein (Fragment) OS=Mus musculus GN=Gstp1 PE=3 SV=1;>sp|P46425|GSTP2_MOUSE Glutathione S-transferase P 2 OS=Mus musculus GN=Gs
NaN	1.96715	1.80799	3.00842	2.05639	4.33915	1.88757	3.00842	0.627429	-0.672476	23	23	Q8VC12;Q3UEL5	Q8VC12;Q3UEL5	Urocanate hydratase	Uroc1	>sp|Q8VC12|HUTU_MOUSE Urocanate hydratase OS=Mus musculus GN=Uroc1 PE=2 SV=2;>tr|Q3UEL5|Q3UEL5_MOUSE Uncharacterized protein OS=Mus musculus GN=Uroc1 PE=2 SV=1
NaN	0.444089	0.52815	0.592663	0.523862	0.759936	0.48612	0.592663	0.820229	-0.285901	14	14	Q9JIA6;Q9R0N0	Q9JIA6;Q9R0N0	Galactokinase	Galk1	>tr|Q9JIA6|Q9JIA6_MOUSE Galactokinase OS=Mus musculus GN=Galk1 PE=2 SV=1;>sp|Q9R0N0|GALK1_MOUSE Galactokinase OS=Mus musculus GN=Galk1 PE=2 SV=1
0.628812	0.184189	0.287109	0.171233	0.157846	0.215392	0.287109	0.171233	1.67672	0.745638	23	23	P08226;G3UWN5;E9Q327;G3UZM8	P08226;G3UWN5	Apolipoprotein E	Apoe	>sp|P08226|APOE_MOUSE Apolipoprotein E OS=Mus musculus GN=Apoe PE=1 SV=2;>tr|G3UWN5|G3UWN5_MOUSE Apolipoprotein E (Fragment) OS=Mus musculus GN=Apoe PE=4 SV=1
0.519238	0.594354	0.642467	0.522002	0.427223	0.576302	0.594354	0.522002	1.1386	0.187267	19	19	Q62351;Q8C872	Q62351;Q8C872	Transferrin receptor protein 1	Tfrc	>sp|Q62351|TFR1_MOUSE Transferrin receptor protein 1 OS=Mus musculus GN=Tfrc PE=1 SV=1;>tr|Q8C872|Q8C872_MOUSE Transferrin receptor, isoform CRA_c OS=Mus musculus GN=Tfrc PE=2 SV=1
1.10985	0.234847	0.172461	0.0755858	0.100036	0.105102	0.234847	0.100036	2.34762	1.2312	17	17	Q9QXM0	Q9QXM0	Abhydrolase domain-containing protein 2	Abhd2	>sp|Q9QXM0|ABHD2_MOUSE Abhydrolase domain-containing protein 2 OS=Mus musculus GN=Abhd2 PE=2 SV=1
NaN	2.55239	2.44511	2.51522	3.47681	3.06626	2.49875	3.06626	0.814918	-0.295273	2	2	Q91W52;Q91W52-2	Q91W52;Q91W52-2	Transmembrane protein 19	Tmem19	>sp|Q91W52|TMM19_MOUSE Transmembrane protein 19 OS=Mus musculus GN=Tmem19 PE=2 SV=1;>sp|Q91W52-2|TMM19_MOUSE Isoform 2 of Transmembrane protein 19 OS=Mus musculus GN=Tmem19
NaN	1.05159	0.829256	0.770119	0.785423	0.869187	0.940423	0.785423	1.19735	0.25984	15	15	D3YWH4;D3Z6X7;Q9DBU0;D6RGM8;D3Z279;D3YYW1	D3YWH4;D3Z6X7;Q9DBU0;D6RGM8	Transmembrane 9 superfamily member 1	Tm9sf1	>tr|D3YWH4|D3YWH4_MOUSE Transmembrane 9 superfamily member 1 (Fragment) OS=Mus musculus GN=Tm9sf1 PE=4 SV=1;>tr|D3Z6X7|D3Z6X7_MOUSE Uncharacterized protein OS=Mus musculus GN=Tm9sf1 PE=4 SV=1;>sp|Q9DBU0|TM9S1_MOUSE Transmembrane 9 superfamily member 1 OS=M
3.02673	1.69733	1.91494	1.77806	1.5828	1.58348	1.91494	1.58348	1.20932	0.274201	12	12	Q03145;E9PUK8;A3KG01;A3KG02;A3KG00;P54763;P54763-2;Q62413;G1K381;O09127	Q03145	Ephrin type-A receptor 2	Epha2	>sp|Q03145|EPHA2_MOUSE Ephrin type-A receptor 2 OS=Mus musculus GN=Epha2 PE=1 SV=3
1.16248	0.580619	0.999201	0.670691	0.563222	0.766049	0.999201	0.670691	1.48981	0.575127	22	22	E9Q3G8	E9Q3G8		Nup153	>tr|E9Q3G8|E9Q3G8_MOUSE Uncharacterized protein OS=Mus musculus GN=Nup153 PE=4 SV=1
NaN	4.36205	2.79454	2.20517	2.40252	NaN	3.57829	2.30384	1.55318	0.635229	7	7	Q9WVT6;D3Z4J8	Q9WVT6	Carbonic anhydrase 14	Ca14	>sp|Q9WVT6|CAH14_MOUSE Carbonic anhydrase 14 OS=Mus musculus GN=Ca14 PE=1 SV=1
0.63008	0.794597	0.665203	0.77226	0.756601	0.764526	0.665203	0.764526	0.870086	-0.200771	9	9	Q8BJ03-2;E9QPY1;Q8BJ03	Q8BJ03-2;E9QPY1;Q8BJ03	Cytochrome c oxidase assembly protein COX15 homolog	Cox15	>sp|Q8BJ03-2|COX15_MOUSE Isoform 2 of Cytochrome c oxidase assembly protein COX15 homolog OS=Mus musculus GN=Cox15;>tr|E9QPY1|E9QPY1_MOUSE Uncharacterized protein OS=Mus musculus GN=Cox15 PE=4 SV=1;>sp|Q8BJ03|COX15_MOUSE Cytochrome c oxidase assembly prote
0.720981	0.407432	0.509554	0.352386	0.455622	0.434726	0.509554	0.434726	1.17213	0.229129	21	21	Q8BKT7;Q5SVF9;E9PUX6;Q5SVF8	Q8BKT7;Q5SVF9	THO complex subunit 5 homolog	Thoc5	>sp|Q8BKT7|THOC5_MOUSE THO complex subunit 5 homolog OS=Mus musculus GN=Thoc5 PE=1 SV=2;>tr|Q5SVF9|Q5SVF9_MOUSE THO complex 5 OS=Mus musculus GN=Thoc5 PE=2 SV=1
NaN	0.765814	0.776518	0.948497	NaN	1.52957	0.771166	1.23903	0.622393	-0.684102	10	10	Q9D662;A2ANA0;Q3U2Q0;A2AN97;A2AN98;A2AN99	Q9D662	Protein transport protein Sec23B	Sec23b	>sp|Q9D662|SC23B_MOUSE Protein transport protein Sec23B OS=Mus musculus GN=Sec23b PE=2 SV=1
1.12578	0.565355	0.888099	0.60983	0.730941	0.545524	0.888099	0.60983	1.45631	0.542313	20	15	P63154	P63154	Crooked neck-like protein 1	Crnkl1	>sp|P63154|CRNL1_MOUSE Crooked neck-like protein 1 OS=Mus musculus GN=Crnkl1 PE=2 SV=1
0.562082	0.557911	0.484848	0.526593	0.610091	0.633714	0.557911	0.610091	0.914472	-0.128989	22	22	Q8R0X7;D6REF7;D3YZT4;D3YY13;D3Z1Z3	Q8R0X7;D6REF7	Sphingosine-1-phosphate lyase 1	Sgpl1	>sp|Q8R0X7|SGPL1_MOUSE Sphingosine-1-phosphate lyase 1 OS=Mus musculus GN=Sgpl1 PE=2 SV=1;>tr|D6REF7|D6REF7_MOUSE Uncharacterized protein OS=Mus musculus GN=Sgpl1 PE=3 SV=1
1.43788	1.22805	1.69782	1.11142	1.07831	1.44818	1.43788	1.11142	1.29373	0.371539	9	9	Q9ER00	Q9ER00	Syntaxin-12	Stx12	>sp|Q9ER00|STX12_MOUSE Syntaxin-12 OS=Mus musculus GN=Stx12 PE=1 SV=1
0.823927	0.367701	NaN	0.307371	0.390427	0.353157	0.595814	0.353157	1.68711	0.754552	7	7	Q8R3Q0	Q8R3Q0	Store-operated calcium entry-associated regulatory factor	Tmem66	>sp|Q8R3Q0|TMM66_MOUSE Transmembrane protein 66 OS=Mus musculus GN=Tmem66 PE=2 SV=2
0.55841	NaN	1.45269	1.71289	1.50584	1.33604	1.00555	1.50584	0.667767	-0.582584	9	9	Q9DCU6	Q9DCU6	39S ribosomal protein L4, mitochondrial	Mrpl4	>sp|Q9DCU6|RM04_MOUSE 39S ribosomal protein L4, mitochondrial OS=Mus musculus GN=Mrpl4 PE=2 SV=1
1.06146	1.20887	1.15923	1.26189	1.19524	1.17545	1.15923	1.19524	0.969872	-0.0441335	12	12	Q9CQX2	Q9CQX2	Cytochrome b5 type B	Cyb5b	>sp|Q9CQX2|CYB5B_MOUSE Cytochrome b5 type B OS=Mus musculus GN=Cyb5b PE=1 SV=1
1.96719	1.2635	1.41121	1.16286	1.26616	1.33284	1.41121	1.26616	1.11456	0.156473	46	32	F8VPU4;P15208;Q9WTL4	F8VPU4;P15208	Insulin receptor;Insulin receptor subunit alpha;Insulin receptor subunit beta	Insr	>tr|F8VPU4|F8VPU4_MOUSE Tyrosine-protein kinase receptor OS=Mus musculus GN=Insr PE=3 SV=1;>sp|P15208|INSR_MOUSE Insulin receptor OS=Mus musculus GN=Insr PE=1 SV=1
1.56519	0.718701	0.853679	0.58418	0.75838	0.724113	0.853679	0.724113	1.17893	0.237479	24	2	Q99KG3-2;F8WGU1	Q99KG3-2;F8WGU1	RNA-binding protein 10	Rbm10	>sp|Q99KG3-2|RBM10_MOUSE Isoform 2 of RNA-binding protein 10 OS=Mus musculus GN=Rbm10;>tr|F8WGU1|F8WGU1_MOUSE RNA-binding motif protein 10 OS=Mus musculus GN=Rbm10 PE=4 SV=1
1.8061	0.755401	0.788581	0.577801	0.686719	0.699252	0.788581	0.686719	1.14833	0.199539	11	11	P52293;Q641N9;A2A600;A2A601;A6PW68;F2Z431;A2A602	P52293;Q641N9	Importin subunit alpha-1	Kpna2	>sp|P52293|IMA2_MOUSE Importin subunit alpha-2 OS=Mus musculus GN=Kpna2 PE=1 SV=2;>tr|Q641N9|Q641N9_MOUSE Importin subunit alpha OS=Mus musculus GN=Kpna2 PE=2 SV=1
0.685401	0.581226	0.536884	0.632471	0.67769	0.679671	0.581226	0.67769	0.857658	-0.221526	15	15	Q9CRD2	Q9CRD2	ER membrane protein complex subunit 2	Emc2	>sp|Q9CRD2|TTC35_MOUSE Tetratricopeptide repeat protein 35 OS=Mus musculus GN=Ttc35 PE=2 SV=1
NaN	0.699105	0.936593	0.742225	0.630159	0.666622	0.817849	0.666622	1.22686	0.294966	7	7	D3YW48;O88456;Q9D7J7	D3YW48;O88456	Calpain small subunit 1	Capns1	>tr|D3YW48|D3YW48_MOUSE Calpain, small subunit 1 (Fragment) OS=Mus musculus GN=Capns1 PE=4 SV=1;>sp|O88456|CPNS1_MOUSE Calpain small subunit 1 OS=Mus musculus GN=Capns1 PE=2 SV=1
2.63283	0.729235	NaN	0.611845	0.75092	0.679394	1.68103	0.679394	2.47431	1.30703	8	8	D3Z3F1;D3Z4V2;Q9D824-4;D3Z619;Q9D824-3;Q9D824-2;Q9D824	D3Z3F1;D3Z4V2;Q9D824-4;D3Z619;Q9D824-3;Q9D824-2;Q9D824	Pre-mRNA 3-end-processing factor FIP1	Fip1l1	>tr|D3Z3F1|D3Z3F1_MOUSE FIP1-like 1 (S. cerevisiae) OS=Mus musculus GN=Fip1l1 PE=4 SV=1;>tr|D3Z4V2|D3Z4V2_MOUSE FIP1-like 1 (S. cerevisiae) OS=Mus musculus GN=Fip1l1 PE=4 SV=1;>sp|Q9D824-4|FIP1_MOUSE Isoform 4 of Pre-mRNA 3-end-processing factor FIP1 OS=M
0.458379	2.04223	NaN	0.310472	0.308852	0.590702	1.2503	0.310472	4.02711	2.00974	13	13	Q80WQ2;Q8CCX6	Q80WQ2;Q8CCX6	Protein VAC14 homolog	Vac14	>sp|Q80WQ2|VAC14_MOUSE Protein VAC14 homolog OS=Mus musculus GN=Vac14 PE=1 SV=1;>tr|Q8CCX6|Q8CCX6_MOUSE Uncharacterized protein OS=Mus musculus GN=Vac14 PE=2 SV=1
4.24845	3.46765	5.14827	3.80431	3.23782	3.75954	4.24845	3.75954	1.13005	0.17638	25	25	P26041	P26041	Moesin	Msn	>sp|P26041|MOES_MOUSE Moesin OS=Mus musculus GN=Msn PE=1 SV=3
1.46692	1.2413	1.45645	1.12577	1.32793	1.31841	1.45645	1.31841	1.1047	0.143657	31	24	Q7TMK9;G3V018;Q7TMK9-2;G3UZI2;G3UZ48;G3UXJ6;G3UWM1;G3XA76	Q7TMK9;G3V018;Q7TMK9-2;G3UZI2;G3UZ48;G3UXJ6	Heterogeneous nuclear ribonucleoprotein Q	Syncrip	>sp|Q7TMK9|HNRPQ_MOUSE Heterogeneous nuclear ribonucleoprotein Q OS=Mus musculus GN=Syncrip PE=1 SV=2;>tr|G3V018|G3V018_MOUSE Synaptotagmin-binding, cytoplasmic RNA-interacting protein OS=Mus musculus GN=Syncrip PE=4 SV=1;>sp|Q7TMK9-2|HNRPQ_MOUSE Isoform 2
NaN	1.64085	2.33585	1.58582	1.58675	1.68816	1.98835	1.58675	1.2531	0.325497	5	5	Q9DCK3;D3Z0B7;D3Z0T3	Q9DCK3;D3Z0B7;D3Z0T3	Tetraspanin-4	Tspan4	>sp|Q9DCK3|TSN4_MOUSE Tetraspanin-4 OS=Mus musculus GN=Tspan4 PE=2 SV=1;>tr|D3Z0B7|D3Z0B7_MOUSE Tetraspanin 4 (Fragment) OS=Mus musculus GN=Tspan4 PE=4 SV=1;>tr|D3Z0T3|D3Z0T3_MOUSE Tetraspanin 4 (Fragment) OS=Mus musculus GN=Tspan4 PE=4 SV=1
0.674627	0.913826	0.817461	0.928936	0.936417	0.841751	0.817461	0.928936	0.879997	-0.184429	21	21	Q9CZP5	Q9CZP5	Mitochondrial chaperone BCS1	Bcs1l	>sp|Q9CZP5|BCS1_MOUSE Mitochondrial chaperone BCS1 OS=Mus musculus GN=Bcs1l PE=1 SV=1
1.7477	2.30947	NaN	2.34736	2.38806	2.25246	2.02859	2.34736	0.864199	-0.210565	7	7	Q9WVA2;Q4FZG7	Q9WVA2	Mitochondrial import inner membrane translocase subunit Tim8 A	Timm8a1	>sp|Q9WVA2|TIM8A_MOUSE Mitochondrial import inner membrane translocase subunit Tim8 A OS=Mus musculus GN=Timm8a1 PE=1 SV=1
0.815262	0.971723	0.924984	0.970591	1.00632	0.935366	0.924984	0.970591	0.953011	-0.0694351	10	10	Q99LY9;B1ARW4	Q99LY9;B1ARW4	NADH dehydrogenase [ubiquinone] iron-sulfur protein 5;NADH dehydrogenase [ubiquinone] iron-sulfur protein 5, N-terminally processed	Ndufs5	>sp|Q99LY9|NDUS5_MOUSE NADH dehydrogenase [ubiquinone] iron-sulfur protein 5 OS=Mus musculus GN=Ndufs5 PE=1 SV=3;>tr|B1ARW4|B1ARW4_MOUSE NADH dehydrogenase (Ubiquinone) Fe-S protein 5 (Fragment) OS=Mus musculus GN=Ndufs5 PE=4 SV=1
NaN	1.87304	2.63685	1.87452	1.76109	1.91545	2.25495	1.87452	1.20295	0.266571	6	6	Q9JM76;D3Z2F7;D3Z2F8	Q9JM76;D3Z2F7;D3Z2F8	Actin-related protein 2/3 complex subunit 3	Arpc3	>sp|Q9JM76|ARPC3_MOUSE Actin-related protein 2/3 complex subunit 3 OS=Mus musculus GN=Arpc3 PE=1 SV=3;>tr|D3Z2F7|D3Z2F7_MOUSE Actin-related protein 2/3 complex, subunit 3 OS=Mus musculus GN=Arpc3 PE=4 SV=1;>tr|D3Z2F8|D3Z2F8_MOUSE Actin-related protein 2/3
NaN	0.85317	1.10059	0.873286	0.859993	0.78765	0.97688	0.859993	1.13592	0.183856	11	11	Q3TFP0;Q9R0U0-3;Q9R0U0-2;Q9R0U0;Q3UYX6;A3KG57	Q3TFP0;Q9R0U0-3;Q9R0U0-2;Q9R0U0;Q3UYX6	Serine/arginine-rich splicing factor 10	Srsf10	>tr|Q3TFP0|Q3TFP0_MOUSE FUS interacting protein (Serine-arginine rich) 1 OS=Mus musculus GN=Srsf10 PE=2 SV=1;>sp|Q9R0U0-3|SRS10_MOUSE Isoform 3 of Serine/arginine-rich splicing factor 10 OS=Mus musculus GN=Srsf10;>sp|Q9R0U0-2|SRS10_MOUSE Isoform 2 of Serin
0.11597	0.0462877	0.0434631	0.0311556	0.0436357	0.0364458	0.0462877	0.0364458	1.27004	0.344876	33	31	Q61285;E9Q0L6	Q61285	ATP-binding cassette sub-family D member 2	Abcd2	>sp|Q61285|ABCD2_MOUSE ATP-binding cassette sub-family D member 2 OS=Mus musculus GN=Abcd2 PE=1 SV=1
0.865501	0.784314	0.858001	0.826788	0.902527	0.988435	0.858001	0.902527	0.950665	-0.0729908	22	20	Q9JKY7	Q9JKY7		Cyp2d22	>tr|Q9JKY7|Q9JKY7_MOUSE Cytochrome P450 CYP2D22 OS=Mus musculus GN=Cyp2d22 PE=2 SV=1
2.05808	1.79901	2.03426	1.63164	1.81917	1.95183	2.03426	1.81917	1.11824	0.161224	7	7	G3X9Y4;P97348	G3X9Y4;P97348	Rho-related GTP-binding protein RhoD	Rhod	>tr|G3X9Y4|G3X9Y4_MOUSE Ras homolog gene family, member D, isoform CRA_b OS=Mus musculus GN=Rhod PE=3 SV=1;>sp|P97348|RHOD_MOUSE Rho-related GTP-binding protein RhoD OS=Mus musculus GN=Rhod PE=2 SV=1
0.693337	0.950661	0.82713	0.929627	0.950661	0.89071	0.82713	0.929627	0.889744	-0.168538	13	13	P12787	P12787	Cytochrome c oxidase subunit 5A, mitochondrial	Cox5a	>sp|P12787|COX5A_MOUSE Cytochrome c oxidase subunit 5A, mitochondrial OS=Mus musculus GN=Cox5a PE=1 SV=2
1.24816	0.743494	0.75466	0.6879	0.568117	0.790139	0.75466	0.6879	1.09705	0.133628	22	22	P63037;B1AXY1;B1AXY0;B1AXX9	P63037;B1AXY1;B1AXY0;B1AXX9	DnaJ homolog subfamily A member 1	Dnaja1	>sp|P63037|DNJA1_MOUSE DnaJ homolog subfamily A member 1 OS=Mus musculus GN=Dnaja1 PE=1 SV=1;>tr|B1AXY1|B1AXY1_MOUSE DnaJ (Hsp40) homolog, subfamily A, member 1 (Fragment) OS=Mus musculus GN=Dnaja1 PE=4 SV=1;>tr|B1AXY0|B1AXY0_MOUSE DnaJ (Hsp40) homolog, su
0.818599	0.989022	0.980873	0.88433	0.874279	0.767342	0.980873	0.874279	1.12192	0.165973	2	0	Q8CAQ8;Q8CAQ8-5;E9QLA0;E9Q800;E9QAY6	Q8CAQ8;Q8CAQ8-5;E9QLA0;E9Q800;E9QAY6	Mitochondrial inner membrane protein	Immt	>sp|Q8CAQ8|IMMT_MOUSE Mitochondrial inner membrane protein OS=Mus musculus GN=Immt PE=1 SV=1;>sp|Q8CAQ8-5|IMMT_MOUSE Isoform 5 of Mitochondrial inner membrane protein OS=Mus musculus GN=Immt;>tr|E9QLA0|E9QLA0_MOUSE Uncharacterized protein OS=Mus musculus G
1.19603	0.462663	0.549662	0.351519	0.499176	0.437158	0.549662	0.437158	1.25735	0.33039	22	22	Q8R3N6	Q8R3N6	THO complex subunit 1	Thoc1	>sp|Q8R3N6|THOC1_MOUSE THO complex subunit 1 OS=Mus musculus GN=Thoc1 PE=1 SV=1
1.50272	0.535877	0.566669	0.399904	0.32112	0.601902	0.566669	0.399904	1.41701	0.502853	10	10	P29699	P29699	Alpha-2-HS-glycoprotein	Ahsg	>sp|P29699|FETUA_MOUSE Alpha-2-HS-glycoprotein OS=Mus musculus GN=Ahsg PE=1 SV=1
0.0286673	0.0218098	0.0338776	0.03276	0.0099226	0.0071495	0.0286673	0.0099226	2.88909	1.53062	13	13	Q64481	Q64481	Cytochrome P450 3A16	Cyp3a16	>sp|Q64481|CP3AG_MOUSE Cytochrome P450 3A16 OS=Mus musculus GN=Cyp3a16 PE=2 SV=2
0.758265	1.06252	0.848033	1.04456	1.02345	0.965158	0.848033	1.02345	0.828602	-0.271248	10	10	P97450;E9QAD6	P97450;E9QAD6	ATP synthase-coupling factor 6, mitochondrial	Atp5j	>sp|P97450|ATP5J_MOUSE ATP synthase-coupling factor 6, mitochondrial OS=Mus musculus GN=Atp5j PE=1 SV=1;>tr|E9QAD6|E9QAD6_MOUSE ATP synthase, H+-transporting, mitochondrial F0 complex, subunit F (Fragment) OS=Mus musculus GN=Atp5j PE=4 SV=1
1.41425	1.36125	1.69013	1.25824	1.31742	1.44032	1.41425	1.31742	1.0735	0.102322	30	30	P17426-2;P17426;F6TPX8;F6VSP9	P17426-2;P17426	AP-2 complex subunit alpha-1	Ap2a1	>sp|P17426-2|AP2A1_MOUSE Isoform B of AP-2 complex subunit alpha-1 OS=Mus musculus GN=Ap2a1;>sp|P17426|AP2A1_MOUSE AP-2 complex subunit alpha-1 OS=Mus musculus GN=Ap2a1 PE=1 SV=1
5.20969	3.47174	NaN	4.79547	7.71367	12.0811	4.34072	7.71367	0.56273	-0.829485	14	9	Q5FW60	Q5FW60	Major urinary protein 20	Mup20	>sp|Q5FW60|MUP20_MOUSE Major urinary protein 20 OS=Mus musculus GN=Mup20 PE=1 SV=1
3.87732	3.91144	5.21757	3.40832	3.87537	3.89484	3.91144	3.87537	1.00931	0.0133658	50	50	Q01279;Q9ERV6;Q9WVF5;Q61527-3;Q61527-2;Q61527;B2KGF7;P70424	Q01279	Epidermal growth factor receptor	Egfr	>sp|Q01279|EGFR_MOUSE Epidermal growth factor receptor OS=Mus musculus GN=Egfr PE=1 SV=1
0.290419	0.260308	0.378616	0.398947	0.347126	0.958497	0.290419	0.398947	0.727964	-0.458061	7	7	Q9CPX4;P29391;P49945	Q9CPX4;P29391	Ferritin;Ferritin light chain 1	Ftl1	>tr|Q9CPX4|Q9CPX4_MOUSE Ferritin OS=Mus musculus GN=Ftl1 PE=2 SV=1;>sp|P29391|FRIL1_MOUSE Ferritin light chain 1 OS=Mus musculus GN=Ftl1 PE=1 SV=2
NaN	7.26269	10.9771	6.92473	NaN	4.44464	9.11989	5.68468	1.60429	0.681937	6	6	Q8K215	Q8K215	LYR motif-containing protein 4	Lyrm4	>sp|Q8K215|LYRM4_MOUSE LYR motif-containing protein 4 OS=Mus musculus GN=Lyrm4 PE=2 SV=1
NaN	0.876808	0.973805	0.846382	0.865052	0.616675	0.925307	0.846382	1.09325	0.128622	6	6	Q8VCX5;Q8VCX5-3;Q8VCX5-2;E9Q9E0;F6Z1Z9	Q8VCX5;Q8VCX5-3;Q8VCX5-2;E9Q9E0	Calcium uptake protein 1, mitochondrial	Micu1	>sp|Q8VCX5|MICU1_MOUSE Calcium uptake protein 1, mitochondrial OS=Mus musculus GN=Micu1 PE=2 SV=1;>sp|Q8VCX5-3|MICU1_MOUSE Isoform 3 of Calcium uptake protein 1, mitochondrial OS=Mus musculus GN=Micu1;>sp|Q8VCX5-2|MICU1_MOUSE Isoform 2 of Calcium uptake pr
4.17223	3.35875	4.77054	3.25913	3.84143	3.48177	4.17223	3.48177	1.19831	0.260998	8	8	Q8R5M8-4;Q8R5M8-3;Q8R5M8-2;Q8R5M8;E9PYN1;E0CY16;Q8R5M8-5;Q8R5M8-7;Q8R5M8-6;E9Q259	Q8R5M8-4;Q8R5M8-3;Q8R5M8-2;Q8R5M8;E9PYN1;E0CY16;Q8R5M8-5;Q8R5M8-7;Q8R5M8-6	Cell adhesion molecule 1	Cadm1	>sp|Q8R5M8-4|CADM1_MOUSE Isoform 4 of Cell adhesion molecule 1 OS=Mus musculus GN=Cadm1;>sp|Q8R5M8-3|CADM1_MOUSE Isoform 3 of Cell adhesion molecule 1 OS=Mus musculus GN=Cadm1;>sp|Q8R5M8-2|CADM1_MOUSE Isoform 2 of Cell adhesion molecule 1 OS=Mus musculus G
0.677002	0.773634	0.794597	0.788768	0.775494	0.842105	0.773634	0.788768	0.980813	-0.0279498	20	20	Q3TDN2;Q3TDN2-2;D3Z2H4;D3YUP4;D3Z4G9;D6RE51	Q3TDN2;Q3TDN2-2;D3Z2H4	FAS-associated factor 2	Faf2	>sp|Q3TDN2|FAF2_MOUSE FAS-associated factor 2 OS=Mus musculus GN=Faf2 PE=2 SV=2;>sp|Q3TDN2-2|FAF2_MOUSE Isoform 2 of FAS-associated factor 2 OS=Mus musculus GN=Faf2;>tr|D3Z2H4|D3Z2H4_MOUSE Fas-associated factor family member 2 (Fragment) OS=Mus musculus GN
NaN	0.768285	0.705119	0.882924	0.741235	1.01556	0.736702	0.882924	0.834389	-0.261208	14	14	Q99L45;E0CXJ3	Q99L45;E0CXJ3	Eukaryotic translation initiation factor 2 subunit 2	Eif2s2	>sp|Q99L45|IF2B_MOUSE Eukaryotic translation initiation factor 2 subunit 2 OS=Mus musculus GN=Eif2s2 PE=1 SV=1;>tr|E0CXJ3|E0CXJ3_MOUSE Eukaryotic translation initiation factor 2, subunit 2 (beta) (Fragment) OS=Mus musculus GN=Eif2s2 PE=4 SV=1
1.04836	1.14542	1.38102	1.04285	1.02688	1.10959	1.14542	1.04285	1.09836	0.135345	5	5	P62835	P62835	Ras-related protein Rap-1A	Rap1a	>sp|P62835|RAP1A_MOUSE Ras-related protein Rap-1A OS=Mus musculus GN=Rap1a PE=2 SV=1
NaN	0.94509	0.959049	1.01208	1.07321	1.38999	0.95207	1.07321	0.887123	-0.172794	8	8	P35979;D3YX33;F8VQK7	P35979	60S ribosomal protein L12	Rpl12	>sp|P35979|RL12_MOUSE 60S ribosomal protein L12 OS=Mus musculus GN=Rpl12 PE=1 SV=2
0.804376	1.05066	1.06738	1.07334	1.09171	1.08763	1.05066	1.08763	0.966009	-0.049892	30	30	Q5U458;E9Q8B3;A2A8D1	Q5U458;E9Q8B3	DnaJ homolog subfamily C member 11	Dnajc11	>sp|Q5U458|DJC11_MOUSE DnaJ homolog subfamily C member 11 OS=Mus musculus GN=Dnajc11 PE=2 SV=2;>tr|E9Q8B3|E9Q8B3_MOUSE Uncharacterized protein OS=Mus musculus GN=Dnajc11 PE=4 SV=1
1.55928	0.748951	0.851499	0.642013	0.724165	0.793336	0.851499	0.724165	1.17584	0.233686	13	13	Q922V4;D3Z4V1;F8WI31	Q922V4;D3Z4V1;F8WI31	Pleiotropic regulator 1	Plrg1	>sp|Q922V4|PLRG1_MOUSE Pleiotropic regulator 1 OS=Mus musculus GN=Plrg1 PE=2 SV=1;>tr|D3Z4V1|D3Z4V1_MOUSE Uncharacterized protein OS=Mus musculus GN=Plrg1 PE=4 SV=1;>tr|F8WI31|F8WI31_MOUSE Uncharacterized protein OS=Mus musculus GN=Plrg1 PE=4 SV=1
2.11959	1.32505	NaN	1.36003	1.37137	1.19153	1.72232	1.36003	1.26638	0.340715	7	7	Q62093;E9Q975;F7CZ20	Q62093;E9Q975	Serine/arginine-rich splicing factor 2	Srsf2	>sp|Q62093|SRSF2_MOUSE Serine/arginine-rich splicing factor 2 OS=Mus musculus GN=Srsf2 PE=1 SV=4;>tr|E9Q975|E9Q975_MOUSE Serine/arginine-rich-splicing factor 2 OS=Mus musculus GN=Srsf2 PE=4 SV=1
0.785916	0.930406	0.62822	0.488043	0.748671	0.660066	0.785916	0.660066	1.19066	0.251765	21	21	Q6NWW9	Q6NWW9	Fibronectin type III domain-containing protein 3B	Fndc3b	>sp|Q6NWW9|FND3B_MOUSE Fibronectin type III domain-containing protein 3B OS=Mus musculus GN=Fndc3b PE=1 SV=1
0.631991	0.656254	0.61546	0.637471	0.673764	0.653339	0.631991	0.653339	0.967325	-0.0479277	42	41	P97742	P97742	Carnitine O-palmitoyltransferase 1, liver isoform	Cpt1a	>sp|P97742|CPT1A_MOUSE Carnitine O-palmitoyltransferase 1, liver isoform OS=Mus musculus GN=Cpt1a PE=2 SV=4
NaN	0.680828	0.893017	0.592452	0.754205	0.579475	0.786922	0.592452	1.32825	0.409523	16	16	Q8JZX4;A2AP40	Q8JZX4	Splicing factor 45	Rbm17	>sp|Q8JZX4|SPF45_MOUSE Splicing factor 45 OS=Mus musculus GN=Rbm17 PE=1 SV=1
0.993739	0.771129	0.684744	0.840689	0.962186	1.104	0.771129	0.962186	0.801434	-0.319344	18	18	Q3U3R4-2;Q3U3R4;Q3U3R4-3;Q3UQQ2;F6RND1;D6RDS1;Q3U3R4-4;F6YC79	Q3U3R4-2;Q3U3R4;Q3U3R4-3	Lipase maturation factor 1	Lmf1	>sp|Q3U3R4-2|LMF1_MOUSE Isoform 2 of Lipase maturation factor 1 OS=Mus musculus GN=Lmf1;>sp|Q3U3R4|LMF1_MOUSE Lipase maturation factor 1 OS=Mus musculus GN=Lmf1 PE=1 SV=1;>sp|Q3U3R4-3|LMF1_MOUSE Isoform 3 of Lipase maturation factor 1 OS=Mus musculus GN=Lm
1.13832	0.745212	0.740631	0.64317	0.695555	0.763825	0.745212	0.695555	1.07139	0.0994863	12	12	P35293	P35293	Ras-related protein Rab-18	Rab18	>sp|P35293|RAB18_MOUSE Ras-related protein Rab-18 OS=Mus musculus GN=Rab18 PE=2 SV=2
NaN	0.601251	0.886368	0.855652	0.914913	1.29688	0.74381	0.914913	0.812984	-0.298701	15	15	P06684	P06684	Complement C5;Complement C5 beta chain;Complement C5 alpha chain;C5a anaphylatoxin;Complement C5 alpha chain	C5	>sp|P06684|CO5_MOUSE Complement C5 OS=Mus musculus GN=C5 PE=1 SV=2
NaN	0.962649	1.18833	1.63396	1.03758	1.6811	1.07549	1.63396	0.65821	-0.603379	8	8	Q9CQC6	Q9CQC6	Basic leucine zipper and W2 domain-containing protein 1	Bzw1	>sp|Q9CQC6|BZW1_MOUSE Basic leucine zipper and W2 domain-containing protein 1 OS=Mus musculus GN=Bzw1 PE=1 SV=1
1.30286	0.850847	0.99295	0.847673	0.94518	0.827678	0.99295	0.847673	1.17138	0.228213	5	5	Q8VCW4;E9PYK0;E9Q8P6;Q8VCW4-2	Q8VCW4;E9PYK0;E9Q8P6	Protein unc-93 homolog B1	Unc93b1	>sp|Q8VCW4|UN93B_MOUSE Protein unc-93 homolog B1 OS=Mus musculus GN=Unc93b1 PE=1 SV=2;>tr|E9PYK0|E9PYK0_MOUSE Uncharacterized protein OS=Mus musculus GN=Unc93b1 PE=4 SV=1;>tr|E9Q8P6|E9Q8P6_MOUSE Uncharacterized protein OS=Mus musculus GN=Unc93b1 PE=4 SV=1
0.89815	0.780457	0.733192	0.83257	0.883392	1.35382	0.780457	0.883392	0.883478	-0.178735	7	7	E9Q132;Q8BP67;E9QNJ0;F6RSK3	E9Q132;Q8BP67;E9QNJ0	60S ribosomal protein L24	Rpl24	>tr|E9Q132|E9Q132_MOUSE Uncharacterized protein OS=Mus musculus GN=Rpl24 PE=4 SV=1;>sp|Q8BP67|RL24_MOUSE 60S ribosomal protein L24 OS=Mus musculus GN=Rpl24 PE=2 SV=2;>tr|E9QNJ0|E9QNJ0_MOUSE Uncharacterized protein OS=Mus musculus GN=Rpl24 PE=4 SV=1
2.30851	1.86036	1.81117	2.52398	1.85261	3.22851	1.86036	2.52398	0.737074	-0.440119	16	16	Q9DBJ1;O70250	Q9DBJ1	Phosphoglycerate mutase 1	Pgam1	>sp|Q9DBJ1|PGAM1_MOUSE Phosphoglycerate mutase 1 OS=Mus musculus GN=Pgam1 PE=1 SV=3
NaN	0.601395	0.607275	0.630358	0.68278	0.861623	0.604335	0.68278	0.885109	-0.176072	7	7	Q5SUT0;Q61545;Q5SUS9;Q5SUS8	Q5SUT0;Q61545;Q5SUS9	RNA-binding protein EWS	Ewsr1	>tr|Q5SUT0|Q5SUT0_MOUSE Ewing sarcoma breakpoint region 1 OS=Mus musculus GN=Ewsr1 PE=2 SV=1;>sp|Q61545|EWS_MOUSE RNA-binding protein EWS OS=Mus musculus GN=Ewsr1 PE=1 SV=2;>tr|Q5SUS9|Q5SUS9_MOUSE Ewing sarcoma breakpoint region 1 OS=Mus musculus GN=Ewsr1
2.27536	1.50249	1.5122	1.17488	1.55807	1.48896	1.5122	1.48896	1.01561	0.022344	27	27	Q9Z315	Q9Z315	U4/U6.U5 tri-snRNP-associated protein 1	Sart1	>sp|Q9Z315|SNUT1_MOUSE U4/U6.U5 tri-snRNP-associated protein 1 OS=Mus musculus GN=Sart1 PE=2 SV=1
0.749963	0.657808	0.679717	0.691706	0.751202	0.879972	0.679717	0.751202	0.904839	-0.144267	23	23	Q99K23	Q99K23	Ufm1-specific protease 2	Ufsp2	>sp|Q99K23|UFSP2_MOUSE Ufm1-specific protease 2 OS=Mus musculus GN=Ufsp2 PE=1 SV=1
NaN	2.64082	2.52742	3.48578	2.84641	5.43272	2.58412	3.48578	0.741332	-0.431808	14	14	Q9CXF0;A2ARD6;Q6NSV5;Q8R0F7;A2ARD7;Q3V3G5	Q9CXF0;A2ARD6;Q6NSV5;Q8R0F7;A2ARD7;Q3V3G5	Kynureninase	Kynu	>sp|Q9CXF0|KYNU_MOUSE Kynureninase OS=Mus musculus GN=Kynu PE=2 SV=3;>tr|A2ARD6|A2ARD6_MOUSE Kynureninase OS=Mus musculus GN=Kynu PE=3 SV=1;>tr|Q6NSV5|Q6NSV5_MOUSE Kynureninase OS=Mus musculus GN=Kynu PE=2 SV=1;>tr|Q8R0F7|Q8R0F7_MOUSE Kynu protein OS=Mus m
0.733999	0.909587	0.908926	0.896218	1.08726	0.895977	0.908926	0.896218	1.01418	0.0203131	35	35	Q8BH59	Q8BH59	Calcium-binding mitochondrial carrier protein Aralar1	Slc25a12	>sp|Q8BH59|CMC1_MOUSE Calcium-binding mitochondrial carrier protein Aralar1 OS=Mus musculus GN=Slc25a12 PE=1 SV=1
0.610314	0.694541	0.906865	0.640328	0.637227	0.597407	0.694541	0.637227	1.08994	0.124252	35	35	Q8K1N1;E9QAC9;E9PXB0;F7B2N8	Q8K1N1;E9QAC9;E9PXB0	Calcium-independent phospholipase A2-gamma	Pnpla8	>sp|Q8K1N1|PLPL8_MOUSE Calcium-independent phospholipase A2-gamma OS=Mus musculus GN=Pnpla8 PE=2 SV=1;>tr|E9QAC9|E9QAC9_MOUSE Patatin-like phospholipase domain-containing 8 OS=Mus musculus GN=Pnpla8 PE=4 SV=1;>tr|E9PXB0|E9PXB0_MOUSE Patatin-like phospholip
NaN	1.37811	1.92374	1.47046	1.38993	1.06328	1.65092	1.38993	1.18778	0.248262	18	18	B8JK39;E9QAP0;F7DB81	B8JK39;E9QAP0		Itga9	>tr|B8JK39|B8JK39_MOUSE Integrin alpha 9 OS=Mus musculus GN=Itga9 PE=3 SV=1;>tr|E9QAP0|E9QAP0_MOUSE Uncharacterized protein OS=Mus musculus GN=Itga9 PE=4 SV=1
0.990589	0.617589	0.762428	0.534302	0.491836	0.798977	0.762428	0.534302	1.42696	0.512946	25	20	Q61768;E9QAK5;P28738;Q8CHF1	Q61768;E9QAK5	Kinesin-1 heavy chain	Kif5b	>sp|Q61768|KINH_MOUSE Kinesin-1 heavy chain OS=Mus musculus GN=Kif5b PE=1 SV=3;>tr|E9QAK5|E9QAK5_MOUSE Kinesin family member 5B (Fragment) OS=Mus musculus GN=Kif5b PE=3 SV=1
0.798467	0.647626	0.654279	0.780823	0.703433	1.03176	0.654279	0.780823	0.837935	-0.25509	20	0	E9PZF0;Q5NC79	E9PZF0	Nucleoside diphosphate kinase	Gm20390	>tr|E9PZF0|E9PZF0_MOUSE Nucleoside diphosphate kinase OS=Mus musculus GN=Gm20390 PE=3 SV=1
1.35441	1.62856	NaN	2.11265	1.56184	3.04118	1.49148	2.11265	0.705978	-0.502304	4	4	Q9D892	Q9D892	Inosine triphosphate pyrophosphatase	Itpa	>sp|Q9D892|ITPA_MOUSE Inosine triphosphate pyrophosphatase OS=Mus musculus GN=Itpa PE=1 SV=2
0.954745	0.249613	0.193956	0.0737572	0.18044	0.211555	0.249613	0.18044	1.38336	0.468174	11	11	P48437;Q8BII1	P48437	Prospero homeobox protein 1	Prox1	>sp|P48437|PROX1_MOUSE Prospero homeobox protein 1 OS=Mus musculus GN=Prox1 PE=1 SV=2
0.870322	0.602337	0.661376	NaN	0.960246	0.787092	0.661376	0.873669	0.75701	-0.401616	10	10	Q9D1F9	Q9D1F9		Slc37a4	>tr|Q9D1F9|Q9D1F9_MOUSE Solute carrier family 37 (Glucose-6-phosphate transporter), member 4 OS=Mus musculus GN=Slc37a4 PE=2 SV=1
NaN	0.661945	0.698178	0.512269	0.511378	0.697107	0.680061	0.512269	1.32755	0.408764	18	17	Q6PB93;Q6PB93-2	Q6PB93;Q6PB93-2	Polypeptide N-acetylgalactosaminyltransferase 2;Polypeptide N-acetylgalactosaminyltransferase 2 soluble form	Galnt2	>sp|Q6PB93|GALT2_MOUSE Polypeptide N-acetylgalactosaminyltransferase 2 OS=Mus musculus GN=Galnt2 PE=2 SV=1;>sp|Q6PB93-2|GALT2_MOUSE Isoform 2 of Polypeptide N-acetylgalactosaminyltransferase 2 OS=Mus musculus GN=Galnt2
NaN	5.04974	2.29816	3.12315	1.64152	1.3146	3.67395	1.64152	2.23814	1.1623	7	7	Q99N93;Q9CSU4	Q99N93	39S ribosomal protein L16, mitochondrial	Mrpl16	>sp|Q99N93|RM16_MOUSE 39S ribosomal protein L16, mitochondrial OS=Mus musculus GN=Mrpl16 PE=2 SV=1
1.59477	1.70109	2.23549	1.62896	1.54181	1.6115	1.70109	1.6115	1.05559	0.0780553	10	5	Q8BU31	Q8BU31	Ras-related protein Rap-2c	Rap2c	>sp|Q8BU31|RAP2C_MOUSE Ras-related protein Rap-2c OS=Mus musculus GN=Rap2c PE=1 SV=1
1.64574	1.63239	2.26019	1.64628	1.66317	1.38399	1.64574	1.64628	0.999672	-0.000473299	35	3	Q7TPR4	Q7TPR4	Alpha-actinin-1	Actn1	>sp|Q7TPR4|ACTN1_MOUSE Alpha-actinin-1 OS=Mus musculus GN=Actn1 PE=1 SV=1
NaN	6.9808	7.10581	6.49393	6.55824	4.29258	7.04331	6.49393	1.0846	0.117161	15	15	Q3V384;F6VT60;E9Q4K2;F6RBS7	Q3V384;F6VT60	Lactation elevated protein 1	Lace1	>sp|Q3V384|LACE1_MOUSE Lactation elevated protein 1 OS=Mus musculus GN=Lace1 PE=2 SV=1;>tr|F6VT60|F6VT60_MOUSE Lactation elevated 1 (Fragment) OS=Mus musculus GN=Lace1 PE=4 SV=1
NaN	0.64041	0.862962	0.68956	0.51792	0.633312	0.751686	0.633312	1.18691	0.247214	7	7	Q8C0L0;A2ARI0	Q8C0L0;A2ARI0	Thioredoxin-related transmembrane protein 4	Tmx4	>sp|Q8C0L0|TMX4_MOUSE Thioredoxin-related transmembrane protein 4 OS=Mus musculus GN=Tmx4 PE=1 SV=2;>tr|A2ARI0|A2ARI0_MOUSE Thioredoxin domain containing 13 OS=Mus musculus GN=Tmx4 PE=4 SV=1
1.74975	1.42747	NaN	2.21068	1.58321	2.76595	1.58861	2.21068	0.718607	-0.476725	5	5	Q9R013	Q9R013	Cathepsin F	Ctsf	>sp|Q9R013|CATF_MOUSE Cathepsin F OS=Mus musculus GN=Ctsf PE=2 SV=1
0.563857	0.567795	0.622316	0.601938	0.596587	0.710833	0.567795	0.601938	0.943278	-0.0842448	11	11	Q9CQ92;G3X9U9;D3YZ32	Q9CQ92;G3X9U9	Mitochondrial fission 1 protein	Fis1	>sp|Q9CQ92|FIS1_MOUSE Mitochondrial fission 1 protein OS=Mus musculus GN=Fis1 PE=1 SV=1;>tr|G3X9U9|G3X9U9_MOUSE Fission 1 (Mitochondrial outer membrane) homolog (Yeast), isoform CRA_c OS=Mus musculus GN=Fis1 PE=4 SV=1
0.579374	0.468055	0.500526	0.523588	0.56013	0.716897	0.500526	0.56013	0.893589	-0.162317	48	48	E9Q411;Q9D3Z9	E9Q411		Nbas	>tr|E9Q411|E9Q411_MOUSE Neuroblastoma-amplified sequence OS=Mus musculus GN=Nbas PE=4 SV=1
NaN	1.17257	0.961816	0.939938	0.907112	1.01033	1.06719	0.939938	1.13539	0.183184	12	12	Q5IRJ6;E9QPI1;Q5IRJ6-2;F8WHL1	Q5IRJ6;E9QPI1;Q5IRJ6-2;F8WHL1	Zinc transporter 9	Slc30a9	>sp|Q5IRJ6|ZNT9_MOUSE Zinc transporter 9 OS=Mus musculus GN=Slc30a9 PE=1 SV=2;>tr|E9QPI1|E9QPI1_MOUSE Uncharacterized protein OS=Mus musculus GN=Slc30a9 PE=4 SV=1;>sp|Q5IRJ6-2|ZNT9_MOUSE Isoform 2 of Zinc transporter 9 OS=Mus musculus GN=Slc30a9;>tr|F8WHL1
0.640164	0.629882	0.66538	0.676224	0.701754	1.23159	0.640164	0.701754	0.912234	-0.132524	10	10	P62245;F8WJ41;D3Z712;D3YVB4;D3YXU0;D3Z7W9	P62245;F8WJ41;D3Z712;D3YVB4;D3YXU0	40S ribosomal protein S15a	Rps15a	>sp|P62245|RS15A_MOUSE 40S ribosomal protein S15a OS=Mus musculus GN=Rps15a PE=2 SV=2;>tr|F8WJ41|F8WJ41_MOUSE Ribosomal protein S15A (Fragment) OS=Mus musculus GN=Rps15a PE=4 SV=1;>tr|D3Z712|D3Z712_MOUSE Ribosomal protein S15A (Fragment) OS=Mus musculus GN
2.05664	0.738662	0.769349	0.545197	0.740521	0.65189	0.769349	0.65189	1.18018	0.23901	5	5	Q8BQZ5;B2LVG5;Q8BQZ5-3;Q8BQZ5-2;F8WHF1;B2LVG6;E0CXT7;F7B6Z5	Q8BQZ5;B2LVG5;Q8BQZ5-3;Q8BQZ5-2;F8WHF1;B2LVG6;E0CXT7;F7B6Z5	Cleavage and polyadenylation specificity factor subunit 4	Cpsf4	>sp|Q8BQZ5|CPSF4_MOUSE Cleavage and polyadenylation specificity factor subunit 4 OS=Mus musculus GN=Cpsf4 PE=2 SV=1;>tr|B2LVG5|B2LVG5_MOUSE Cleavage and polyadenylation specific factor 4 isoform 1 OS=Mus musculus GN=Cpsf4 PE=2 SV=1;>sp|Q8BQZ5-3|CPSF4_MOUSE
0.609385	0.738007	0.706115	0.733945	0.770238	0.707814	0.706115	0.733945	0.962082	-0.0557688	13	13	Q8C3X2;Q8C3X2-2	Q8C3X2;Q8C3X2-2	Coiled-coil domain-containing protein 90B, mitochondrial	Ccdc90b	>sp|Q8C3X2|CC90B_MOUSE Coiled-coil domain-containing protein 90B, mitochondrial OS=Mus musculus GN=Ccdc90b PE=2 SV=1;>sp|Q8C3X2-2|CC90B_MOUSE Isoform 2 of Coiled-coil domain-containing protein 90B, mitochondrial OS=Mus musculus GN=Ccdc90b
1.3447	1.24704	1.52075	1.12835	0.91191	1.43526	1.3447	1.12835	1.19174	0.25307	21	21	Q9JJ28	Q9JJ28	Protein flightless-1 homolog	Flii	>sp|Q9JJ28|FLII_MOUSE Protein flightless-1 homolog OS=Mus musculus GN=Flii PE=1 SV=1
0.612745	0.593085	0.469462	0.633593	0.555988	0.782473	0.593085	0.633593	0.936066	-0.0953175	39	39	Q02819;D3Z7D7;D3Z1N1	Q02819	Nucleobindin-1	Nucb1	>sp|Q02819|NUCB1_MOUSE Nucleobindin-1 OS=Mus musculus GN=Nucb1 PE=1 SV=2
0.646621	0.487734	0.509035	0.581193	0.58827	0.734754	0.509035	0.58827	0.865308	-0.208714	25	23	Q8K154;E9PZ30	Q8K154;E9PZ30		Ugt2b34	>tr|Q8K154|Q8K154_MOUSE UDP glucuronosyltransferase 2 family, polypeptide B34 OS=Mus musculus GN=Ugt2b34 PE=2 SV=1;>tr|E9PZ30|E9PZ30_MOUSE Uncharacterized protein OS=Mus musculus GN=Ugt2b34 PE=3 SV=1
1.24863	0.968242	0.924214	1.1022	1.13941	1.60064	0.968242	1.13941	0.849775	-0.234847	9	9	Q9CQM8;O09167;D3YVN8;D3Z3K3;D3YWP4;D3Z422;D3Z1Q1;D3YX83;D3YWQ7;D3Z4H4;D3Z5J6;D3Z248;D3YY19;D3YZW4;D3Z4H9;D3Z3D4;D3YX47;F8VQF1;D3Z4H7	Q9CQM8;O09167;D3YVN8;D3Z3K3;D3YWP4;D3Z422;D3Z1Q1;D3YX83;D3YWQ7;D3Z4H4;D3Z5J6;D3Z248;D3YY19;D3YZW4;D3Z4H9	60S ribosomal protein L21	Rpl21	>tr|Q9CQM8|Q9CQM8_MOUSE MCG120646 OS=Mus musculus GN=Rpl21 PE=2 SV=1;>sp|O09167|RL21_MOUSE 60S ribosomal protein L21 OS=Mus musculus GN=Rpl21 PE=2 SV=3;>tr|D3YVN8|D3YVN8_MOUSE MCG7979 OS=Mus musculus GN=Gm8054 PE=4 SV=1;>tr|D3Z3K3|D3Z3K3_MOUSE MCG132291 OS
NaN	0.394555	0.317501	0.418673	0.406025	NaN	0.356028	0.412349	0.863414	-0.211875	6	6	P02469;E9QN70;Q3TNZ8;E9PZF8;E9PYT5	P02469;E9QN70	Laminin subunit beta-1	Lamb1	>sp|P02469|LAMB1_MOUSE Laminin subunit beta-1 OS=Mus musculus GN=Lamb1 PE=1 SV=3;>tr|E9QN70|E9QN70_MOUSE Uncharacterized protein OS=Mus musculus GN=Lamb1 PE=4 SV=1
1.20185	1.42027	2.2735	1.45826	1.02048	1.11727	1.42027	1.11727	1.2712	0.346187	23	3	Q8R128;O35423	Q8R128;O35423	Serine--pyruvate aminotransferase, mitochondrial	Agxt	>tr|Q8R128|Q8R128_MOUSE Alanine-glyoxylate aminotransferase OS=Mus musculus GN=Agxt PE=2 SV=1;>sp|O35423|SPYA_MOUSE Serine--pyruvate aminotransferase, mitochondrial OS=Mus musculus GN=Agxt PE=1 SV=2
1.97554	0.838434	1.29109	0.930233	0.889838	1.0542	1.29109	0.930233	1.38792	0.472926	12	10	Q8BT60;B7ZCP8;Q9D6C8;Q3UYN2;Q9Z140;Q8BLR2	Q8BT60	Copine-3	Cpne3	>sp|Q8BT60|CPNE3_MOUSE Copine-3 OS=Mus musculus GN=Cpne3 PE=1 SV=2
2.40697	1.72661	2.14818	1.40805	1.39655	2.22811	2.14818	1.40805	1.52564	0.609416	68	68	Q8VDJ3	Q8VDJ3	Vigilin	Hdlbp	>sp|Q8VDJ3|VIGLN_MOUSE Vigilin OS=Mus musculus GN=Hdlbp PE=1 SV=1
NaN	0.746046	0.656901	0.688279	0.87146	0.904895	0.701473	0.87146	0.804941	-0.313046	7	7	Q9CYA0	Q9CYA0	Cysteine-rich with EGF-like domain protein 2	Creld2	>sp|Q9CYA0|CREL2_MOUSE Cysteine-rich with EGF-like domain protein 2 OS=Mus musculus GN=Creld2 PE=2 SV=1
1.11784	1.09566	1.39053	1.11373	1.02659	1.10175	1.11784	1.10175	1.0146	0.0209168	23	2	P25911;P16277	P25911	Tyrosine-protein kinase Lyn	Lyn	>sp|P25911|LYN_MOUSE Tyrosine-protein kinase Lyn OS=Mus musculus GN=Lyn PE=1 SV=4
0.400593	0.355923	0.384911	0.433125	0.384216	0.763417	0.384911	0.433125	0.888683	-0.170259	23	21	Q9QZE5;E9Q5P4;Q7TNQ1	Q9QZE5;E9Q5P4	Coatomer subunit gamma-1	Copg1	>sp|Q9QZE5|COPG_MOUSE Coatomer subunit gamma OS=Mus musculus GN=Copg PE=2 SV=1;>tr|E9Q5P4|E9Q5P4_MOUSE Coatomer subunit gamma OS=Mus musculus GN=Copg PE=3 SV=1
0.939496	0.852152	1.6165	1.2686	1.36271	1.99434	0.939496	1.36271	0.689432	-0.53652	11	11	P06797;E9Q6H1	P06797	Cathepsin L1;Cathepsin L1 heavy chain;Cathepsin L1 light chain	Ctsl1	>sp|P06797|CATL1_MOUSE Cathepsin L1 OS=Mus musculus GN=Ctsl1 PE=1 SV=2
NaN	0.738171	0.855652	0.85266	1.14998	0.885818	0.796911	0.885818	0.899633	-0.152591	18	18	Q99MN1;Q8R2P8	Q99MN1;Q8R2P8	Lysine--tRNA ligase	Kars	>sp|Q99MN1|SYK_MOUSE Lysine--tRNA ligase OS=Mus musculus GN=Kars PE=1 SV=1;>tr|Q8R2P8|Q8R2P8_MOUSE Lysyl-tRNA synthetase OS=Mus musculus GN=Kars PE=2 SV=1
1.33897	1.09685	NaN	1.33957	1.34456	1.79038	1.21791	1.34456	0.905806	-0.142727	13	13	P63242;Q8BGY2	P63242	Eukaryotic translation initiation factor 5A-1	Eif5a	>sp|P63242|IF5A1_MOUSE Eukaryotic translation initiation factor 5A-1 OS=Mus musculus GN=Eif5a PE=1 SV=2
1.21032	1.05751	0.963298	1.11132	1.14919	1.57215	1.05751	1.14919	0.920222	-0.119946	8	2	Q9CXW4;E9PYL9;D3Z3K1;A2BH06;D3YW69	Q9CXW4;E9PYL9;D3Z3K1;A2BH06;D3YW69	60S ribosomal protein L11	Rpl11;Gm10036;Gm10288;Gm7589	>sp|Q9CXW4|RL11_MOUSE 60S ribosomal protein L11 OS=Mus musculus GN=Rpl11 PE=1 SV=4;>tr|E9PYL9|E9PYL9_MOUSE Uncharacterized protein OS=Mus musculus GN=Gm10036 PE=3 SV=1;>tr|D3Z3K1|D3Z3K1_MOUSE MCG11809 OS=Mus musculus GN=Gm10288 PE=3 SV=1;>tr|A2BH06|A2BH06_
2.3924	1.01392	1.6858	1.24825	0.742666	NaN	1.6858	0.995458	1.69349	0.760001	5	5	Q5SV41;P53808	Q5SV41;P53808	Phosphatidylcholine transfer protein	Pctp	>tr|Q5SV41|Q5SV41_MOUSE Phosphatidylcholine transfer protein OS=Mus musculus GN=Pctp PE=2 SV=1;>sp|P53808|PPCT_MOUSE Phosphatidylcholine transfer protein OS=Mus musculus GN=Pctp PE=1 SV=2
1.44022	1.37199	1.77538	1.29948	1.45125	1.3528	1.44022	1.3528	1.06462	0.0903406	56	56	Q9CU62	Q9CU62	Structural maintenance of chromosomes protein 1A	Smc1a	>sp|Q9CU62|SMC1A_MOUSE Structural maintenance of chromosomes protein 1A OS=Mus musculus GN=Smc1a PE=1 SV=4
1.33647	0.467968	1.10097	0.634759	0.653211	0.668583	1.10097	0.653211	1.68547	0.753154	14	14	Q9R0E2;F6WNR1;E9PXE3;A8Y5E6	Q9R0E2	Procollagen-lysine,2-oxoglutarate 5-dioxygenase 1	Plod1	>sp|Q9R0E2|PLOD1_MOUSE Procollagen-lysine,2-oxoglutarate 5-dioxygenase 1 OS=Mus musculus GN=Plod1 PE=1 SV=1
0.847817	0.74195	0.830565	0.967305	0.910747	0.778816	0.830565	0.910747	0.91196	-0.132957	14	14	Q9D5T0	Q9D5T0	ATPase family AAA domain-containing protein 1	Atad1	>sp|Q9D5T0|ATAD1_MOUSE ATPase family AAA domain-containing protein 1 OS=Mus musculus GN=Atad1 PE=1 SV=1
1.99041	1.58813	1.72867	1.94848	1.79112	2.87497	1.72867	1.94848	0.887189	-0.172687	7	7	P17563;D6RHN2	P17563	Selenium-binding protein 1	Selenbp1	>sp|P17563|SBP1_MOUSE Selenium-binding protein 1 OS=Mus musculus GN=Selenbp1 PE=1 SV=2
2.33155	2.18426	0.591156	0.583465	1.01613	1.32988	2.18426	1.01613	2.14959	1.10406	6	6	Q9R1W5	Q9R1W5	Calcitonin gene-related peptide type 1 receptor	Calcrl	>sp|Q9R1W5|CALRL_MOUSE Calcitonin gene-related peptide type 1 receptor OS=Mus musculus GN=Calcrl PE=2 SV=2
11.1874	0.984155	1.83898	0.987947	0.556174	0.55325	1.83898	0.556174	3.30648	1.7253	19	19	P06728	P06728	Apolipoprotein A-IV	Apoa4	>sp|P06728|APOA4_MOUSE Apolipoprotein A-IV OS=Mus musculus GN=Apoa4 PE=2 SV=3
NaN	6.6212	20.0473	9.6302	6.08384	2.8082	13.3343	6.08384	2.19175	1.13208	17	17	Q8VC19;D6RGR8	Q8VC19	5-aminolevulinate synthase, nonspecific, mitochondrial	Alas1	>sp|Q8VC19|HEM1_MOUSE 5-aminolevulinate synthase, nonspecific, mitochondrial OS=Mus musculus GN=Alas1 PE=2 SV=2
NaN	0.810701	1.09501	0.921914	0.492078	0.709673	0.952856	0.709673	1.34267	0.425103	5	5	Q3UDR8;F6YIY0;D3YXM6	Q3UDR8;F6YIY0	Protein YIPF3	Yipf3	>sp|Q3UDR8|YIPF3_MOUSE Protein YIPF3 OS=Mus musculus GN=Yipf3 PE=1 SV=1;>tr|F6YIY0|F6YIY0_MOUSE Yip1 domain family, member 3 (Fragment) OS=Mus musculus GN=Yipf3 PE=4 SV=1
1.08114	1.37082	1.47412	1.63098	1.23693	2.67287	1.37082	1.63098	0.840489	-0.2507	12	12	Q9Z2M7;Q91W01;O35621	Q9Z2M7	Phosphomannomutase 2	Pmm2	>sp|Q9Z2M7|PMM2_MOUSE Phosphomannomutase 2 OS=Mus musculus GN=Pmm2 PE=2 SV=1
2.84139	0.390885	NaN	0.311915	0.289662	0.696185	1.61614	0.311915	5.18134	2.37333	6	6	Q61247;Q5ND35	Q61247;Q5ND35	Alpha-2-antiplasmin	Serpinf2	>sp|Q61247|A2AP_MOUSE Alpha-2-antiplasmin OS=Mus musculus GN=Serpinf2 PE=1 SV=1;>tr|Q5ND35|Q5ND35_MOUSE Serine (Or cysteine) proteinase inhibitor, clade F, member 2 (Fragment) OS=Mus musculus GN=Serpinf2 PE=2 SV=1
0.458737	0.0615006	0.109373	0.0602555	0.048499	0.065591	0.109373	0.0602555	1.81515	0.860092	29	29	P43883;B1AXR5;B1AXR3	P43883	Perilipin-2	Plin2	>sp|P43883|PLIN2_MOUSE Perilipin-2 OS=Mus musculus GN=Plin2 PE=2 SV=2
NaN	9.92359	13.6032	8.47889	11.4232	7.81311	11.7634	8.47889	1.38737	0.472357	15	15	Q3UNZ8;Q3UNZ8-2	Q3UNZ8	Quinone oxidoreductase-like protein 2		>sp|Q3UNZ8|QORL2_MOUSE Quinone oxidoreductase-like protein 2 OS=Mus musculus PE=2 SV=1
0.899038	0.655695	0.58418	0.888652	0.704176	1.64663	0.655695	0.888652	0.737854	-0.438594	20	20	Q8BP47	Q8BP47	Asparagine--tRNA ligase, cytoplasmic	Nars	>sp|Q8BP47|SYNC_MOUSE Asparagine--tRNA ligase, cytoplasmic OS=Mus musculus GN=Nars PE=1 SV=2
2.57387	NaN	3.9165	2.06173	NaN	2.45453	3.24519	2.25813	1.43711	0.523172	3	3	Q3TMT3;Q91XD3	Q3TMT3		Tm4sf4	>tr|Q3TMT3|Q3TMT3_MOUSE Transmembrane 4 superfamily member 4 OS=Mus musculus GN=Tm4sf4 PE=2 SV=1
1.23616	1.33971	1.78342	1.26053	0.866551	1.39616	1.33971	1.26053	1.06281	0.0878903	21	21	P09803;E9PYA8;P10287	P09803	Cadherin-1;E-Cad/CTF1;E-Cad/CTF2;E-Cad/CTF3	Cdh1	>sp|P09803|CADH1_MOUSE Cadherin-1 OS=Mus musculus GN=Cdh1 PE=1 SV=1
1.36025	0.558285	0.888968	0.737028	0.332491	0.758898	0.888968	0.737028	1.20615	0.270412	5	5	Q8CGP2;Q8CGP1;Q6ZWY9;Q64525;Q64478;Q64475;P10854;P10853;Q8CBB6;Q921L4;Q8CGP2-2;G3X9D5;Q9D2U9;Q8CGP0;Q64524;P70696	Q8CGP2;Q8CGP1;Q6ZWY9;Q64525;Q64478;Q64475;P10854;P10853;Q8CBB6;Q921L4;Q8CGP2-2;G3X9D5;Q9D2U9;Q8CGP0;Q64524	Histone H2B type 1-P;Histone H2B type 1-K;Histone H2B type 1-C/E/G;Histone H2B type 2-B;Histone H2B type 1-H;Histone H2B type 1-B;Histone H2B type 1-M;Histone H2B type 1-F/J/L;Histone H2B;Histone H2B type 3-A;Histone H2B type 3-B;Histone H2B type 2-E	Hist1h2bp;Hist1h2bk;Hist1h2bc;Hist2h2bb;Hist1h2bh;Hist1h2bb;Hist1h2bm;Hist1h2bf;Gm13646;Hist3h2ba;Hist3h2bb;Hist2h2be	>sp|Q8CGP2|H2B1P_MOUSE Histone H2B type 1-P OS=Mus musculus GN=Hist1h2bp PE=1 SV=3;>sp|Q8CGP1|H2B1K_MOUSE Histone H2B type 1-K OS=Mus musculus GN=Hist1h2bk PE=1 SV=3;>sp|Q6ZWY9|H2B1C_MOUSE Histone H2B type 1-C/E/G OS=Mus musculus GN=Hist1h2bc PE=1 SV=3;>sp
0.983961	1.65926	1.57309	1.7236	1.8966	1.47883	1.57309	1.7236	0.912677	-0.131824	34	34	Q8JZN5;F6W0S5;F6TBZ5	Q8JZN5	Acyl-CoA dehydrogenase family member 9, mitochondrial	Acad9	>sp|Q8JZN5|ACAD9_MOUSE Acyl-CoA dehydrogenase family member 9, mitochondrial OS=Mus musculus GN=Acad9 PE=2 SV=2
0.672495	0.373246	0.410492	0.595806	NaN	0.697253	0.410492	0.646529	0.634916	-0.655362	11	11	Q9D0K1;D6RH41	Q9D0K1	Peroxisomal membrane protein PEX13	Pex13	>sp|Q9D0K1|PEX13_MOUSE Peroxisomal membrane protein PEX13 OS=Mus musculus GN=Pex13 PE=1 SV=1
NaN	0.977517	0.88433	0.636862	0.734538	0.949668	0.930924	0.734538	1.26736	0.341825	8	8	Q8BHN0;Q8BHN0-2;D3YZ48	Q8BHN0;Q8BHN0-2	Protein phosphatase 1L	Ppm1l	>sp|Q8BHN0|PPM1L_MOUSE Protein phosphatase 1L OS=Mus musculus GN=Ppm1l PE=1 SV=1;>sp|Q8BHN0-2|PPM1L_MOUSE Isoform 2 of Protein phosphatase 1L OS=Mus musculus GN=Ppm1l
1.8442	1.92286	2.56792	1.76903	2.01491	1.62837	1.92286	1.76903	1.08696	0.120295	7	7	O08705	O08705	Sodium/bile acid cotransporter	Slc10a1	>sp|O08705|NTCP_MOUSE Sodium/bile acid cotransporter OS=Mus musculus GN=Slc10a1 PE=2 SV=1
0.533988	0.375038	0.311857	0.27866	0.296525	0.381286	0.375038	0.296525	1.26478	0.338883	28	28	Q9JKJ9;F8WHF4;G3X998	Q9JKJ9;F8WHF4;G3X998	24-hydroxycholesterol 7-alpha-hydroxylase	Cyp39a1	>sp|Q9JKJ9|CP39A_MOUSE 24-hydroxycholesterol 7-alpha-hydroxylase OS=Mus musculus GN=Cyp39a1 PE=2 SV=1;>tr|F8WHF4|F8WHF4_MOUSE Uncharacterized protein OS=Mus musculus GN=Cyp39a1 PE=4 SV=1;>tr|G3X998|G3X998_MOUSE Cytochrome P450, family 39, subfamily a, poly
1.98954	1.71368	4.56204	1.63271	1.9023	1.42627	1.98954	1.63271	1.21855	0.285166	8	8	P70333	P70333	Heterogeneous nuclear ribonucleoprotein H2;Heterogeneous nuclear ribonucleoprotein H2, N-terminally processed	Hnrnph2	>sp|P70333|HNRH2_MOUSE Heterogeneous nuclear ribonucleoprotein H2 OS=Mus musculus GN=Hnrnph2 PE=1 SV=1
NaN	0.914746	0.873515	0.830634	0.894135	0.760746	0.89413	0.830634	1.07644	0.106272	8	8	D3Z5K6;Q9CQV7;Q9CQV7-3;Q9CQV7-2;G3X8S1	D3Z5K6;Q9CQV7;Q9CQV7-3;Q9CQV7-2;G3X8S1	Mitochondrial import inner membrane translocase subunit TIM14	Dnajc19	>tr|D3Z5K6|D3Z5K6_MOUSE Uncharacterized protein OS=Mus musculus GN=Dnajc19 PE=4 SV=1;>sp|Q9CQV7|TIM14_MOUSE Mitochondrial import inner membrane translocase subunit TIM14 OS=Mus musculus GN=Dnajc19 PE=2 SV=3;>sp|Q9CQV7-3|TIM14_MOUSE Isoform 3 of Mitochondri
0.644454	0.668673	0.408463	0.77991	0.574944	0.7414	0.644454	0.7414	0.869239	-0.202175	17	17	Q71RI9-2;Q71RI9;D6RJ70	Q71RI9-2;Q71RI9	Kynurenine--oxoglutarate transaminase 3	Ccbl2	>sp|Q71RI9-2|KAT3_MOUSE Isoform 2 of Kynurenine--oxoglutarate transaminase 3 OS=Mus musculus GN=Ccbl2;>sp|Q71RI9|KAT3_MOUSE Kynurenine--oxoglutarate transaminase 3 OS=Mus musculus GN=Ccbl2 PE=1 SV=1
0.561451	0.332248	0.36491	0.292269	0.329696	0.367701	0.36491	0.329696	1.10681	0.146404	12	12	Q9CXR1	Q9CXR1	Dehydrogenase/reductase SDR family member 7	Dhrs7	>sp|Q9CXR1|DHRS7_MOUSE Dehydrogenase/reductase SDR family member 7 OS=Mus musculus GN=Dhrs7 PE=2 SV=2
NaN	1.19563	1.388	NaN	1.42233	1.43043	1.29181	1.42638	0.90566	-0.142959	7	7	Q80UP8	Q80UP8	Sodium-dependent phosphate transporter 2	Slc20a2	>sp|Q80UP8|S20A2_MOUSE Sodium-dependent phosphate transporter 2 OS=Mus musculus GN=Slc20a2 PE=1 SV=2
0.980104	1.27325	NaN	1.42574	1.43076	1.14359	1.12668	1.42574	0.79024	-0.339637	7	7	P62073	P62073	Mitochondrial import inner membrane translocase subunit Tim10	Timm10	>sp|P62073|TIM10_MOUSE Mitochondrial import inner membrane translocase subunit Tim10 OS=Mus musculus GN=Timm10 PE=1 SV=1
0.654879	0.543715	0.571396	0.630716	0.597193	0.721397	0.571396	0.630716	0.905948	-0.1425	11	11	O70378	O70378	ER membrane protein complex subunit 8	Emc8	>sp|O70378|CX4NB_MOUSE Neighbor of COX4 OS=Mus musculus GN=Cox4nb PE=1 SV=1
2.28295	1.87631	NaN	1.82595	1.96286	1.84074	2.07963	1.84074	1.12978	0.176041	5	5	Q9CPW4;Q3UA72;E9Q2K4	Q9CPW4;Q3UA72	Actin-related protein 2/3 complex subunit 5	Arpc5	>sp|Q9CPW4|ARPC5_MOUSE Actin-related protein 2/3 complex subunit 5 OS=Mus musculus GN=Arpc5 PE=2 SV=3;>tr|Q3UA72|Q3UA72_MOUSE Actin-related protein 2/3 complex subunit 5 OS=Mus musculus GN=Arpc5 PE=2 SV=1
1.41705	1.41491	1.91344	1.35722	1.47811	1.28103	1.41705	1.35722	1.04408	0.0622361	52	52	Q9CW03;E9Q762	Q9CW03;E9Q762	Structural maintenance of chromosomes protein 3	Smc3	>sp|Q9CW03|SMC3_MOUSE Structural maintenance of chromosomes protein 3 OS=Mus musculus GN=Smc3 PE=1 SV=2;>tr|E9Q762|E9Q762_MOUSE Structural maintenance of chromosomes 3 OS=Mus musculus GN=Smc3 PE=4 SV=1
2.37107	2.48762	2.39751	2.12242	2.46451	2.294	2.39751	2.294	1.04512	0.0636714	51	48	Q7TT50	Q7TT50	Serine/threonine-protein kinase MRCK beta	Cdc42bpb	>sp|Q7TT50|MRCKB_MOUSE Serine/threonine-protein kinase MRCK beta OS=Mus musculus GN=Cdc42bpb PE=1 SV=2
0.399473	0.366972	0.326894	0.341997	0.434235	0.629802	0.366972	0.434235	0.8451	-0.242806	15	12	Q9DCE9;E9PW35;E9Q9N8	Q9DCE9		Igtp	>tr|Q9DCE9|Q9DCE9_MOUSE Interferon gamma induced GTPase OS=Mus musculus GN=Igtp PE=2 SV=1
5.64143	14.231	4.26221	13.2231	13.8953	9.29541	5.64143	13.2231	0.426634	-1.22893	18	18	Q9CPV4;Q9CPV4-3;E9Q197;Q9CPV4-2;F6ZTG3;E9Q055;E9Q2R6;F7BB55	Q9CPV4;Q9CPV4-3;E9Q197;Q9CPV4-2;F6ZTG3	Glyoxalase domain-containing protein 4	Glod4	>sp|Q9CPV4|GLOD4_MOUSE Glyoxalase domain-containing protein 4 OS=Mus musculus GN=Glod4 PE=2 SV=1;>sp|Q9CPV4-3|GLOD4_MOUSE Isoform 3 of Glyoxalase domain-containing protein 4 OS=Mus musculus GN=Glod4;>tr|E9Q197|E9Q197_MOUSE Glyoxalase domain-containing 4 OS
0.955658	0.676315	0.701311	0.608421	0.642137	0.735998	0.701311	0.642137	1.09215	0.127173	18	18	P51150	P51150	Ras-related protein Rab-7a	Rab7a	>sp|P51150|RAB7A_MOUSE Ras-related protein Rab-7a OS=Mus musculus GN=Rab7a PE=1 SV=2
NaN	1.80512	2.88384	1.55304	NaN	1.6372	2.34448	1.59512	1.46978	0.555603	9	9	E9Q4A2;Q91YI4;Q91YI4-2;Q5F2D9	E9Q4A2;Q91YI4;Q91YI4-2;Q5F2D9	Beta-arrestin-2	Arrb2	>tr|E9Q4A2|E9Q4A2_MOUSE Uncharacterized protein OS=Mus musculus GN=Arrb2 PE=4 SV=1;>sp|Q91YI4|ARRB2_MOUSE Beta-arrestin-2 OS=Mus musculus GN=Arrb2 PE=1 SV=1;>sp|Q91YI4-2|ARRB2_MOUSE Isoform 2 of Beta-arrestin-2 OS=Mus musculus GN=Arrb2;>tr|Q5F2D9|Q5F2D9_MO
0.602991	0.196371	0.155936	0.152089	0.1713	0.122118	0.196371	0.152089	1.29116	0.368666	16	16	P53798	P53798	Squalene synthase	Fdft1	>sp|P53798|FDFT_MOUSE Squalene synthase OS=Mus musculus GN=Fdft1 PE=2 SV=2
NaN	0.649435	0.461021	0.583942	0.700918	0.915835	0.555228	0.700918	0.792144	-0.336165	2	2	Q78XF5	Q78XF5	Oligosaccharyltransferase complex subunit OSTC	Ostc	>sp|Q78XF5|OSTC_MOUSE Oligosaccharyltransferase complex subunit OSTC OS=Mus musculus GN=Ostc PE=2 SV=1
NaN	1.42353	2.02548	1.40885	1.1277	NaN	1.7245	1.26828	1.35972	0.443315	5	4	Q91W53;Q91W53-2	Q91W53	Golgin subfamily A member 7	Golga7	>sp|Q91W53|GOGA7_MOUSE Golgin subfamily A member 7 OS=Mus musculus GN=Golga7 PE=2 SV=1
0.521159	0.615044	0.770357	0.728491	0.665247	0.809062	0.615044	0.728491	0.844271	-0.244222	14	14	P58021;E9Q0K1;E9PZ69	P58021;E9Q0K1;E9PZ69	Transmembrane 9 superfamily member 2	Tm9sf2	>sp|P58021|TM9S2_MOUSE Transmembrane 9 superfamily member 2 OS=Mus musculus GN=Tm9sf2 PE=2 SV=1;>tr|E9Q0K1|E9Q0K1_MOUSE Uncharacterized protein OS=Mus musculus GN=Tm9sf2 PE=4 SV=1;>tr|E9PZ69|E9PZ69_MOUSE Uncharacterized protein OS=Mus musculus GN=Tm9sf2 PE
1.438	1.13843	1.3896	1.10084	1.22513	1.26723	1.3896	1.22513	1.13425	0.181735	17	17	E9QNH3;Q91VH2	E9QNH3;Q91VH2	Sorting nexin-9	Snx9	>tr|E9QNH3|E9QNH3_MOUSE Uncharacterized protein OS=Mus musculus GN=Snx9 PE=4 SV=1;>sp|Q91VH2|SNX9_MOUSE Sorting nexin-9 OS=Mus musculus GN=Snx9 PE=1 SV=1
2.14348	3.1748	2.66454	2.58618	3.34191	3.50939	2.66454	3.34191	0.797311	-0.326786	10	10	Q8R1S9;E9Q0N5	Q8R1S9	Sodium-coupled neutral amino acid transporter 4	Slc38a4	>sp|Q8R1S9|S38A4_MOUSE Sodium-coupled neutral amino acid transporter 4 OS=Mus musculus GN=Slc38a4 PE=1 SV=1
0.697788	0.55212	0.696913	0.67769	0.680411	0.911245	0.696913	0.680411	1.02425	0.0345721	15	15	Q9WUQ2;D3Z3S1;F6XLZ3	Q9WUQ2;D3Z3S1	Prolactin regulatory element-binding protein	Preb	>sp|Q9WUQ2|PREB_MOUSE Prolactin regulatory element-binding protein OS=Mus musculus GN=Preb PE=1 SV=1;>tr|D3Z3S1|D3Z3S1_MOUSE Prolactin regulatory element binding, isoform CRA_b OS=Mus musculus GN=Preb PE=4 SV=1
0.705965	0.676544	NaN	0.802439	0.765638	1.24676	0.691254	0.802439	0.861442	-0.215175	6	6	E9PUM5;E9Q8B5;E9Q8B6	E9PUM5;E9Q8B5;E9Q8B6		Gm4788	>tr|E9PUM5|E9PUM5_MOUSE Uncharacterized protein OS=Mus musculus GN=Gm4788 PE=4 SV=1;>tr|E9Q8B5|E9Q8B5_MOUSE Uncharacterized protein OS=Mus musculus GN=Gm4788 PE=4 SV=1;>tr|E9Q8B6|E9Q8B6_MOUSE Uncharacterized protein OS=Mus musculus GN=Gm4788 PE=4 SV=1
NaN	8.43953	9.12242	7.3654	8.88573	6.01359	8.78097	7.3654	1.19219	0.253617	20	20	Q5RKZ7;Q5RKZ7-2;Q5RKZ7-3;G3UYX9;G3UWH1;G3UXN5;G3UZD4	Q5RKZ7;Q5RKZ7-2	Molybdenum cofactor biosynthesis protein 1;Cyclic pyranopterin monophosphate synthase;Cyclic pyranopterin monophosphate synthase accessory protein	Mocs1	>sp|Q5RKZ7|MOCS1_MOUSE Molybdenum cofactor biosynthesis protein 1 OS=Mus musculus GN=Mocs1 PE=2 SV=2;>sp|Q5RKZ7-2|MOCS1_MOUSE Isoform Mocs1a of Molybdenum cofactor biosynthesis protein 1 OS=Mus musculus GN=Mocs1
1.97029	1.62351	1.95015	2.33787	1.64512	2.92048	1.95015	2.33787	0.834157	-0.26161	31	31	P40142;E0CY51	P40142	Transketolase	Tkt	>sp|P40142|TKT_MOUSE Transketolase OS=Mus musculus GN=Tkt PE=1 SV=1
1.49182	1.46372	2.05103	1.41669	1.42841	1.48366	1.49182	1.42841	1.04439	0.0626633	4	4	Q8K211;A8Y5P1	Q8K211;A8Y5P1	High affinity copper uptake protein 1	Slc31a1	>sp|Q8K211|COPT1_MOUSE High affinity copper uptake protein 1 OS=Mus musculus GN=Slc31a1 PE=2 SV=1;>tr|A8Y5P1|A8Y5P1_MOUSE Solute carrier family 13 (Sodium/sulphate symporters), member 1 OS=Mus musculus GN=Slc31a1 PE=4 SV=1
1.2474	1.25233	1.46267	1.12942	1.31617	1.2022	1.25233	1.2022	1.0417	0.0589379	29	28	E9PZE2;E9PZE1;Q921T2;F6YC07;E9PWW2;D3YZP0;D3YZJ9	E9PZE2;E9PZE1;Q921T2;F6YC07;E9PWW2	Torsin-1A-interacting protein 1	Tor1aip1	>tr|E9PZE2|E9PZE2_MOUSE Torsin A-interacting protein 1 OS=Mus musculus GN=Tor1aip1 PE=4 SV=1;>tr|E9PZE1|E9PZE1_MOUSE Torsin A-interacting protein 1 OS=Mus musculus GN=Tor1aip1 PE=4 SV=1;>sp|Q921T2|TOIP1_MOUSE Torsin-1A-interacting protein 1 OS=Mus musculus
NaN	1.21105	1.00631	1.34198	1.19313	1.17059	1.10868	1.19313	0.92922	-0.105908	14	10	Q8JZS0;Q3TUM0;O88951	Q8JZS0	Protein lin-7 homolog A	Lin7a	>sp|Q8JZS0|LIN7A_MOUSE Protein lin-7 homolog A OS=Mus musculus GN=Lin7a PE=1 SV=2
0.857559	1.38062	1.20693	1.29902	1.37155	1.319	1.20693	1.319	0.915034	-0.128103	10	10	Q9D6U8	Q9D6U8	Protein FAM162A	Fam162a	>sp|Q9D6U8|F162A_MOUSE Protein FAM162A OS=Mus musculus GN=Fam162a PE=2 SV=1
NaN	0.408563	0.34842	0.424827	0.501379	0.387973	0.378491	0.424827	0.890931	-0.166615	2	2	Q8VD00	Q8VD00	Transmembrane protein 97	Tmem97	>sp|Q8VD00|TMM97_MOUSE Transmembrane protein 97 OS=Mus musculus GN=Tmem97 PE=2 SV=1
NaN	4.01091	5.95344	4.47688	3.91221	3.66032	4.98217	3.91221	1.27349	0.348792	7	7	E9QJS0;G5E8U8;G5E8U5;Q80ZK0;D3Z6K5	E9QJS0;G5E8U8;G5E8U5;Q80ZK0	28S ribosomal protein S10, mitochondrial	Mrps10	>tr|E9QJS0|E9QJS0_MOUSE Uncharacterized protein OS=Mus musculus GN=Mrps10 PE=4 SV=1;>tr|G5E8U8|G5E8U8_MOUSE Mitochondrial ribosomal protein S10, isoform CRA_b OS=Mus musculus GN=Mrps10 PE=4 SV=1;>tr|G5E8U5|G5E8U5_MOUSE Mitochondrial ribosomal protein S10,
0.751823	0.361415	NaN	0.398676	0.392542	0.338329	0.556619	0.392542	1.41799	0.503843	10	10	Q8VE80	Q8VE80	THO complex subunit 3	Thoc3	>sp|Q8VE80|THOC3_MOUSE THO complex subunit 3 OS=Mus musculus GN=Thoc3 PE=2 SV=1
1.97621	1.67246	2.01062	2.12152	1.81891	2.51528	1.97621	2.12152	0.931507	-0.102362	8	8	Q99PT1	Q99PT1	Rho GDP-dissociation inhibitor 1	Arhgdia	>sp|Q99PT1|GDIR1_MOUSE Rho GDP-dissociation inhibitor 1 OS=Mus musculus GN=Arhgdia PE=1 SV=3
NaN	0.477486	0.775434	0.325288	0.477054	NaN	0.62646	0.401171	1.56158	0.643005	6	6	Q8VDG3	Q8VDG3	Poly(A)-specific ribonuclease PARN	Parn	>sp|Q8VDG3|PARN_MOUSE Poly(A)-specific ribonuclease PARN OS=Mus musculus GN=Parn PE=1 SV=1
0.748223	0.819269	1.12115	0.805412	0.670646	0.788519	0.819269	0.788519	1.039	0.0551917	10	6	Q9JIW9;F6QC68	Q9JIW9;F6QC68	Ras-related protein Ral-B	Ralb	>sp|Q9JIW9|RALB_MOUSE Ras-related protein Ral-B OS=Mus musculus GN=Ralb PE=2 SV=1;>tr|F6QC68|F6QC68_MOUSE V-ral simian leukemia viral oncogene homolog B (ras-related) (Fragment) OS=Mus musculus GN=Ralb PE=4 SV=1
2.05116	1.07686	1.41179	1.03039	1.30322	1.17755	1.41179	1.17755	1.19892	0.261737	3	3	Q9CY57-5;Q9CY57-4;Q9CY57-3;E9PW20;Q9CY57-2;Q9CY57;D3YZA1;D3Z7T7	Q9CY57-5;Q9CY57-4;Q9CY57-3;E9PW20;Q9CY57-2;Q9CY57;D3YZA1;D3Z7T7	Chromatin target of PRMT1 protein	Chtop	>sp|Q9CY57-5|FOP_MOUSE Isoform 5 of Friend of PRMT1 protein OS=Mus musculus GN=Fop;>sp|Q9CY57-4|FOP_MOUSE Isoform 4 of Friend of PRMT1 protein OS=Mus musculus GN=Fop;>sp|Q9CY57-3|FOP_MOUSE Isoform 3 of Friend of PRMT1 protein OS=Mus musculus GN=Fop;>tr|E9P
NaN	0.759301	1.12093	1.10736	1.10567	1.80417	0.940115	1.10736	0.84897	-0.236214	12	10	Q8C863;F6YH70;Q8C863-2	Q8C863;F6YH70;Q8C863-2	E3 ubiquitin-protein ligase Itchy	Itch	>sp|Q8C863|ITCH_MOUSE E3 ubiquitin-protein ligase Itchy OS=Mus musculus GN=Itch PE=1 SV=2;>tr|F6YH70|F6YH70_MOUSE Uncharacterized protein (Fragment) OS=Mus musculus GN=Itch PE=4 SV=1;>sp|Q8C863-2|ITCH_MOUSE Isoform 2 of E3 ubiquitin-protein ligase Itchy OS
NaN	3.22165	3.16016	3.76124	3.09809	3.728	3.1909	3.728	0.855929	-0.224436	14	14	Q91XH5;G3UXX3;Q64105;G3UZ79;F6SZQ1	Q91XH5;G3UXX3;Q64105	Sepiapterin reductase	Spr	>tr|Q91XH5|Q91XH5_MOUSE Sepiapterin reductase OS=Mus musculus GN=Spr PE=2 SV=1;>tr|G3UXX3|G3UXX3_MOUSE Uncharacterized protein OS=Mus musculus GN=Spr PE=4 SV=1;>sp|Q64105|SPRE_MOUSE Sepiapterin reductase OS=Mus musculus GN=Spr PE=1 SV=1
1.7964	1.8077	1.17236	1.51096	1.99896	2.45652	1.7964	1.99896	0.898667	-0.154141	39	8	G3UY75;G3X9S7;F7C4P7;E9QM93;G3UYU6;G3UX60;G3UWK6;E9PVW8;E9QQ27;B9EJA3;E9Q7I7;Q8VBV0;G3UXU8;B0V2N1-5;G3UX75	G3UY75;G3X9S7;F7C4P7;E9QM93;G3UYU6;G3UX60;G3UWK6;E9PVW8;E9QQ27;B9EJA3;E9Q7I7;Q8VBV0	Receptor-type tyrosine-protein phosphatase delta	Ptprd	>tr|G3UY75|G3UY75_MOUSE Uncharacterized protein OS=Mus musculus GN=Ptprd PE=4 SV=1;>tr|G3X9S7|G3X9S7_MOUSE Uncharacterized protein OS=Mus musculus GN=Ptprd PE=4 SV=1;>tr|F7C4P7|F7C4P7_MOUSE Uncharacterized protein (Fragment) OS=Mus musculus GN=Ptprd PE=4 S
0.864304	0.641601	0.652103	0.730407	0.801346	1.38322	0.652103	0.801346	0.81376	-0.297325	6	6	P62830;A2A6F8	P62830	60S ribosomal protein L23	Rpl23	>sp|P62830|RL23_MOUSE 60S ribosomal protein L23 OS=Mus musculus GN=Rpl23 PE=1 SV=1
NaN	4.74046	5.52578	7.01705	5.51542	11.822	5.13312	7.01705	0.731521	-0.451029	14	14	Q8VBT2;D3Z221	Q8VBT2	L-serine dehydratase/L-threonine deaminase	Sds	>sp|Q8VBT2|SDHL_MOUSE L-serine dehydratase/L-threonine deaminase OS=Mus musculus GN=Sds PE=1 SV=3
1.38292	0.698032	NaN	0.613271	0.738716	0.807689	1.04048	0.738716	1.40849	0.494152	9	9	Q9D287;D6RGA5	Q9D287	Pre-mRNA-splicing factor SPF27	Bcas2	>sp|Q9D287|SPF27_MOUSE Pre-mRNA-splicing factor SPF27 OS=Mus musculus GN=Bcas2 PE=2 SV=1
4.66897	4.63242	6.66933	7.13674	4.65333	9.75229	4.66897	7.13674	0.654216	-0.612161	16	16	Q8VCN5	Q8VCN5	Cystathionine gamma-lyase	Cth	>sp|Q8VCN5|CGL_MOUSE Cystathionine gamma-lyase OS=Mus musculus GN=Cth PE=1 SV=1
NaN	1.99696	2.6786	NaN	1.20071	2.03986	2.33778	1.62028	1.44282	0.528892	9	9	Q9R0Q6;D3YVI5	Q9R0Q6;D3YVI5	Actin-related protein 2/3 complex subunit 1A	Arpc1a	>sp|Q9R0Q6|ARC1A_MOUSE Actin-related protein 2/3 complex subunit 1A OS=Mus musculus GN=Arpc1a PE=1 SV=1;>tr|D3YVI5|D3YVI5_MOUSE Actin-related protein 2/3 complex, subunit 1A (Fragment) OS=Mus musculus GN=Arpc1a PE=4 SV=1
NaN	0.105433	0.11841	0.114682	0.0827952	0.0906454	0.111922	0.0906454	1.23472	0.304181	11	5	P52843;G3UWB5;D3Z6M9;D3Z6M8;B2RVI8;REV__P70122	P52843;G3UWB5;D3Z6M9	Bile salt sulfotransferase 1	Sult2a1;Sult2a4	>sp|P52843|ST2A1_MOUSE Bile salt sulfotransferase 1 OS=Mus musculus GN=Sult2a1 PE=2 SV=1;>tr|G3UWB5|G3UWB5_MOUSE MCG8002 OS=Mus musculus GN=Sult2a4 PE=4 SV=1;>tr|D3Z6M9|D3Z6M9_MOUSE Uncharacterized protein OS=Mus musculus GN=Sult2a4 PE=4 SV=1
0.770119	0.533846	0.584966	0.461233	0.541947	0.6031	0.584966	0.541947	1.07938	0.110201	18	18	Q9D517	Q9D517	1-acyl-sn-glycerol-3-phosphate acyltransferase gamma	Agpat3	>sp|Q9D517|PLCC_MOUSE 1-acyl-sn-glycerol-3-phosphate acyltransferase gamma OS=Mus musculus GN=Agpat3 PE=1 SV=2
1.20901	1.48394	1.20514	1.41289	1.44942	1.36258	1.20901	1.41289	0.8557	-0.224823	15	15	A6X919;A6X919-2;A6X919-3;P0CW70	A6X919;A6X919-2	Probable C-mannosyltransferase DPY19L1	Dpy19l1	>sp|A6X919|D19L1_MOUSE Protein dpy-19 homolog 1 OS=Mus musculus GN=Dpy19l1 PE=2 SV=1;>sp|A6X919-2|D19L1_MOUSE Isoform 2 of Protein dpy-19 homolog 1 OS=Mus musculus GN=Dpy19l1
1.51816	0.665956	0.725584	0.632951	0.658588	0.678979	0.725584	0.658588	1.10173	0.139766	15	15	Q8VDP4	Q8VDP4	DBIRD complex subunit KIAA1967 homolog		>sp|Q8VDP4|K1967_MOUSE Protein KIAA1967 homolog OS=Mus musculus PE=1 SV=2
NaN	7.23851	0.0509061	13.2373	13.2659	2.94881	3.64471	13.2373	0.275336	-1.86073	18	18	Q8VDK1-2;Q8VDK1;D3YY53;D3Z3I3;D3Z2Y2	Q8VDK1-2;Q8VDK1;D3YY53;D3Z3I3	Nitrilase homolog 1	Nit1	>sp|Q8VDK1-2|NIT1_MOUSE Isoform 2 of Nitrilase homolog 1 OS=Mus musculus GN=Nit1;>sp|Q8VDK1|NIT1_MOUSE Nitrilase homolog 1 OS=Mus musculus GN=Nit1 PE=2 SV=2;>tr|D3YY53|D3YY53_MOUSE Uncharacterized protein OS=Mus musculus GN=Nit1 PE=4 SV=1;>tr|D3Z3I3|D3Z3I3
1.95917	0.548125	0.71144	0.32569	NaN	0.445216	0.71144	0.385453	1.84572	0.884187	10	10	Q4VBE8	Q4VBE8	WD repeat-containing protein 18	Wdr18	>sp|Q4VBE8|WDR18_MOUSE WD repeat-containing protein 18 OS=Mus musculus GN=Wdr18 PE=2 SV=1
1.29247	0.94518	NaN	0.760572	1.09509	0.846453	1.11882	0.846453	1.32178	0.402483	7	7	P62307;F6VHB7	P62307	Small nuclear ribonucleoprotein F	Snrpf	>sp|P62307|RUXF_MOUSE Small nuclear ribonucleoprotein F OS=Mus musculus GN=Snrpf PE=2 SV=1
2.1806	1.78632	2.00333	1.96626	1.5382	1.87582	2.00333	1.87582	1.06798	0.0948787	13	12	O09044;Q9D3L3;B0R030;B0R029;E9Q8A1	O09044;Q9D3L3;B0R030;B0R029;E9Q8A1	Synaptosomal-associated protein 23;Synaptosomal-associated protein	Snap23	>sp|O09044|SNP23_MOUSE Synaptosomal-associated protein 23 OS=Mus musculus GN=Snap23 PE=1 SV=1;>tr|Q9D3L3|Q9D3L3_MOUSE Synaptosomal-associated protein OS=Mus musculus GN=Snap23 PE=2 SV=1;>tr|B0R030|B0R030_MOUSE Synaptosomal-associated protein (Fragment) OS=
0.0460342	0.0521186	0.0378831	0.037508	0.047221	0.0269753	0.0460342	0.037508	1.22732	0.295508	7	1	Q76M71;Q76M72;Q8VCA0	Q76M71;Q76M72		Slc22a27	>tr|Q76M71|Q76M71_MOUSE Organic anion transporter 6 OS=Mus musculus GN=Slc22a27 PE=2 SV=1;>tr|Q76M72|Q76M72_MOUSE MOAT6-related protein OS=Mus musculus GN=Slc22a27 PE=2 SV=1
NaN	1.03793	1.12077	1.13375	NaN	1.43962	1.07935	1.28668	0.838861	-0.253496	5	5	Q9JMG2	Q9JMG2	C1GALT1-specific chaperone 1	C1galt1c1	>sp|Q9JMG2|C1GLC_MOUSE C1GALT1-specific chaperone 1 OS=Mus musculus GN=C1galt1c1 PE=2 SV=1
2.15992	0.54942	0.730247	0.489932	0.590912	0.626645	0.730247	0.590912	1.2358	0.305441	16	16	Q61646	Q61646	Haptoglobin;Haptoglobin alpha chain;Haptoglobin beta chain	Hp	>sp|Q61646|HPT_MOUSE Haptoglobin OS=Mus musculus GN=Hp PE=1 SV=1
NaN	4.20186	4.27606	4.10661	4.14319	3.48833	4.23896	4.10661	1.03223	0.0457624	10	10	Q8BMS4	Q8BMS4	Hexaprenyldihydroxybenzoate methyltransferase, mitochondrial	Coq3	>sp|Q8BMS4|COQ3_MOUSE Hexaprenyldihydroxybenzoate methyltransferase, mitochondrial OS=Mus musculus GN=Coq3 PE=2 SV=1
0.680921	0.257725	0.322924	0.310482	0.198661	0.291945	0.322924	0.291945	1.10611	0.145498	14	13	Q8BWN8	Q8BWN8	Acyl-coenzyme A thioesterase 4	Acot4	>sp|Q8BWN8|ACOT4_MOUSE Acyl-coenzyme A thioesterase 4 OS=Mus musculus GN=Acot4 PE=2 SV=1
1.14235	2.50088	2.29043	2.82941	2.86385	1.97391	2.29043	2.82941	0.809508	-0.304883	11	11	D3Z7C0;Q9Z2Q5	D3Z7C0;Q9Z2Q5	39S ribosomal protein L40, mitochondrial	Mrpl40	>tr|D3Z7C0|D3Z7C0_MOUSE Uncharacterized protein OS=Mus musculus GN=Mrpl40 PE=4 SV=1;>sp|Q9Z2Q5|RM40_MOUSE 39S ribosomal protein L40, mitochondrial OS=Mus musculus GN=Mrpl40 PE=2 SV=2
1.40103	0.9067	1.09116	0.869641	0.936593	1.06771	1.09116	0.936593	1.16503	0.220369	7	7	Q8K021;Q3TSA8;D3YTP4	Q8K021;Q3TSA8	Secretory carrier-associated membrane protein 1	Scamp1	>sp|Q8K021|SCAM1_MOUSE Secretory carrier-associated membrane protein 1 OS=Mus musculus GN=Scamp1 PE=1 SV=1;>tr|Q3TSA8|Q3TSA8_MOUSE Uncharacterized protein OS=Mus musculus GN=Scamp1 PE=2 SV=1
0.555309	0.578603	0.662515	0.597086	0.68465	0.654622	0.578603	0.654622	0.883873	-0.178088	14	14	Q9ERI6	Q9ERI6	Retinol dehydrogenase 14	Rdh14	>sp|Q9ERI6|RDH14_MOUSE Retinol dehydrogenase 14 OS=Mus musculus GN=Rdh14 PE=1 SV=1
0.523095	0.715512	0.606318	0.762079	0.676224	0.633593	0.606318	0.676224	0.896623	-0.157427	19	19	O35435;E9Q1V3;F6RI88;F6TCT7;D3YZY5;F6ZQJ5	O35435;E9Q1V3;F6RI88	Dihydroorotate dehydrogenase (quinone), mitochondrial	Dhodh	>sp|O35435|PYRD_MOUSE Dihydroorotate dehydrogenase (quinone), mitochondrial OS=Mus musculus GN=Dhodh PE=2 SV=2;>tr|E9Q1V3|E9Q1V3_MOUSE Uncharacterized protein OS=Mus musculus GN=Dhodh PE=4 SV=1;>tr|F6RI88|F6RI88_MOUSE Uncharacterized protein (Fragment) OS=
0.770832	0.828775	0.83382	0.779788	0.928419	0.890155	0.828775	0.890155	0.931046	-0.103076	36	36	Q8BW75;E9Q3X6;E9PVL9	Q8BW75	Amine oxidase [flavin-containing] B	Maob	>sp|Q8BW75|AOFB_MOUSE Amine oxidase [flavin-containing] B OS=Mus musculus GN=Maob PE=1 SV=4
11.0884	5.49602	4.89572	9.16422	7.61847	13.9082	5.49602	9.16422	0.599726	-0.737625	21	21	O70475;D3Z3F7;D3YXP9;F6ZQT4	O70475;D3Z3F7	UDP-glucose 6-dehydrogenase	Ugdh	>sp|O70475|UGDH_MOUSE UDP-glucose 6-dehydrogenase OS=Mus musculus GN=Ugdh PE=1 SV=1;>tr|D3Z3F7|D3Z3F7_MOUSE UDP-glucose 6-dehydrogenase OS=Mus musculus GN=Ugdh PE=3 SV=1
NaN	0.896539	0.91659	0.97229	0.895255	0.971251	0.906564	0.971251	0.933399	-0.0994345	5	5	E9Q933;Q8BK08	E9Q933;Q8BK08	Transmembrane protein 11, mitochondrial	Tmem11	>tr|E9Q933|E9Q933_MOUSE Uncharacterized protein OS=Mus musculus GN=Tmem11 PE=4 SV=1;>sp|Q8BK08|TMM11_MOUSE Transmembrane protein 11, mitochondrial OS=Mus musculus GN=Tmem11 PE=2 SV=1
1.8076	0.679117	0.861178	0.638407	0.748503	0.775855	0.861178	0.748503	1.15053	0.202303	26	26	O35218	O35218	Cleavage and polyadenylation specificity factor subunit 2	Cpsf2	>sp|O35218|CPSF2_MOUSE Cleavage and polyadenylation specificity factor subunit 2 OS=Mus musculus GN=Cpsf2 PE=1 SV=1
2.32937	0.588928	0.775494	0.708767	0.658848	0.452693	0.775494	0.658848	1.17705	0.23517	20	20	P97429;D3Z0S1;F7ANV6;E9Q073	P97429;D3Z0S1;F7ANV6;E9Q073	Annexin A4;Annexin	Anxa4	>sp|P97429|ANXA4_MOUSE Annexin A4 OS=Mus musculus GN=Anxa4 PE=2 SV=4;>tr|D3Z0S1|D3Z0S1_MOUSE Annexin (Fragment) OS=Mus musculus GN=Anxa4 PE=3 SV=1;>tr|F7ANV6|F7ANV6_MOUSE Annexin (Fragment) OS=Mus musculus GN=Anxa4 PE=3 SV=1;>tr|E9Q073|E9Q073_MOUSE Annexin
3.55961	7.47663	NaN	7.07514	9.10332	6.58631	5.51812	7.07514	0.779931	-0.358582	16	16	P47791-2;F6ZDD7;P47791	P47791-2;F6ZDD7;P47791	Glutathione reductase, mitochondrial	Gsr	>sp|P47791-2|GSHR_MOUSE Isoform Cytoplasmic of Glutathione reductase, mitochondrial OS=Mus musculus GN=Gsr;>tr|F6ZDD7|F6ZDD7_MOUSE Uncharacterized protein (Fragment) OS=Mus musculus GN=Gsr PE=3 SV=1;>sp|P47791|GSHR_MOUSE Glutathione reductase, mitochondria
0.450146	0.281682	0.336519	0.355771	0.449539	0.464727	0.336519	0.449539	0.748587	-0.417758	21	21	Q9JKX3;Q9JKX3-3;Q9JKX3-2	Q9JKX3;Q9JKX3-3	Transferrin receptor protein 2	Tfr2	>sp|Q9JKX3|TFR2_MOUSE Transferrin receptor protein 2 OS=Mus musculus GN=Tfr2 PE=2 SV=2;>sp|Q9JKX3-3|TFR2_MOUSE Isoform 3 of Transferrin receptor protein 2 OS=Mus musculus GN=Tfr2
1.09584	0.685683	0.91954	0.761267	0.764526	0.777847	0.91954	0.764526	1.20276	0.266347	12	12	P12815	P12815	Programmed cell death protein 6	Pdcd6	>sp|P12815|PDCD6_MOUSE Programmed cell death protein 6 OS=Mus musculus GN=Pdcd6 PE=1 SV=2
NaN	0.433764	0.967586	0.423603	NaN	0.260954	0.700675	0.342279	2.04709	1.03357	5	1	A2A8T1	A2A8T1		Cyp4a32	>tr|A2A8T1|A2A8T1_MOUSE Cytochrome P450, family 4, subfamily a, polypeptide 32 OS=Mus musculus GN=Cyp4a32 PE=3 SV=1
1.54488	1.30582	1.56487	1.95408	1.48142	1.54658	1.54488	1.54658	0.998901	-0.00158668	6	6	G5E8J0;O35516-2;E9QM70;O35516	G5E8J0;O35516-2;E9QM70;O35516	Neurogenic locus notch homolog protein 2;Notch 2 extracellular truncation;Notch 2 intracellular domain	Notch2	>tr|G5E8J0|G5E8J0_MOUSE Notch gene homolog 2 (Drosophila), isoform CRA_a OS=Mus musculus GN=Notch2 PE=4 SV=1;>sp|O35516-2|NOTC2_MOUSE Isoform 2 of Neurogenic locus notch homolog protein 2 OS=Mus musculus GN=Notch2;>tr|E9QM70|E9QM70_MOUSE Uncharacterized pr
1.85856	1.73076	1.91307	2.4182	1.5103	3.69672	1.85856	2.4182	0.768572	-0.379748	35	35	P16331;D3Z270;F6YTR5;D3YZ73	P16331	Phenylalanine-4-hydroxylase	Pah	>sp|P16331|PH4H_MOUSE Phenylalanine-4-hydroxylase OS=Mus musculus GN=Pah PE=1 SV=4
NaN	0.610538	0.734053	0.723223	1.17299	0.778513	0.672295	0.778513	0.863564	-0.211626	7	6	P11928;F2Z419;Q8K469;D3YZ43;Q05BJ7;D3Z274;D3YWG4;D3Z264;D3YX46;Q8C2W3;F8VQ34;Q8VI95;Q924S2;Q8VI97	P11928;F2Z419;Q8K469;D3YZ43	2-5-oligoadenylate synthase 1A	Oas1a;Oas1g	>sp|P11928|OAS1A_MOUSE 2-5-oligoadenylate synthase 1A OS=Mus musculus GN=Oas1a PE=2 SV=2;>tr|F2Z419|F2Z419_MOUSE Uncharacterized protein OS=Mus musculus GN=Oas1a PE=4 SV=1;>tr|Q8K469|Q8K469_MOUSE 2-5olygoadenylate synthetase 1G OS=Mus musculus GN=Oas1g
1.00404	0.802633	0.984155	0.82802	0.832362	0.90269	0.984155	0.832362	1.18236	0.241674	11	10	Q99L43;A2AMQ5;Q6PBC0;F6S4G2	Q99L43;A2AMQ5;Q6PBC0	Phosphatidate cytidylyltransferase 2	Cds2	>sp|Q99L43|CDS2_MOUSE Phosphatidate cytidylyltransferase 2 OS=Mus musculus GN=Cds2 PE=1 SV=1;>tr|A2AMQ5|A2AMQ5_MOUSE Phosphatidate cytidylyltransferase OS=Mus musculus GN=Cds2 PE=3 SV=1;>tr|Q6PBC0|Q6PBC0_MOUSE CDP-diacylglycerol synthase (Phosphatidate cyt
0.60595	0.405088	0.465051	0.42461	0.36402	0.466418	0.465051	0.42461	1.09524	0.131251	19	19	Q8R2Y0-2;Q8R2Y0	Q8R2Y0-2;Q8R2Y0	Monoacylglycerol lipase ABHD6	Abhd6	>sp|Q8R2Y0-2|ABHD6_MOUSE Isoform 2 of Monoacylglycerol lipase ABHD6 OS=Mus musculus GN=Abhd6;>sp|Q8R2Y0|ABHD6_MOUSE Monoacylglycerol lipase ABHD6 OS=Mus musculus GN=Abhd6 PE=2 SV=1
1.01014	0.64119	0.593366	0.558878	0.510699	0.699301	0.64119	0.558878	1.14728	0.198219	16	16	Q9QYJ0	Q9QYJ0	DnaJ homolog subfamily A member 2	Dnaja2	>sp|Q9QYJ0|DNJA2_MOUSE DnaJ homolog subfamily A member 2 OS=Mus musculus GN=Dnaja2 PE=1 SV=1
2.58258	0.990393	1.10534	0.985416	0.879198	1.0999	1.10534	0.985416	1.1217	0.165685	34	34	Q64FW2;F7CW61	Q64FW2	All-trans-retinol 13,14-reductase	Retsat	>sp|Q64FW2|RETST_MOUSE All-trans-retinol 13,14-reductase OS=Mus musculus GN=Retsat PE=1 SV=3
1.75214	3.13097	4.45792	3.8072	5.96196	3.30994	3.13097	3.8072	0.822381	-0.282121	9	9	Q9CWD8;F7D3P0	Q9CWD8	Iron-sulfur protein NUBPL	Nubpl	>sp|Q9CWD8|NUBPL_MOUSE Iron-sulfur protein NUBPL OS=Mus musculus GN=Nubpl PE=2 SV=2
1.5829	0.675539	1.09524	0.735294	0.68106	1.0074	1.09524	0.735294	1.48953	0.574854	9	9	Q9WVA3	Q9WVA3	Mitotic checkpoint protein BUB3	Bub3	>sp|Q9WVA3|BUB3_MOUSE Mitotic checkpoint protein BUB3 OS=Mus musculus GN=Bub3 PE=2 SV=2
NaN	0.996512	1.071	0.962835	1.02032	0.778938	1.03376	0.962835	1.07366	0.102535	7	7	Q9D1E8;F8WGD9	Q9D1E8;F8WGD9	1-acyl-sn-glycerol-3-phosphate acyltransferase epsilon	Agpat5	>sp|Q9D1E8|PLCE_MOUSE 1-acyl-sn-glycerol-3-phosphate acyltransferase epsilon OS=Mus musculus GN=Agpat5 PE=2 SV=2;>tr|F8WGD9|F8WGD9_MOUSE Uncharacterized protein OS=Mus musculus GN=Agpat5 PE=4 SV=1
NaN	1.12457	0.89662	0.770238	0.944376	0.931706	1.01059	0.931706	1.08467	0.117258	5	5	Q8BXJ9;D6RH67;A2AQ56	Q8BXJ9;D6RH67;A2AQ56	Transmembrane protein 62	Tmem62	>sp|Q8BXJ9|TMM62_MOUSE Transmembrane protein 62 OS=Mus musculus GN=Tmem62 PE=2 SV=1;>tr|D6RH67|D6RH67_MOUSE Uncharacterized protein OS=Mus musculus GN=Tmem62 PE=4 SV=1;>tr|A2AQ56|A2AQ56_MOUSE Transmembrane protein 62 OS=Mus musculus GN=Tmem62 PE=4 SV=1
2.21425	1.43744	1.78348	1.74125	2.15773	2.7684	1.78348	2.15773	0.826554	-0.274819	25	14	Q63880;Q63880-2	Q63880;Q63880-2	Carboxylesterase 3A	Ces3a	>sp|Q63880|EST3A_MOUSE Carboxylesterase 3A OS=Mus musculus GN=Ces3a PE=1 SV=2;>sp|Q63880-2|EST3A_MOUSE Isoform 2 of Carboxylesterase 3A OS=Mus musculus GN=Ces3a
2.48744	1.93716	2.94299	2.00884	1.60661	2.48114	2.48744	2.00884	1.23825	0.308299	8	8	Q920A5;Q3U5P4	Q920A5;Q3U5P4	Retinoid-inducible serine carboxypeptidase	Scpep1	>sp|Q920A5|RISC_MOUSE Retinoid-inducible serine carboxypeptidase OS=Mus musculus GN=Scpep1 PE=2 SV=2;>tr|Q3U5P4|Q3U5P4_MOUSE Uncharacterized protein OS=Mus musculus GN=Scpep1 PE=2 SV=1
3.47234	2.51143	2.45574	3.55076	2.52557	4.71587	2.51143	3.55076	0.707294	-0.499619	17	17	Q78JT3	Q78JT3	3-hydroxyanthranilate 3,4-dioxygenase	Haao	>sp|Q78JT3|3HAO_MOUSE 3-hydroxyanthranilate 3,4-dioxygenase OS=Mus musculus GN=Haao PE=1 SV=1
0.819269	2.33743	2.31032	2.43629	3.26733	1.88303	2.31032	2.43629	0.948294	-0.0765932	11	11	Q91ZE0	Q91ZE0	Trimethyllysine dioxygenase, mitochondrial	Tmlhe	>sp|Q91ZE0|TMLH_MOUSE Trimethyllysine dioxygenase, mitochondrial OS=Mus musculus GN=Tmlhe PE=2 SV=2
1.73892	1.14978	NaN	1.72239	1.60195	2.60362	1.44435	1.72239	0.838573	-0.253991	13	13	Q8BTY1;A2AQY9;A2AQY8	Q8BTY1;A2AQY9;A2AQY8	Kynurenine--oxoglutarate transaminase 1	Ccbl1	>sp|Q8BTY1|KAT1_MOUSE Kynurenine--oxoglutarate transaminase 1 OS=Mus musculus GN=Ccbl1 PE=2 SV=1;>tr|A2AQY9|A2AQY9_MOUSE Cysteine conjugate-beta lyase 1 OS=Mus musculus GN=Ccbl1 PE=4 SV=1;>tr|A2AQY8|A2AQY8_MOUSE Cysteine conjugate-beta lyase 1 OS=Mus muscu
1.88679	0.885347	1.0784	0.915164	0.938086	0.98561	1.0784	0.938086	1.14957	0.2011	22	22	Q61464-4;E9QML5;Q61464;F8WGM9;Q61464-7;E9QKZ8;Q61464-2;Q61464-5;E9QKZ7;E9Q1G5;Q61464-3	Q61464-4;E9QML5;Q61464;F8WGM9;Q61464-7;E9QKZ8;Q61464-2;Q61464-5;E9QKZ7;E9Q1G5	Zinc finger protein 638	Znf638;Zfml	>sp|Q61464-4|ZN638_MOUSE Isoform 4 of Zinc finger protein 638 OS=Mus musculus GN=Znf638;>tr|E9QML5|E9QML5_MOUSE Uncharacterized protein OS=Mus musculus GN=Zfml PE=4 SV=1;>sp|Q61464|ZN638_MOUSE Zinc finger protein 638 OS=Mus musculus GN=Znf638 PE=1 SV=2;>tr
NaN	5.50509	6.11883	5.51785	NaN	3.77359	5.81196	4.64572	1.25104	0.323123	4	4	Q9D2R8	Q9D2R8	28S ribosomal protein S33, mitochondrial	Mrps33	>sp|Q9D2R8|RT33_MOUSE 28S ribosomal protein S33, mitochondrial OS=Mus musculus GN=Mrps33 PE=2 SV=1
2.39987	1.51925	NaN	1.31752	1.78776	1.48967	1.95956	1.48967	1.31543	0.395537	11	5	Q8CCS6-2;Q8CCS6;G3UY42;D3YUB9;D3Z5F7;G3UWY6;G3UX74	Q8CCS6-2;Q8CCS6;G3UY42;D3YUB9;D3Z5F7	Polyadenylate-binding protein 2	Pabpn1;Gm20521	>sp|Q8CCS6-2|PABP2_MOUSE Isoform 2 of Polyadenylate-binding protein 2 OS=Mus musculus GN=Pabpn1;>sp|Q8CCS6|PABP2_MOUSE Polyadenylate-binding protein 2 OS=Mus musculus GN=Pabpn1 PE=2 SV=3;>tr|G3UY42|G3UY42_MOUSE Poly(A)-binding protein, nuclear 1 OS=Mus mus
1.14362	0.781067	0.983961	0.762311	0.720254	0.986875	0.983961	0.762311	1.29076	0.368221	21	16	Q76MZ3;G3UWL2;G3UXQ1	Q76MZ3	Serine/threonine-protein phosphatase 2A 65 kDa regulatory subunit A alpha isoform	Ppp2r1a	>sp|Q76MZ3|2AAA_MOUSE Serine/threonine-protein phosphatase 2A 65 kDa regulatory subunit A alpha isoform OS=Mus musculus GN=Ppp2r1a PE=1 SV=3
0.242348	0.242512	0.206586	0.218474	0.283102	0.264124	0.242348	0.264124	0.917554	-0.124135	22	22	Q8BLN5;F7BJL0	Q8BLN5	Lanosterol synthase	Lss	>sp|Q8BLN5|ERG7_MOUSE Lanosterol synthase OS=Mus musculus GN=Lss PE=2 SV=2
NaN	0.980873	0.991867	1.04187	0.74499	0.602736	0.98637	0.74499	1.324	0.404908	12	12	P70227	P70227	Inositol 1,4,5-trisphosphate receptor type 3	Itpr3	>sp|P70227|ITPR3_MOUSE Inositol 1,4,5-trisphosphate receptor type 3 OS=Mus musculus GN=Itpr3 PE=1 SV=3
0.817461	0.962094	NaN	1.1063	0.909091	1.6637	0.889777	1.1063	0.804282	-0.314226	11	11	Q61081	Q61081	Hsp90 co-chaperone Cdc37;Hsp90 co-chaperone Cdc37, N-terminally processed	Cdc37	>sp|Q61081|CDC37_MOUSE Hsp90 co-chaperone Cdc37 OS=Mus musculus GN=Cdc37 PE=2 SV=1
NaN	9.16338	7.91954	5.56421	9.01469	6.05583	8.54146	6.05583	1.41045	0.496158	23	23	Q8C6I5;Q9Z1J3-2;Q9Z1J3;F7CZD1;F6TXD3;A6QRH3	Q8C6I5;Q9Z1J3-2;Q9Z1J3	Cysteine desulfurase, mitochondrial	Nfs1	>tr|Q8C6I5|Q8C6I5_MOUSE Nitrogen fixation gene 1 (S. cerevisiae) OS=Mus musculus GN=Nfs1 PE=2 SV=1;>sp|Q9Z1J3-2|NFS1_MOUSE Isoform Cytoplasmic of Cysteine desulfurase, mitochondrial OS=Mus musculus GN=Nfs1;>sp|Q9Z1J3|NFS1_MOUSE Cysteine desulfurase, mitoch
1.54169	NaN	0.838856	0.696816	1.00723	0.890869	1.19027	0.890869	1.33608	0.418007	10	10	Q91Z49;Q91Z49-2;D3Z591;Q91Z49-3	Q91Z49;Q91Z49-2;D3Z591;Q91Z49-3	UAP56-interacting factor	Fyttd1	>sp|Q91Z49|UIF_MOUSE UAP56-interacting factor OS=Mus musculus GN=Fyttd1 PE=1 SV=1;>sp|Q91Z49-2|UIF_MOUSE Isoform 2 of UAP56-interacting factor OS=Mus musculus GN=Fyttd1;>tr|D3Z591|D3Z591_MOUSE Forty-two-three domain-containing 1 OS=Mus musculus GN=Fyttd1 P
0.844096	1.08168	1.5135	1.33629	1.16859	1.87389	1.08168	1.33629	0.809465	-0.304959	9	9	P01872;P01873	P01872;P01873	Ig mu chain C region secreted form;Ig mu chain C region membrane-bound form	Igh-6	>sp|P01872|IGHM_MOUSE Ig mu chain C region secreted form OS=Mus musculus GN=Igh-6 PE=1 SV=2;>sp|P01873|MUCM_MOUSE Ig mu chain C region membrane-bound form OS=Mus musculus GN=Igh-6 PE=2 SV=3
9.48407	19.2031	3.1738	18.094	17.8237	12.2755	9.48407	17.8237	0.532104	-0.910219	12	12	Q64433	Q64433	10 kDa heat shock protein, mitochondrial	Hspe1	>sp|Q64433|CH10_MOUSE 10 kDa heat shock protein, mitochondrial OS=Mus musculus GN=Hspe1 PE=1 SV=2
1.83355	2.29484	NaN	2.43481	2.84811	2.06194	2.0642	2.43481	0.847785	-0.23823	10	10	Q921H9	Q921H9	Sel1 repeat-containing protein 1	Selrc1	>sp|Q921H9|SELR1_MOUSE Sel1 repeat-containing protein 1 OS=Mus musculus GN=Selrc1 PE=1 SV=1
1.72738	1.31524	1.21344	1.63119	1.35311	2.54712	1.31524	1.63119	0.806307	-0.310599	20	20	Q9D819;E9Q5Z3	Q9D819;E9Q5Z3	Inorganic pyrophosphatase	Ppa1	>sp|Q9D819|IPYR_MOUSE Inorganic pyrophosphatase OS=Mus musculus GN=Ppa1 PE=1 SV=1;>tr|E9Q5Z3|E9Q5Z3_MOUSE Uncharacterized protein OS=Mus musculus GN=Ppa1 PE=4 SV=1
2.37389	1.80447	1.88402	1.85611	2.38493	3.36893	1.88402	2.38493	0.789969	-0.340133	22	22	Q9WUA2;E9PXM4	Q9WUA2;E9PXM4	Phenylalanine--tRNA ligase beta subunit	Farsb	>sp|Q9WUA2|SYFB_MOUSE Phenylalanine--tRNA ligase beta subunit OS=Mus musculus GN=Farsb PE=2 SV=2;>tr|E9PXM4|E9PXM4_MOUSE Uncharacterized protein OS=Mus musculus GN=Farsb PE=4 SV=1
0.896861	0.352995	0.320883	0.339455	0.273217	0.348894	0.352995	0.339455	1.03989	0.0564274	11	11	Q9Z0K8	Q9Z0K8	Pantetheinase	Vnn1	>sp|Q9Z0K8|VNN1_MOUSE Pantetheinase OS=Mus musculus GN=Vnn1 PE=1 SV=3
NaN	1.00445	0.929109	0.962464	0.91659	0.884251	0.96678	0.91659	1.05476	0.0769103	10	10	A2AIL4	A2AIL4	NADH dehydrogenase (ubiquinone) complex I, assembly factor 6	Ndufaf6	>sp|A2AIL4|CH038_MOUSE UPF0551 protein C8orf38 homolog, mitochondrial OS=Mus musculus PE=1 SV=1
0.721449	0.617551	0.589449	0.659239	0.666311	1.30259	0.617551	0.666311	0.926821	-0.109637	17	17	P62754;D3Z6N6;D3YX41	P62754;D3Z6N6;D3YX41	40S ribosomal protein S6	Rps6	>sp|P62754|RS6_MOUSE 40S ribosomal protein S6 OS=Mus musculus GN=Rps6 PE=1 SV=1;>tr|D3Z6N6|D3Z6N6_MOUSE 40S ribosomal protein S6 OS=Mus musculus GN=Rps6-ps1 PE=3 SV=1;>tr|D3YX41|D3YX41_MOUSE 40S ribosomal protein S6 OS=Mus musculus GN=Rps6-ps2 PE=3 SV=2
1.21853	0.794597	0.664628	0.525183	0.838363	0.70141	0.794597	0.70141	1.13286	0.179965	14	14	E9QL80;Q91YX5;F8WHJ5;D3YVK0;D3YUD1	E9QL80;Q91YX5;F8WHJ5;D3YVK0	Acyl-CoA:lysophosphatidylglycerol acyltransferase 1	Lpgat1	>tr|E9QL80|E9QL80_MOUSE Uncharacterized protein OS=Mus musculus GN=Lpgat1 PE=4 SV=1;>sp|Q91YX5|LGAT1_MOUSE Acyl-CoA:lysophosphatidylglycerol acyltransferase 1 OS=Mus musculus GN=Lpgat1 PE=2 SV=1;>tr|F8WHJ5|F8WHJ5_MOUSE Uncharacterized protein (Fragment) OS
NaN	0.416788	0.298632	0.395273	0.641396	0.411523	0.35771	0.411523	0.869235	-0.202183	8	8	Q8VCH7	Q8VCH7	Retinol dehydrogenase 10	Rdh10	>sp|Q8VCH7|RDH10_MOUSE Retinol dehydrogenase 10 OS=Mus musculus GN=Rdh10 PE=1 SV=2
15.4223	10.7443	4.32059	13.8675	12.6346	14.4515	10.7443	13.8675	0.774783	-0.368136	16	2	E9PUM7;Q96LX3;Q3V3G0;B2RT89	E9PUM7;Q96LX3;Q3V3G0;B2RT89		Slc22a30;Slc22a28	>tr|E9PUM7|E9PUM7_MOUSE Uncharacterized protein OS=Mus musculus GN=Slc22a30 PE=4 SV=1;>tr|Q96LX3|Q96LX3_MOUSE Uncharacterized protein OS=Mus musculus GN=Slc22a30 PE=2 SV=1;>tr|Q3V3G0|Q3V3G0_MOUSE Uncharacterized protein OS=Mus musculus GN=Slc22a30 PE=2 SV=
1.09506	2.53653	1.44053	0.536596	1.13665	1.65931	1.44053	1.13665	1.26735	0.341812	48	48	F8VPN4;F6XXE6;E0CYU6;E0CX86;F7CSZ6	F8VPN4		Agl	>tr|F8VPN4|F8VPN4_MOUSE Uncharacterized protein OS=Mus musculus GN=Agl PE=4 SV=1
1.24319	0.688468	0.8296	0.656556	0.769704	0.785423	0.8296	0.769704	1.07782	0.108112	7	7	P84089;G3UW85;Q9D9P6	P84089;G3UW85	Enhancer of rudimentary homolog	Erh	>sp|P84089|ERH_MOUSE Enhancer of rudimentary homolog OS=Mus musculus GN=Erh PE=1 SV=1;>tr|G3UW85|G3UW85_MOUSE MCG7617, isoform CRA_a OS=Mus musculus GN=Erh PE=4 SV=1
0.944465	0.628338	0.59538	0.586442	0.566027	0.649899	0.628338	0.586442	1.07144	0.0995524	6	6	Q8CGF5-2;Q8CGF5;D3Z3E6	Q8CGF5-2;Q8CGF5;D3Z3E6	Transmembrane protein 56	Tmem56	>sp|Q8CGF5-2|TMM56_MOUSE Isoform 2 of Transmembrane protein 56 OS=Mus musculus GN=Tmem56;>sp|Q8CGF5|TMM56_MOUSE Transmembrane protein 56 OS=Mus musculus GN=Tmem56 PE=2 SV=1;>tr|D3Z3E6|D3Z3E6_MOUSE Transmembrane protein 56 (Fragment) OS=Mus musculus GN=Tmem
3.82995	2.94985	4.02982	4.68713	3.13962	5.30391	3.82995	4.68713	0.81712	-0.291379	5	5	P24472	P24472	Glutathione S-transferase A4	Gsta4	>sp|P24472|GSTA4_MOUSE Glutathione S-transferase A4 OS=Mus musculus GN=Gsta4 PE=1 SV=3
NaN	0.453741	0.666667	0.542829	0.843526	0.765873	0.560204	0.765873	0.731458	-0.451153	8	8	Q921Q3-2;Q921Q3	Q921Q3-2;Q921Q3	Chitobiosyldiphosphodolichol beta-mannosyltransferase	Alg1	>sp|Q921Q3-2|ALG1_MOUSE Isoform 2 of Chitobiosyldiphosphodolichol beta-mannosyltransferase OS=Mus musculus GN=Alg1;>sp|Q921Q3|ALG1_MOUSE Chitobiosyldiphosphodolichol beta-mannosyltransferase OS=Mus musculus GN=Alg1 PE=2 SV=3
0.930839	0.641108	0.739098	0.791077	0.823927	1.1706	0.739098	0.823927	0.897043	-0.156751	18	18	Q99LF4	Q99LF4	tRNA-splicing ligase RtcB homolog	D10Wsu52e	>sp|Q99LF4|RTCB_MOUSE tRNA-splicing ligase RtcB homolog OS=Mus musculus GN=D10Wsu52e PE=2 SV=1
3.84453	7.63709	6.20925	8.41397	8.08342	5.67795	6.20925	8.08342	0.768146	-0.380547	16	16	Q99LP6	Q99LP6	GrpE protein homolog 1, mitochondrial	Grpel1	>sp|Q99LP6|GRPE1_MOUSE GrpE protein homolog 1, mitochondrial OS=Mus musculus GN=Grpel1 PE=1 SV=1
4.84355	8.86603	7.55572	8.95496	10.4669	6.88184	7.55572	8.95496	0.843747	-0.245118	20	20	Q9DBL7	Q9DBL7	Bifunctional coenzyme A synthase;Phosphopantetheine adenylyltransferase;Dephospho-CoA kinase	Coasy	>sp|Q9DBL7|COASY_MOUSE Bifunctional coenzyme A synthase OS=Mus musculus GN=Coasy PE=1 SV=2
0.622278	0.560853	0.607054	0.607755	0.601902	0.885504	0.607054	0.607755	0.998847	-0.001665	5	5	P11438	P11438	Lysosome-associated membrane glycoprotein 1	Lamp1	>sp|P11438|LAMP1_MOUSE Lysosome-associated membrane glycoprotein 1 OS=Mus musculus GN=Lamp1 PE=1 SV=2
0.782167	1.14201	NaN	1.15876	1.1588	1.04432	0.962088	1.15876	0.830274	-0.26834	2	2	Q8BK30	Q8BK30	NADH dehydrogenase [ubiquinone] flavoprotein 3, mitochondrial	Ndufv3	>sp|Q8BK30|NDUV3_MOUSE NADH dehydrogenase [ubiquinone] flavoprotein 3, mitochondrial OS=Mus musculus GN=Ndufv3 PE=2 SV=1
0.826446	0.449681	0.561892	0.437158	0.48151	0.548787	0.561892	0.48151	1.16694	0.222727	46	46	Q05421;Q0PGA1;Q0PGA0	Q05421;Q0PGA1	Cytochrome P450 2E1	Cyp2e1	>sp|Q05421|CP2E1_MOUSE Cytochrome P450 2E1 OS=Mus musculus GN=Cyp2e1 PE=1 SV=1;>tr|Q0PGA1|Q0PGA1_MOUSE Cytochrome P450 2E1 OS=Mus musculus GN=Cyp2e1 PE=2 SV=1
1.46254	1.57756	2.37439	1.35327	1.81745	1.12734	1.57756	1.35327	1.16574	0.221245	24	24	G5E898;Q9R269	G5E898;Q9R269	Periplakin	Ppl	>tr|G5E898|G5E898_MOUSE Periplakin OS=Mus musculus GN=Ppl PE=4 SV=1;>sp|Q9R269|PEPL_MOUSE Periplakin OS=Mus musculus GN=Ppl PE=1 SV=1
1.70158	0.655566	0.832917	0.65475	0.800192	0.699301	0.832917	0.699301	1.19107	0.252259	31	31	Q9EPU4	Q9EPU4	Cleavage and polyadenylation specificity factor subunit 1	Cpsf1	>sp|Q9EPU4|CPSF1_MOUSE Cleavage and polyadenylation specificity factor subunit 1 OS=Mus musculus GN=Cpsf1 PE=1 SV=1
0.87974	0.693818	0.681153	0.691276	0.761847	0.336406	0.693818	0.691276	1.00368	0.00529543	3	3	P70245;A2AC29	P70245;A2AC29	3-beta-hydroxysteroid-Delta(8),Delta(7)-isomerase	Ebp	>sp|P70245|EBP_MOUSE 3-beta-hydroxysteroid-Delta(8),Delta(7)-isomerase OS=Mus musculus GN=Ebp PE=1 SV=3;>tr|A2AC29|A2AC29_MOUSE Phenylalkylamine Ca2+ antagonist (Emopamil) binding protein (Fragment) OS=Mus musculus GN=Ebp PE=4 SV=1
0.993542	0.531887	0.57924	0.57402	0.404989	0.616751	0.57924	0.57402	1.00909	0.0130602	32	32	P47740;B1AV77;B1ATI0;Q8C5J1;P47739;B1ATI7	P47740;B1AV77;B1ATI0;Q8C5J1	Fatty aldehyde dehydrogenase	Aldh3a2	>sp|P47740|AL3A2_MOUSE Fatty aldehyde dehydrogenase OS=Mus musculus GN=Aldh3a2 PE=2 SV=2;>tr|B1AV77|B1AV77_MOUSE Aldehyde dehydrogenase OS=Mus musculus GN=Aldh3a2 PE=3 SV=1;>tr|B1ATI0|B1ATI0_MOUSE Aldehyde dehydrogenase OS=Mus musculus GN=Aldh3a2 PE=3 SV=1
2.13949	0.930579	1.4875	1.03118	1.13065	1.26632	1.4875	1.13065	1.31561	0.395737	51	50	E9Q4K7;Q9EQW7;F8VQ75	E9Q4K7		Kif13b	>tr|E9Q4K7|E9Q4K7_MOUSE Uncharacterized protein OS=Mus musculus GN=Kif13b PE=3 SV=1
2.59289	2.13475	2.29011	2.94464	2.02261	3.41705	2.29011	2.94464	0.777722	-0.362674	37	36	Q9Z2V4	Q9Z2V4	Phosphoenolpyruvate carboxykinase, cytosolic [GTP]	Pck1	>sp|Q9Z2V4|PCKGC_MOUSE Phosphoenolpyruvate carboxykinase, cytosolic [GTP] OS=Mus musculus GN=Pck1 PE=2 SV=1
NaN	1.0337	1.01926	1.08918	1.10517	1.59586	1.02648	1.10517	0.928798	-0.106563	8	8	P19253;E9Q5A0;Q3TDS9;D3YY61	P19253;E9Q5A0;Q3TDS9	60S ribosomal protein L13a	Rpl13a	>sp|P19253|RL13A_MOUSE 60S ribosomal protein L13a OS=Mus musculus GN=Rpl13a PE=1 SV=4;>tr|E9Q5A0|E9Q5A0_MOUSE Uncharacterized protein OS=Mus musculus GN=Rpl13a PE=3 SV=1;>tr|Q3TDS9|Q3TDS9_MOUSE Uncharacterized protein OS=Mus musculus GN=Rpl13a PE=2 SV=1
NaN	0.35312	0.455747	0.521703	0.426894	0.914913	0.404434	0.521703	0.775218	-0.367326	29	29	E9Q4Z2	E9Q4Z2		Acacb	>tr|E9Q4Z2|E9Q4Z2_MOUSE Uncharacterized protein OS=Mus musculus GN=Acacb PE=4 SV=1
1.1295	1.01016	0.75392	1.21048	0.845809	1.66293	1.01016	1.21048	0.834512	-0.260995	10	10	P51859;E0CXA0;E0CYW7	P51859;E0CXA0;E0CYW7	Hepatoma-derived growth factor	Hdgf	>sp|P51859|HDGF_MOUSE Hepatoma-derived growth factor OS=Mus musculus GN=Hdgf PE=1 SV=2;>tr|E0CXA0|E0CXA0_MOUSE Hepatoma-derived growth factor (Fragment) OS=Mus musculus GN=Hdgf PE=4 SV=1;>tr|E0CYW7|E0CYW7_MOUSE Uncharacterized protein OS=Mus musculus GN=Hd
NaN	0.649477	0.853315	0.554139	0.562019	0.758495	0.751396	0.562019	1.33696	0.418955	3	3	Q63739	Q63739	Protein tyrosine phosphatase type IVA 1	Ptp4a1	>sp|Q63739|TP4A1_MOUSE Protein tyrosine phosphatase type IVA 1 OS=Mus musculus GN=Ptp4a1 PE=1 SV=1
2.74379	4.87187	4.61851	5.64334	5.41712	3.90518	4.61851	5.41712	0.852577	-0.230099	16	16	Q8BYL4;E9PX65;F7BWC1;E9QAW5	Q8BYL4;E9PX65	Tyrosine--tRNA ligase, mitochondrial	Yars2	>sp|Q8BYL4|SYYM_MOUSE Tyrosine--tRNA ligase, mitochondrial OS=Mus musculus GN=Yars2 PE=2 SV=2;>tr|E9PX65|E9PX65_MOUSE Uncharacterized protein OS=Mus musculus GN=Yars2 PE=3 SV=1
2.54524	1.74957	2.61568	2.13899	2.02487	1.82226	2.54524	2.02487	1.25699	0.329972	29	29	Q9JLF6	Q9JLF6	Protein-glutamine gamma-glutamyltransferase K	Tgm1	>sp|Q9JLF6|TGM1_MOUSE Protein-glutamine gamma-glutamyltransferase K OS=Mus musculus GN=Tgm1 PE=1 SV=2
1.07983	0.646747	NaN	0.570255	0.468428	0.840972	0.863289	0.570255	1.51386	0.598236	10	10	P31230;Q3UZG4	P31230;Q3UZG4	Aminoacyl tRNA synthase complex-interacting multifunctional protein 1;Endothelial monocyte-activating polypeptide 2	Aimp1	>sp|P31230|AIMP1_MOUSE Aminoacyl tRNA synthase complex-interacting multifunctional protein 1 OS=Mus musculus GN=Aimp1 PE=1 SV=2;>tr|Q3UZG4|Q3UZG4_MOUSE Uncharacterized protein OS=Mus musculus GN=Aimp1 PE=2 SV=1
1.12718	1.13841	1.4402	1.14192	1.00179	1.19275	1.13841	1.14192	0.996926	-0.00444134	28	28	Q99JX7	Q99JX7	Nuclear RNA export factor 1	Nxf1	>sp|Q99JX7|NXF1_MOUSE Nuclear RNA export factor 1 OS=Mus musculus GN=Nxf1 PE=1 SV=3
NaN	1.68478	1.66055	2.1065	1.62705	3.03767	1.67266	2.1065	0.794049	-0.332699	15	13	O09131	O09131	Glutathione S-transferase omega-1	Gsto1	>sp|O09131|GSTO1_MOUSE Glutathione S-transferase omega-1 OS=Mus musculus GN=Gsto1 PE=2 SV=2
0.466897	0.384054	0.409433	0.329576	1.31394	0.554754	0.409433	0.554754	0.738044	-0.438221	9	7	Q9DCC5;P23198;D3Z313;D3YV86;D3Z1A9	Q9DCC5;P23198	Chromobox protein homolog 3	Cbx3	>tr|Q9DCC5|Q9DCC5_MOUSE Cbx3 protein OS=Mus musculus GN=Cbx3 PE=2 SV=1;>sp|P23198|CBX3_MOUSE Chromobox protein homolog 3 OS=Mus musculus GN=Cbx3 PE=1 SV=2
3.36474	2.65287	3.23981	3.36168	2.96806	4.88305	3.23981	3.36168	0.963747	-0.0532732	23	12	P11714	P11714	Cytochrome P450 2D9	Cyp2d9	>sp|P11714|CP2D9_MOUSE Cytochrome P450 2D9 OS=Mus musculus GN=Cyp2d9 PE=1 SV=2
NaN	1.38164	1.34356	1.39653	1.44682	1.84369	1.3626	1.44682	0.94179	-0.0865233	12	12	Q9JHW4;F8WHS9	Q9JHW4;F8WHS9	Selenocysteine-specific elongation factor	Eefsec	>sp|Q9JHW4|SELB_MOUSE Selenocysteine-specific elongation factor OS=Mus musculus GN=Eefsec PE=2 SV=2;>tr|F8WHS9|F8WHS9_MOUSE Uncharacterized protein OS=Mus musculus GN=Eefsec PE=4 SV=1
NaN	0.812348	0.712099	0.817461	NaN	1.33404	0.762223	1.07575	0.70855	-0.497058	6	6	E9PX21;Q78KK3	E9PX21;Q78KK3	Solute carrier family 22 member 18	Slc22a18	>tr|E9PX21|E9PX21_MOUSE Uncharacterized protein OS=Mus musculus GN=Slc22a18 PE=4 SV=1;>sp|Q78KK3|S22AI_MOUSE Solute carrier family 22 member 18 OS=Mus musculus GN=Slc22a18 PE=2 SV=2
NaN	2.1292	2.43285	3.04897	2.15531	4.34745	2.28103	3.04897	0.74813	-0.41864	13	13	Q9QXF8	Q9QXF8	Glycine N-methyltransferase	Gnmt	>sp|Q9QXF8|GNMT_MOUSE Glycine N-methyltransferase OS=Mus musculus GN=Gnmt PE=1 SV=3
1.4177	0.537086	0.445335	0.454876	0.435825	0.535848	0.537086	0.454876	1.18073	0.23968	24	24	Q8BTI8-3;Q8BTI8;Q8BTI8-2	Q8BTI8-3;Q8BTI8;Q8BTI8-2	Serine/arginine repetitive matrix protein 2	Srrm2	>sp|Q8BTI8-3|SRRM2_MOUSE Isoform 3 of Serine/arginine repetitive matrix protein 2 OS=Mus musculus GN=Srrm2;>sp|Q8BTI8|SRRM2_MOUSE Serine/arginine repetitive matrix protein 2 OS=Mus musculus GN=Srrm2 PE=1 SV=3;>sp|Q8BTI8-2|SRRM2_MOUSE Isoform 2 of Serine/ar
1.57122	1.09492	NaN	1.02342	1.07325	NaN	1.33307	1.04834	1.27161	0.346653	17	16	F8VPM7;Q99MI1;E9QL63;Q99MI1-2;Q99MI1-3;Q99MI1-4;F6S9N0;Q6PH08-2;Q6PH08;F8WHE9;Q6PH08-3	F8VPM7;Q99MI1;E9QL63;Q99MI1-2;Q99MI1-3	ELKS/Rab6-interacting/CAST family member 1	Erc1	>tr|F8VPM7|F8VPM7_MOUSE Uncharacterized protein OS=Mus musculus GN=Erc1 PE=4 SV=1;>sp|Q99MI1|RB6I2_MOUSE ELKS/Rab6-interacting/CAST family member 1 OS=Mus musculus GN=Erc1 PE=1 SV=1;>tr|E9QL63|E9QL63_MOUSE Uncharacterized protein OS=Mus musculus GN=Erc1 PE
3.70425	1.30839	1.16949	1.29904	1.21333	1.09519	1.30839	1.21333	1.07835	0.108821	17	2	G8JL74;G3UXA6;G3UZ01;F7C521;G3UY95;G3UXZ8;G3UXZ6	G8JL74;G3UXA6;G3UZ01		Ptbp3	>tr|G8JL74|G8JL74_MOUSE Uncharacterized protein OS=Mus musculus GN=Rod1 PE=4 SV=1;>tr|G3UXA6|G3UXA6_MOUSE Uncharacterized protein OS=Mus musculus GN=Rod1 PE=4 SV=1;>tr|G3UZ01|G3UZ01_MOUSE Uncharacterized protein OS=Mus musculus GN=Rod1 PE=4 SV=1
1.0016	0.42653	0.657722	0.547615	0.425622	0.572803	0.657722	0.547615	1.20107	0.264316	27	8	Q921H8	Q921H8	3-ketoacyl-CoA thiolase A, peroxisomal	Acaa1a	>sp|Q921H8|THIKA_MOUSE 3-ketoacyl-CoA thiolase A, peroxisomal OS=Mus musculus GN=Acaa1a PE=2 SV=1
0.90967	1.76286	NaN	1.74712	1.96684	NaN	1.33627	1.85698	0.71959	-0.474752	7	7	Q9CR59	Q9CR59	Growth arrest and DNA damage-inducible proteins-interacting protein 1	Gadd45gip1	>sp|Q9CR59|G45IP_MOUSE Growth arrest and DNA damage-inducible proteins-interacting protein 1 OS=Mus musculus GN=Gadd45gip1 PE=2 SV=1
1.64891	1.72061	2.22168	1.68606	1.85329	1.28926	1.72061	1.68606	1.02049	0.0292643	6	6	P62743;Q7TT10	P62743;Q7TT10	AP-2 complex subunit sigma	Ap2s1	>sp|P62743|AP2S1_MOUSE AP-2 complex subunit sigma OS=Mus musculus GN=Ap2s1 PE=1 SV=1;>tr|Q7TT10|Q7TT10_MOUSE Adaptor-related protein complex 2, sigma 1 subunit OS=Mus musculus GN=Ap2s1 PE=2 SV=1
8.66776	1.74271	1.55953	1.57664	1.37244	1.75611	1.74271	1.57664	1.10533	0.144479	29	29	Q80U93;Q8CHS9	Q80U93;Q8CHS9	Nuclear pore complex protein Nup214	Nup214	>sp|Q80U93|NU214_MOUSE Nuclear pore complex protein Nup214 OS=Mus musculus GN=Nup214 PE=1 SV=2;>tr|Q8CHS9|Q8CHS9_MOUSE Nup214 protein OS=Mus musculus GN=Nup214 PE=2 SV=2
NaN	1.42088	0.97723	0.567344	1.06968	1.07581	1.19905	1.06968	1.12095	0.164719	5	5	O35988	O35988	Syndecan-4	Sdc4	>sp|O35988|SDC4_MOUSE Syndecan-4 OS=Mus musculus GN=Sdc4 PE=1 SV=1
1.15415	1.02115	1.52495	1.05083	0.99167	1.1655	1.15415	1.05083	1.09832	0.135301	75	75	E9Q557;E9PZW0	E9Q557;E9PZW0	Desmoplakin	Dsp	>sp|E9Q557|DESP_MOUSE Desmoplakin OS=Mus musculus GN=Dsp PE=3 SV=1;>tr|E9PZW0|E9PZW0_MOUSE Uncharacterized protein OS=Mus musculus GN=Dsp PE=4 SV=1
1.41351	0.617474	0.621543	0.485107	0.614251	0.710177	0.621543	0.614251	1.01187	0.0170259	22	1	Q8K019-2;Q8K019;Q8K019-3;E9Q5V0	Q8K019-2;Q8K019;Q8K019-3	Bcl-2-associated transcription factor 1	Bclaf1	>sp|Q8K019-2|BCLF1_MOUSE Isoform 2 of Bcl-2-associated transcription factor 1 OS=Mus musculus GN=Bclaf1;>sp|Q8K019|BCLF1_MOUSE Bcl-2-associated transcription factor 1 OS=Mus musculus GN=Bclaf1 PE=1 SV=2;>sp|Q8K019-3|BCLF1_MOUSE Isoform 3 of Bcl-2-associate
0.674992	0.731048	0.719114	0.697885	0.74118	0.768935	0.719114	0.74118	0.970229	-0.0436035	2	2	Q9D958	Q9D958	Signal peptidase complex subunit 1	Spcs1	>sp|Q9D958|SPCS1_MOUSE Signal peptidase complex subunit 1 OS=Mus musculus GN=Spcs1 PE=2 SV=3
0.740576	0.710076	0.702099	0.72197	0.724113	1.23469	0.710076	0.724113	0.980615	-0.0282414	16	16	P62082;F6SVV1	P62082;F6SVV1	40S ribosomal protein S7	Rps7;Gm9493	>sp|P62082|RS7_MOUSE 40S ribosomal protein S7 OS=Mus musculus GN=Rps7 PE=2 SV=1;>tr|F6SVV1|F6SVV1_MOUSE Uncharacterized protein (Fragment) OS=Mus musculus GN=Gm9493 PE=4 SV=1
1.27073	0.93214	0.912575	1.19629	0.997506	1.49323	0.93214	1.19629	0.779192	-0.359949	24	24	P06745;F6SAC3;CON__Q3ZBD7	P06745;F6SAC3	Glucose-6-phosphate isomerase	Gpi;Gm1840	>sp|P06745|G6PI_MOUSE Glucose-6-phosphate isomerase OS=Mus musculus GN=Gpi PE=1 SV=4;>tr|F6SAC3|F6SAC3_MOUSE Glucose-6-phosphate isomerase (Fragment) OS=Mus musculus GN=Gm1840 PE=3 SV=1
1.28477	1.39208	1.76193	1.64206	1.49011	1.86543	1.39208	1.64206	0.847764	-0.238265	6	6	Q9CQV8;Q9CQV8-2;A2A5N1	Q9CQV8;Q9CQV8-2;A2A5N1	14-3-3 protein beta/alpha;14-3-3 protein beta/alpha, N-terminally processed	Ywhab	>sp|Q9CQV8|1433B_MOUSE 14-3-3 protein beta/alpha OS=Mus musculus GN=Ywhab PE=1 SV=3;>sp|Q9CQV8-2|1433B_MOUSE Isoform Short of 14-3-3 protein beta/alpha OS=Mus musculus GN=Ywhab;>tr|A2A5N1|A2A5N1_MOUSE Tyrosine 3-monooxygenase/tryptophan 5-monooxygenase act
1.24727	1.26528	1.10604	0.997307	1.28503	1.00854	1.24727	1.00854	1.23671	0.306505	11	11	Q61093;E9Q7S3;E9Q802	Q61093	Cytochrome b-245 heavy chain	Cybb	>sp|Q61093|CY24B_MOUSE Cytochrome b-245 heavy chain OS=Mus musculus GN=Cybb PE=2 SV=1
1.10006	1.38257	1.33276	1.38051	1.4271	1.2988	1.33276	1.38051	0.965411	-0.0507843	50	50	Q9Z2I0	Q9Z2I0	LETM1 and EF-hand domain-containing protein 1, mitochondrial	Letm1	>sp|Q9Z2I0|LETM1_MOUSE LETM1 and EF-hand domain-containing protein 1, mitochondrial OS=Mus musculus GN=Letm1 PE=2 SV=1
2.0967	1.54505	1.50646	1.89804	1.67853	2.63047	1.54505	1.89804	0.814024	-0.296857	16	16	P17751	P17751	Triosephosphate isomerase	Tpi1	>sp|P17751|TPIS_MOUSE Triosephosphate isomerase OS=Mus musculus GN=Tpi1 PE=1 SV=4
0.658588	0.655695	0.734916	0.599233	0.66107	0.67981	0.658588	0.66107	0.996245	-0.00542682	10	6	P62748;A2A7R5	P62748	Hippocalcin-like protein 1	Hpcal1	>sp|P62748|HPCL1_MOUSE Hippocalcin-like protein 1 OS=Mus musculus GN=Hpcal1 PE=2 SV=2
0.439715	0.338284	0.269027	0.363135	0.362017	0.679671	0.338284	0.363135	0.931565	-0.102271	65	65	A2AVJ7;Q99PL5;Q99PL5-9;Q99PL5-8;Q99PL5-7;Q99PL5-6;Q99PL5-5;Q99PL5-4;Q99PL5-3;E9PUZ4;Q99PL5-2;Q99PL5-10;Q99PL5-11;Q99PL5-12	A2AVJ7;Q99PL5	Ribosome-binding protein 1	Rrbp1	>tr|A2AVJ7|A2AVJ7_MOUSE Ribosome binding protein 1 OS=Mus musculus GN=Rrbp1 PE=4 SV=1;>sp|Q99PL5|RRBP1_MOUSE Ribosome-binding protein 1 OS=Mus musculus GN=Rrbp1 PE=2 SV=2
0.981065	0.707564	0.710126	0.739044	0.62004	0.736648	0.710126	0.736648	0.963996	-0.0529004	15	15	Q8BXZ1	Q8BXZ1	Protein disulfide-isomerase TMX3	Tmx3	>sp|Q8BXZ1|TMX3_MOUSE Protein disulfide-isomerase TMX3 OS=Mus musculus GN=Tmx3 PE=1 SV=2
0.511692	0.862887	0.76646	0.778331	0.926784	0.788519	0.76646	0.788519	0.972025	-0.040935	21	21	Q8BWM0	Q8BWM0	Prostaglandin E synthase 2;Prostaglandin E synthase 2 truncated form	Ptges2	>sp|Q8BWM0|PGES2_MOUSE Prostaglandin E synthase 2 OS=Mus musculus GN=Ptges2 PE=1 SV=3
NaN	0.335875	0.308928	0.271238	0.513189	0.525072	0.322402	0.513189	0.628232	-0.670632	9	9	G5E8W9;O88876;O88876-2;B1ARS9	G5E8W9;O88876;O88876-2;B1ARS9	Short-chain dehydrogenase/reductase 3	Dhrs3	>tr|G5E8W9|G5E8W9_MOUSE Dehydrogenase/reductase (SDR family) member 3, isoform CRA_a OS=Mus musculus GN=Dhrs3 PE=3 SV=1;>sp|O88876|DHRS3_MOUSE Short-chain dehydrogenase/reductase 3 OS=Mus musculus GN=Dhrs3 PE=2 SV=2;>sp|O88876-2|DHRS3_MOUSE Isoform 2 of Sh
NaN	0.607644	1.14808	0.756773	0.689655	0.409199	0.877862	0.689655	1.2729	0.348119	34	34	Q5XG71;E9QK83	Q5XG71;E9QK83	Small subunit processome component 20 homolog	Utp20	>sp|Q5XG71|UTP20_MOUSE Small subunit processome component 20 homolog OS=Mus musculus GN=Utp20 PE=2 SV=2;>tr|E9QK83|E9QK83_MOUSE Uncharacterized protein OS=Mus musculus GN=Utp20 PE=4 SV=1
NaN	0.682687	0.803794	0.705716	0.56773	NaN	0.74324	0.636723	1.16729	0.223163	5	5	P35283;A2CG35	P35283;A2CG35	Ras-related protein Rab-12	Rab12	>sp|P35283|RAB12_MOUSE Ras-related protein Rab-12 OS=Mus musculus GN=Rab12 PE=1 SV=3;>tr|A2CG35|A2CG35_MOUSE RAB12, member RAS oncogene family OS=Mus musculus GN=Rab12 PE=3 SV=1
0.954563	0.873134	0.84969	0.916338	0.923361	0.936505	0.873134	0.923361	0.945604	-0.0806917	22	8	Q9CRD0	Q9CRD0	OCIA domain-containing protein 1	Ociad1	>sp|Q9CRD0|OCAD1_MOUSE OCIA domain-containing protein 1 OS=Mus musculus GN=Ociad1 PE=1 SV=1
0.678058	0.972384	0.92115	0.935629	0.995223	0.925669	0.92115	0.935629	0.984525	-0.0225005	9	9	O09111	O09111	NADH dehydrogenase [ubiquinone] 1 beta subcomplex subunit 11, mitochondrial	Ndufb11	>sp|O09111|NDUBB_MOUSE NADH dehydrogenase [ubiquinone] 1 beta subcomplex subunit 11, mitochondrial OS=Mus musculus GN=Ndufb11 PE=1 SV=2
0.954016	1.1328	1.17518	0.814067	0.914495	1.15888	1.1328	0.914495	1.23872	0.308846	54	53	P27046;F6QMB7	P27046	Alpha-mannosidase 2	Man2a1	>sp|P27046|MA2A1_MOUSE Alpha-mannosidase 2 OS=Mus musculus GN=Man2a1 PE=1 SV=2
NaN	1.0829	1.55594	1.2726	0.773156	1.09194	1.31942	1.09194	1.20833	0.27301	19	17	P70170-2;P70170;P70170-3;E9PUE8;E9Q3Z3;E9PXA9	P70170-2;P70170;P70170-3;E9PUE8	ATP-binding cassette sub-family C member 9	Abcc9	>sp|P70170-2|ABCC9_MOUSE Isoform SUR2B of ATP-binding cassette sub-family C member 9 OS=Mus musculus GN=Abcc9;>sp|P70170|ABCC9_MOUSE ATP-binding cassette sub-family C member 9 OS=Mus musculus GN=Abcc9 PE=1 SV=2;>sp|P70170-3|ABCC9_MOUSE Isoform SUR2C of ATP
1.71444	1.81133	2.57925	1.65736	1.79478	1.80662	1.81133	1.79478	1.00922	0.0132424	46	36	P17427;E9PWD0	P17427	AP-2 complex subunit alpha-2	Ap2a2	>sp|P17427|AP2A2_MOUSE AP-2 complex subunit alpha-2 OS=Mus musculus GN=Ap2a2 PE=1 SV=2
0.740796	0.960154	0.943663	0.961908	1.01301	0.904568	0.943663	0.961908	0.981032	-0.0276272	3	3	Q9CQ91;D3Z670	Q9CQ91	NADH dehydrogenase [ubiquinone] 1 alpha subcomplex subunit 3	Ndufa3	>sp|Q9CQ91|NDUA3_MOUSE NADH dehydrogenase [ubiquinone] 1 alpha subcomplex subunit 3 OS=Mus musculus GN=Ndufa3 PE=1 SV=1
3.23384	8.44096	6.56383	9.06783	9.14829	5.76369	6.56383	9.06783	0.723859	-0.466219	23	23	P35486	P35486	Pyruvate dehydrogenase E1 component subunit alpha, somatic form, mitochondrial	Pdha1	>sp|P35486|ODPA_MOUSE Pyruvate dehydrogenase E1 component subunit alpha, somatic form, mitochondrial OS=Mus musculus GN=Pdha1 PE=1 SV=1
0.474046	0.598444	0.502462	0.520129	0.551602	0.751089	0.502462	0.551602	0.910914	-0.134613	5	5	Q5F285	Q5F285	Transmembrane protein 256	Tmem256	>sp|Q5F285|CQ061_MOUSE UPF0451 protein C17orf61 homolog OS=Mus musculus PE=2 SV=1
0.725584	0.845523	0.799169	0.906043	0.868206	0.763184	0.799169	0.868206	0.920483	-0.119537	28	28	Q60649;Q8CCN6;E9PY58;D3Z7V2;D3YZF1	Q60649;Q8CCN6;E9PY58	Caseinolytic peptidase B protein homolog	Clpb	>sp|Q60649|CLPB_MOUSE Caseinolytic peptidase B protein homolog OS=Mus musculus GN=Clpb PE=1 SV=1;>tr|Q8CCN6|Q8CCN6_MOUSE Uncharacterized protein OS=Mus musculus GN=Clpb PE=2 SV=1;>tr|E9PY58|E9PY58_MOUSE Uncharacterized protein OS=Mus musculus GN=Clpb PE=4
1.39355	0.61512	0.645786	0.607644	0.579777	0.689798	0.645786	0.607644	1.06277	0.0878298	26	26	P70168	P70168	Importin subunit beta-1	Kpnb1	>sp|P70168|IMB1_MOUSE Importin subunit beta-1 OS=Mus musculus GN=Kpnb1 PE=1 SV=2
0.353907	0.130738	0.102715	0.125638	0.133264	0.0839208	0.130738	0.125638	1.04059	0.0574057	21	14	Q9QYR7;Q9QYR7-2;D3Z4I9;Q6Q2Z6	Q9QYR7;Q9QYR7-2;D3Z4I9	Acyl-coenzyme A thioesterase 3	Acot3	>sp|Q9QYR7|ACOT3_MOUSE Acyl-coenzyme A thioesterase 3 OS=Mus musculus GN=Acot3 PE=2 SV=1;>sp|Q9QYR7-2|ACOT3_MOUSE Isoform 2 of Acyl-coenzyme A thioesterase 3 OS=Mus musculus GN=Acot3;>tr|D3Z4I9|D3Z4I9_MOUSE Uncharacterized protein OS=Mus musculus GN=Acot3
NaN	1.39127	1.78142	2.24492	1.69678	NaN	1.58635	1.97085	0.804904	-0.313111	5	5	P31938	P31938	Dual specificity mitogen-activated protein kinase kinase 1	Map2k1	>sp|P31938|MP2K1_MOUSE Dual specificity mitogen-activated protein kinase kinase 1 OS=Mus musculus GN=Map2k1 PE=1 SV=2
NaN	0.637267	0.617513	0.678748	0.705418	1.23983	0.62739	0.705418	0.889388	-0.169116	3	3	P70195	P70195	Proteasome subunit beta type-7	Psmb7	>sp|P70195|PSB7_MOUSE Proteasome subunit beta type-7 OS=Mus musculus GN=Psmb7 PE=1 SV=1
1.1406	0.69735	0.844523	0.668941	0.704523	0.873973	0.844523	0.704523	1.19872	0.26149	10	10	O08579;Q3THM8;B7FAU5	O08579;Q3THM8;B7FAU5	Emerin	Emd	>sp|O08579|EMD_MOUSE Emerin OS=Mus musculus GN=Emd PE=1 SV=1;>tr|Q3THM8|Q3THM8_MOUSE Emerin OS=Mus musculus GN=Emd PE=2 SV=1;>tr|B7FAU5|B7FAU5_MOUSE Emerin OS=Mus musculus GN=Emd PE=4 SV=1
1.09682	0.648424	NaN	0.594106	0.521839	0.845809	0.872622	0.594106	1.4688	0.554636	8	8	Q60605-2;Q60605;E9QLM0;Q8CI43	Q60605-2;Q60605;E9QLM0	Myosin light polypeptide 6	Myl6	>sp|Q60605-2|MYL6_MOUSE Isoform Smooth muscle of Myosin light polypeptide 6 OS=Mus musculus GN=Myl6;>sp|Q60605|MYL6_MOUSE Myosin light polypeptide 6 OS=Mus musculus GN=Myl6 PE=1 SV=3;>tr|E9QLM0|E9QLM0_MOUSE Uncharacterized protein OS=Mus musculus GN=Gm8894
2.34665	1.97879	2.14601	2.40258	2.05423	2.57268	2.14601	2.40258	0.893211	-0.162928	12	12	P17742;E9Q1E3;F8VPN3	P17742;E9Q1E3	Peptidyl-prolyl cis-trans isomerase A;Peptidyl-prolyl cis-trans isomerase A, N-terminally processed	Ppia	>sp|P17742|PPIA_MOUSE Peptidyl-prolyl cis-trans isomerase A OS=Mus musculus GN=Ppia PE=1 SV=2;>tr|E9Q1E3|E9Q1E3_MOUSE Peptidyl-prolyl cis-trans isomerase OS=Mus musculus GN=Gm9234 PE=3 SV=1
0.800769	0.617742	0.714541	0.819672	0.630756	1.3088	0.714541	0.819672	0.87174	-0.19803	24	24	Q91X44	Q91X44	Glucokinase regulatory protein	Gckr	>sp|Q91X44|GCKR_MOUSE Glucokinase regulatory protein OS=Mus musculus GN=Gckr PE=2 SV=3
1.58879	1.42385	NaN	1.45452	1.3083	NaN	1.50632	1.38141	1.09042	0.124887	2	2	F6YPZ1;Q9WUP0;A8XY18	F6YPZ1;Q9WUP0;A8XY18	Receptor activity-modifying protein 2	Ramp2	>tr|F6YPZ1|F6YPZ1_MOUSE Receptor (calcitonin) activity-modifying protein 2 (Fragment) OS=Mus musculus GN=Ramp2 PE=4 SV=1;>sp|Q9WUP0|RAMP2_MOUSE Receptor activity-modifying protein 2 OS=Mus musculus GN=Ramp2 PE=2 SV=1;>tr|A8XY18|A8XY18_MOUSE Receptor (Calci
0.857486	0.51565	0.458295	0.71449	0.590005	1.18455	0.51565	0.71449	0.721704	-0.470522	9	9	G3X9V0;P97372;E0CZ90	G3X9V0;P97372;E0CZ90	Proteasome activator complex subunit 2	Psme2	>tr|G3X9V0|G3X9V0_MOUSE MCG22048, isoform CRA_a OS=Mus musculus GN=Psme2 PE=4 SV=1;>sp|P97372|PSME2_MOUSE Proteasome activator complex subunit 2 OS=Mus musculus GN=Psme2 PE=2 SV=4;>tr|E0CZ90|E0CZ90_MOUSE Proteasome (prosome, macropain) 28 subunit, beta (Fr
2.46275	2.01975	2.35977	1.91534	1.87839	2.40338	2.35977	1.91534	1.23204	0.301046	25	25	D3YYT0;P15116;P39038	D3YYT0;P15116	Cadherin-2	Cdh2	>tr|D3YYT0|D3YYT0_MOUSE Uncharacterized protein OS=Mus musculus GN=Cdh2 PE=3 SV=1;>sp|P15116|CADH2_MOUSE Cadherin-2 OS=Mus musculus GN=Cdh2 PE=1 SV=2
NaN	0.619886	0.654622	NaN	0.64855	0.782228	0.637254	0.715389	0.89078	-0.166859	5	3	Q9CQZ0;Q9CQZ0-2	Q9CQZ0;Q9CQZ0-2	ORM1-like protein 2	Ormdl2	>sp|Q9CQZ0|ORML2_MOUSE ORM1-like protein 2 OS=Mus musculus GN=Ormdl2 PE=2 SV=1;>sp|Q9CQZ0-2|ORML2_MOUSE Isoform 2 of ORM1-like protein 2 OS=Mus musculus GN=Ormdl2
0.76365	0.565131	0.558909	0.526288	0.635688	0.483582	0.565131	0.526288	1.07381	0.102733	4	4	Q9CPU4	Q9CPU4	Microsomal glutathione S-transferase 3	Mgst3	>sp|Q9CPU4|MGST3_MOUSE Microsomal glutathione S-transferase 3 OS=Mus musculus GN=Mgst3 PE=1 SV=1
0.840124	0.519805	0.46753	0.494951	0.546001	0.423155	0.519805	0.494951	1.05022	0.0706848	18	18	Q8VDM6;Q8VDM6-2;Q8VDM6-3	Q8VDM6;Q8VDM6-2	Heterogeneous nuclear ribonucleoprotein U-like protein 1	Hnrnpul1	>sp|Q8VDM6|HNRL1_MOUSE Heterogeneous nuclear ribonucleoprotein U-like protein 1 OS=Mus musculus GN=Hnrnpul1 PE=1 SV=1;>sp|Q8VDM6-2|HNRL1_MOUSE Isoform 2 of Heterogeneous nuclear ribonucleoprotein U-like protein 1 OS=Mus musculus GN=Hnrnpul1
NaN	0.560853	0.769468	0.575639	0.506868	NaN	0.665161	0.541254	1.22893	0.297398	4	4	Q9DCE5	Q9DCE5	p21-activated protein kinase-interacting protein 1	Pak1ip1	>sp|Q9DCE5|PK1IP_MOUSE p21-activated protein kinase-interacting protein 1 OS=Mus musculus GN=Pak1ip1 PE=2 SV=2
0.674082	1.03452	0.996512	1.01159	1.04141	0.995421	0.996512	1.01159	0.985095	-0.0216656	12	12	Q9CPP6;D3YTQ8	Q9CPP6	NADH dehydrogenase [ubiquinone] 1 alpha subcomplex subunit 5	Ndufa5	>sp|Q9CPP6|NDUA5_MOUSE NADH dehydrogenase [ubiquinone] 1 alpha subcomplex subunit 5 OS=Mus musculus GN=Ndufa5 PE=1 SV=3
1.03927	1.09795	0.925755	0.900739	1.43363	1.21303	1.03927	1.21303	0.856755	-0.223045	29	11	O09158;D6RJM4;D3Z707	O09158	Cytochrome P450 3A25	Cyp3a25	>sp|O09158|CP3AP_MOUSE Cytochrome P450 3A25 OS=Mus musculus GN=Cyp3a25 PE=2 SV=1
NaN	0.714541	0.648382	0.682268	0.740247	0.92584	0.681461	0.740247	0.920587	-0.119375	5	5	Q8BGA9	Q8BGA9	Mitochondrial inner membrane protein OXA1L	Oxa1l	>sp|Q8BGA9|OXA1L_MOUSE Mitochondrial inner membrane protein OXA1L OS=Mus musculus GN=Oxa1l PE=2 SV=1
1.90367	0.668092	0.798786	0.602991	0.835422	0.752106	0.798786	0.752106	1.06207	0.086873	22	22	Q9QXK7	Q9QXK7	Cleavage and polyadenylation specificity factor subunit 3	Cpsf3	>sp|Q9QXK7|CPSF3_MOUSE Cleavage and polyadenylation specificity factor subunit 3 OS=Mus musculus GN=Cpsf3 PE=1 SV=2
0.878117	1.11341	1.10263	1.1162	1.17844	1.0516	1.10263	1.1162	0.987843	-0.0176468	14	2	Q791V5	Q791V5	Mitochondrial carrier homolog 2	Mtch2	>sp|Q791V5|MTCH2_MOUSE Mitochondrial carrier homolog 2 OS=Mus musculus GN=Mtch2 PE=1 SV=1
2.2522	1.2613	NaN	1.0428	1.31853	NaN	1.75675	1.18066	1.48793	0.573309	11	11	G3X8T2;Q0P678;Q0P678-2;Q99J70	G3X8T2;Q0P678;Q0P678-2	Zinc finger CCCH domain-containing protein 18	Zc3h18	>tr|G3X8T2|G3X8T2_MOUSE RIKEN cDNA 5830416A07, isoform CRA_c OS=Mus musculus GN=Zc3h18 PE=4 SV=1;>sp|Q0P678|ZCH18_MOUSE Zinc finger CCCH domain-containing protein 18 OS=Mus musculus GN=Zc3h18 PE=1 SV=1;>sp|Q0P678-2|ZCH18_MOUSE Isoform 2 of Zinc finger CCCH
0.0653637	0.0610128	0.0572902	0.0710026	0.0306251	0.046581	0.0610128	0.046581	1.30982	0.38937	9	9	E9PXC3	E9PXC3		Cyp2c69	>tr|E9PXC3|E9PXC3_MOUSE Uncharacterized protein OS=Mus musculus GN=Cyp2c69 PE=3 SV=1
0.77694	0.946342	0.820749	0.843241	0.920048	0.963206	0.820749	0.920048	0.892072	-0.164768	24	22	Q922Q1;F6UB20;F7DFG6;E0CZH6	Q922Q1;F6UB20	MOSC domain-containing protein 2, mitochondrial	2016-03-02	>sp|Q922Q1|MOSC2_MOUSE MOSC domain-containing protein 2, mitochondrial OS=Mus musculus GN=Marc2 PE=1 SV=1;>tr|F6UB20|F6UB20_MOUSE MOCO sulphurase C-terminal domain-containing 2 (Fragment) OS=Mus musculus GN=Mosc2 PE=4 SV=1
0.867152	0.766166	0.712048	0.741785	0.823045	1.60082	0.766166	0.823045	0.930892	-0.103314	14	14	P25444;E9PV46;D3YVC1;D3YWA0;D3YWJ3;D3Z659;E9Q1N8;F6YTZ4;F8VQ36;D3Z536	P25444;E9PV46;D3YVC1;D3YWA0;D3YWJ3;D3Z659;E9Q1N8;F6YTZ4;F8VQ36	40S ribosomal protein S2	Rps2;Rps2-ps6;Gm18025;Gm6576	>sp|P25444|RS2_MOUSE 40S ribosomal protein S2 OS=Mus musculus GN=Rps2 PE=1 SV=3;>tr|E9PV46|E9PV46_MOUSE Uncharacterized protein OS=Mus musculus GN=Gm8841 PE=3 SV=1;>tr|D3YVC1|D3YVC1_MOUSE Ribosomal protein S2 (Fragment) OS=Mus musculus GN=Rps2 PE=3 SV=1;>t
NaN	0.27019	0.277662	0.257493	0.207671	0.275573	0.273926	0.257493	1.06382	0.089253	4	4	Q9CRA4;D3Z458;D3YTN3	Q9CRA4;D3Z458	Methylsterol monooxygenase 1	Msmo1;Sc4mol	>sp|Q9CRA4|MSMO1_MOUSE Methylsterol monooxygenase 1 OS=Mus musculus GN=Msmo1 PE=2 SV=1;>tr|D3Z458|D3Z458_MOUSE Sterol-C4-methyl oxidase-like (Fragment) OS=Mus musculus GN=Sc4mol PE=4 SV=1
3.55973	5.87096	6.56685	7.99744	3.9847	9.67025	5.87096	7.99744	0.734105	-0.445942	36	0	Q63836;G3UYY2	Q63836;G3UYY2	Selenium-binding protein 2	Selenbp2	>sp|Q63836|SBP2_MOUSE Selenium-binding protein 2 OS=Mus musculus GN=Selenbp2 PE=1 SV=2;>tr|G3UYY2|G3UYY2_MOUSE Selenium-binding protein 2 OS=Mus musculus GN=Selenbp2 PE=4 SV=1
1.12124	0.678242	0.93423	0.803794	0.665159	0.852006	0.93423	0.803794	1.16228	0.216952	33	33	P25688;D3Z4U1	P25688;D3Z4U1	Uricase	Uox	>sp|P25688|URIC_MOUSE Uricase OS=Mus musculus GN=Uox PE=1 SV=2;>tr|D3Z4U1|D3Z4U1_MOUSE Uricase OS=Mus musculus GN=Uox PE=3 SV=1
0.385208	0.238027	0.279861	0.00192311	0.227557	0.348626	0.279861	0.227557	1.22985	0.298482	16	16	Q9QZ25	Q9QZ25	Vascular non-inflammatory molecule 3	Vnn3	>sp|Q9QZ25|VNN3_MOUSE Vascular non-inflammatory molecule 3 OS=Mus musculus GN=Vnn3 PE=1 SV=3
NaN	8.93416	12.2815	9.98602	9.1617	2.14574	10.6078	9.1617	1.15785	0.211442	11	11	Q8CAK1;B2FDE8	Q8CAK1	Putative transferase CAF17 homolog, mitochondrial	Iba57	>sp|Q8CAK1|CAF17_MOUSE Putative transferase CAF17 homolog, mitochondrial OS=Mus musculus GN=Iba57 PE=2 SV=1
1.89714	1.15886	1.25578	1.00938	1.01968	1.47007	1.25578	1.01968	1.23154	0.300467	22	22	Q99KG5;Q99KG5-3;Q99KG5-2;D3YYU9	Q99KG5;Q99KG5-3;Q99KG5-2;D3YYU9	Lipolysis-stimulated lipoprotein receptor	Lsr	>sp|Q99KG5|LSR_MOUSE Lipolysis-stimulated lipoprotein receptor OS=Mus musculus GN=Lsr PE=1 SV=1;>sp|Q99KG5-3|LSR_MOUSE Isoform 3 of Lipolysis-stimulated lipoprotein receptor OS=Mus musculus GN=Lsr;>sp|Q99KG5-2|LSR_MOUSE Isoform 2 of Lipolysis-stimulated li
1.26283	1.12143	1.34389	1.26188	1.00545	1.16966	1.26283	1.16966	1.07966	0.110571	26	23	Q8BPM0-2;Q8BPM0;Q8BPM0-3	Q8BPM0-2;Q8BPM0;Q8BPM0-3	Disheveled-associated activator of morphogenesis 1	Daam1	>sp|Q8BPM0-2|DAAM1_MOUSE Isoform 2 of Disheveled-associated activator of morphogenesis 1 OS=Mus musculus GN=Daam1;>sp|Q8BPM0|DAAM1_MOUSE Disheveled-associated activator of morphogenesis 1 OS=Mus musculus GN=Daam1 PE=2 SV=4;>sp|Q8BPM0-3|DAAM1_MOUSE Isoform
1.12693	0.861623	0.770594	1.05179	0.845523	1.54796	0.861623	1.05179	0.819197	-0.287718	11	11	Q91V76	Q91V76	Ester hydrolase C11orf54 homolog		>sp|Q91V76|CK054_MOUSE Ester hydrolase C11orf54 homolog OS=Mus musculus PE=2 SV=1
0.916003	0.705965	NaN	0.86326	1.00767	0.865801	0.810984	0.865801	0.936686	-0.094362	6	6	Q9ERR7;D3Z3Y8	Q9ERR7	15 kDa selenoprotein	2016-09-15	>sp|Q9ERR7|SEP15_MOUSE 15 kDa selenoprotein OS=Mus musculus GN=Sep15 PE=1 SV=3
0.445157	0.34323	0.334784	0.32668	0.299303	0.374869	0.34323	0.32668	1.05066	0.0712975	5	5	Q9ERY9;D3YUR8	Q9ERY9	Probable ergosterol biosynthetic protein 28	ORF11	>sp|Q9ERY9|ERG28_MOUSE Probable ergosterol biosynthetic protein 28 OS=Mus musculus GN=ORF11 PE=2 SV=1
0.383539	0.332624	0.271606	0.30385	0.377458	0.491908	0.332624	0.377458	0.881221	-0.182424	17	17	Q9EQ06;Q9EQ06-2	Q9EQ06;Q9EQ06-2	Estradiol 17-beta-dehydrogenase 11	Hsd17b11	>sp|Q9EQ06|DHB11_MOUSE Estradiol 17-beta-dehydrogenase 11 OS=Mus musculus GN=Hsd17b11 PE=2 SV=1;>sp|Q9EQ06-2|DHB11_MOUSE Isoform 2 of Estradiol 17-beta-dehydrogenase 11 OS=Mus musculus GN=Hsd17b11
0.770416	0.668315	0.998602	1.07906	0.678334	1.24751	0.770416	1.07906	0.71397	-0.486066	20	20	Q9DCL9;D3Z6P1;D6RCU8	Q9DCL9	Multifunctional protein ADE2;Phosphoribosylaminoimidazole-succinocarboxamide synthase;Phosphoribosylaminoimidazole carboxylase	Paics	>sp|Q9DCL9|PUR6_MOUSE Multifunctional protein ADE2 OS=Mus musculus GN=Paics PE=1 SV=4
NaN	0.430589	0.595273	0.510908	0.612332	0.693577	0.512931	0.612332	0.837668	-0.255549	8	8	F7A4D8;Q8C650-2;G8JL66;Q8C650	F7A4D8;Q8C650-2;G8JL66;Q8C650	Septin-10	2016-09-10	>tr|F7A4D8|F7A4D8_MOUSE Uncharacterized protein (Fragment) OS=Mus musculus GN=Sept10 PE=3 SV=1;>sp|Q8C650-2|SEP10_MOUSE Isoform 2 of Septin-10 OS=Mus musculus GN=Sept10;>tr|G8JL66|G8JL66_MOUSE Uncharacterized protein OS=Mus musculus GN=Sept10 PE=3 SV=1;>sp
0.804505	0.662471	0.666889	0.478583	0.752672	0.634679	0.666889	0.634679	1.05075	0.0714195	7	7	Q9EQW9;O70200;G3UYJ2	Q9EQW9;O70200;G3UYJ2	Allograft inflammatory factor 1	Aif1	>tr|Q9EQW9|Q9EQW9_MOUSE Ionized calcium binding adapter molecule 1 OS=Mus musculus GN=Aif1 PE=2 SV=1;>sp|O70200|AIF1_MOUSE Allograft inflammatory factor 1 OS=Mus musculus GN=Aif1 PE=1 SV=1;>tr|G3UYJ2|G3UYJ2_MOUSE Allograft inflammatory factor 1 (Fragment)
2.30995	2.00228	3.03591	2.24628	1.90589	2.24593	2.30995	2.24593	1.0285	0.0405487	19	18	Q7TMS5;D3Z150;D3YZX5;D3YVG8	Q7TMS5	ATP-binding cassette sub-family G member 2	Abcg2	>sp|Q7TMS5|ABCG2_MOUSE ATP-binding cassette sub-family G member 2 OS=Mus musculus GN=Abcg2 PE=2 SV=1
2.37338	2.93281	3.8004	2.93393	2.49023	2.38129	2.93281	2.49023	1.17773	0.236005	21	17	Q8C8Z9;Q8K0N0;O70585;O70585-2;G3UZ87;G3UYM7;G3UZJ3;G3UY34;G3UYK9;G3UXK0;G3UXI3;E9QAY9;G3UX96;G3UYN2;G3UXH9;G3UXP7;G3UZ85;G3UYD1	Q8C8Z9;Q8K0N0;O70585;O70585-2;G3UZ87;G3UYM7;G3UZJ3;G3UY34;G3UYK9;G3UXK0	Dystrobrevin beta	Dtnb	>tr|Q8C8Z9|Q8C8Z9_MOUSE Uncharacterized protein OS=Mus musculus GN=Dtnb PE=2 SV=1;>tr|Q8K0N0|Q8K0N0_MOUSE Dtnb protein OS=Mus musculus GN=Dtnb PE=2 SV=1;>sp|O70585|DTNB_MOUSE Dystrobrevin beta OS=Mus musculus GN=Dtnb PE=1 SV=3;>sp|O70585-2|DTNB_MOUSE Isofo
2.21685	1.876	2.07546	2.34022	1.88359	2.65393	2.07546	2.34022	0.886865	-0.173213	23	23	P24527	P24527	Leukotriene A-4 hydrolase	Lta4h	>sp|P24527|LKHA4_MOUSE Leukotriene A-4 hydrolase OS=Mus musculus GN=Lta4h PE=1 SV=4
NaN	0.539316	0.428339	0.472567	0.568473	0.740576	0.483828	0.568473	0.8511	-0.232599	5	5	Q8K358;Q3TAA8;Q3TRB7	Q8K358;Q3TAA8;Q3TRB7	Phosphatidylinositol glycan anchor biosynthesis class U protein	Pigu	>sp|Q8K358|PIGU_MOUSE Phosphatidylinositol glycan anchor biosynthesis class U protein OS=Mus musculus GN=Pigu PE=2 SV=4;>tr|Q3TAA8|Q3TAA8_MOUSE Phosphatidylinositol glycan anchor biosynthesis, class U OS=Mus musculus GN=Pigu PE=2 SV=1;>tr|Q3TRB7|Q3TRB7_MOU
1.29987	1.94481	1.71034	1.8135	2.02294	1.72277	1.71034	1.8135	0.943116	-0.0844936	22	2	Q99M87-2	Q99M87-2	DnaJ homolog subfamily A member 3, mitochondrial	Dnaja3	>sp|Q99M87-2|DNJA3_MOUSE Isoform 2 of DnaJ homolog subfamily A member 3, mitochondrial OS=Mus musculus GN=Dnaja3
1.1054	0.958313	0.918105	1.02924	0.974564	1.39158	0.958313	1.02924	0.931088	-0.103011	9	9	Q6IRU5-2;Q6IRU5;F7BHJ0;Q6IRU5-3	Q6IRU5-2;Q6IRU5;F7BHJ0;Q6IRU5-3	Clathrin light chain B	Cltb	>sp|Q6IRU5-2|CLCB_MOUSE Isoform 2 of Clathrin light chain B OS=Mus musculus GN=Cltb;>sp|Q6IRU5|CLCB_MOUSE Clathrin light chain B OS=Mus musculus GN=Cltb PE=2 SV=1;>tr|F7BHJ0|F7BHJ0_MOUSE Clathrin, light polypeptide (Lcb) (Fragment) OS=Mus musculus GN=Cltb
1.57893	0.747719	1.05986	0.813008	0.927128	0.934842	1.05986	0.927128	1.14316	0.193033	23	23	Q61136;C7G3P2	Q61136;C7G3P2	Serine/threonine-protein kinase PRP4 homolog	Prpf4b	>sp|Q61136|PRP4B_MOUSE Serine/threonine-protein kinase PRP4 homolog OS=Mus musculus GN=Prpf4b PE=1 SV=3;>tr|C7G3P2|C7G3P2_MOUSE MKIAA0536 protein (Fragment) OS=Mus musculus GN=Prpf4b PE=2 SV=1
0.58099	0.613648	0.630318	0.594071	0.625117	0.749344	0.613648	0.625117	0.981653	-0.0267149	14	14	Q8BVA5;Q8BVA5-2;Q8BVA5-3;Q8BVA5-4	Q8BVA5;Q8BVA5-2;Q8BVA5-3	UPF0554 protein C2orf43 homolog		>sp|Q8BVA5|CB043_MOUSE UPF0554 protein C2orf43 homolog OS=Mus musculus PE=2 SV=1;>sp|Q8BVA5-2|CB043_MOUSE Isoform 2 of UPF0554 protein C2orf43 homolog OS=Mus musculus;>sp|Q8BVA5-3|CB043_MOUSE Isoform 3 of UPF0554 protein C2orf43 homolog OS=Mus musculus
NaN	0.481093	0.443715	0.440315	0.531943	0.60687	0.462404	0.531943	0.869274	-0.202118	4	4	P05132;P05132-2	P05132;P05132-2	cAMP-dependent protein kinase catalytic subunit alpha	Prkaca	>sp|P05132|KAPCA_MOUSE cAMP-dependent protein kinase catalytic subunit alpha OS=Mus musculus GN=Prkaca PE=1 SV=3;>sp|P05132-2|KAPCA_MOUSE Isoform 2 of cAMP-dependent protein kinase catalytic subunit alpha OS=Mus musculus GN=Prkaca
NaN	0.326232	0.351531	0.462107	0.759878	0.309253	0.338882	0.462107	0.73334	-0.447446	15	15	A2ANY6	A2ANY6	Midasin	Mdn1	>tr|A2ANY6|A2ANY6_MOUSE Midasin OS=Mus musculus GN=Mdn1 PE=3 SV=1
1.4949	0.674127	1.10481	0.971062	0.629842	0.921914	1.10481	0.921914	1.19839	0.261094	11	11	Q9Z211;E9Q4E8	Q9Z211;E9Q4E8	Peroxisomal membrane protein 11A	Pex11a	>sp|Q9Z211|PX11A_MOUSE Peroxisomal membrane protein 11A OS=Mus musculus GN=Pex11a PE=2 SV=1;>tr|E9Q4E8|E9Q4E8_MOUSE Uncharacterized protein OS=Mus musculus GN=Pex11a PE=4 SV=1
NaN	0.956572	1.03692	1.06701	1.05966	1.7264	0.996746	1.06701	0.934149	-0.0982759	7	6	Q69ZZ6-2;Q69ZZ6;F8WJ98;E9Q7U1;Q69ZZ6-3;G3UXF1;G3UZD9	Q69ZZ6-2;Q69ZZ6;F8WJ98;E9Q7U1;Q69ZZ6-3;G3UXF1	Transmembrane and coiled-coil domains protein 1	Tmcc1	>sp|Q69ZZ6-2|TMCC1_MOUSE Isoform 2 of Transmembrane and coiled-coil domains protein 1 OS=Mus musculus GN=Tmcc1;>sp|Q69ZZ6|TMCC1_MOUSE Transmembrane and coiled-coil domains protein 1 OS=Mus musculus GN=Tmcc1 PE=1 SV=2;>tr|F8WJ98|F8WJ98_MOUSE Transmembrane a
1.11579	0.459158	0.395695	0.375164	0.401252	0.520183	0.459158	0.401252	1.14431	0.194482	23	23	Q922B9;Q922B9-3;A2AQD6;A2AQD5;Q3TEM8;Q922B9-2	Q922B9;Q922B9-3;A2AQD6;A2AQD5;Q3TEM8	Sperm-specific antigen 2 homolog	Ssfa2	>sp|Q922B9|SSFA2_MOUSE Sperm-specific antigen 2 homolog OS=Mus musculus GN=Ssfa2 PE=1 SV=3;>sp|Q922B9-3|SSFA2_MOUSE Isoform 3 of Sperm-specific antigen 2 homolog OS=Mus musculus GN=Ssfa2;>tr|A2AQD6|A2AQD6_MOUSE Sperm specific antigen 2 OS=Mus musculus GN=S
NaN	1.05783	0.971723	1.04756	1.09292	1.62109	1.01478	1.09292	0.9285	-0.107026	7	7	Q9D1R9;D3Z4H3;D3YZW2;D3YWC0	Q9D1R9;D3Z4H3	60S ribosomal protein L34	Rpl34	>sp|Q9D1R9|RL34_MOUSE 60S ribosomal protein L34 OS=Mus musculus GN=Rpl34 PE=3 SV=2;>tr|D3Z4H3|D3Z4H3_MOUSE Uncharacterized protein OS=Mus musculus GN=Gm10154 PE=4 SV=1
0.96796	0.359131	0.579441	0.524549	0.349638	0.497934	0.579441	0.497934	1.16369	0.218707	12	12	Q8VCH0	Q8VCH0	3-ketoacyl-CoA thiolase B, peroxisomal	Acaa1b	>sp|Q8VCH0|THIKB_MOUSE 3-ketoacyl-CoA thiolase B, peroxisomal OS=Mus musculus GN=Acaa1b PE=2 SV=1
2.57063	1.35829	2.35095	1.53782	1.12319	2.21391	2.35095	1.53782	1.52875	0.612357	5	1	Q00896	Q00896	Alpha-1-antitrypsin 1-3	Serpina1c	>sp|Q00896|A1AT3_MOUSE Alpha-1-antitrypsin 1-3 OS=Mus musculus GN=Serpina1c PE=1 SV=2
2.11595	2.04048	2.97539	2.08442	2.30606	1.77544	2.11595	2.08442	1.01513	0.0216595	4	4	D6RFN5;O70131;D3YW25	D6RFN5;O70131;D3YW25	Ninjurin-1	Ninj1	>tr|D6RFN5|D6RFN5_MOUSE Uncharacterized protein OS=Mus musculus GN=Ninj1 PE=4 SV=1;>sp|O70131|NINJ1_MOUSE Ninjurin-1 OS=Mus musculus GN=Ninj1 PE=2 SV=1;>tr|D3YW25|D3YW25_MOUSE Ninjurin 1, isoform CRA_a OS=Mus musculus GN=Ninj1 PE=4 SV=1
NaN	1.0823	0.984834	1.09848	0.83382	0.749738	1.03357	0.83382	1.23956	0.309824	13	13	O54724;Q3U4N4;Q3TER0	O54724;Q3U4N4;Q3TER0	Polymerase I and transcript release factor	Ptrf	>sp|O54724|PTRF_MOUSE Polymerase I and transcript release factor OS=Mus musculus GN=Ptrf PE=1 SV=1;>tr|Q3U4N4|Q3U4N4_MOUSE Uncharacterized protein OS=Mus musculus GN=Ptrf PE=2 SV=1;>tr|Q3TER0|Q3TER0_MOUSE Uncharacterized protein OS=Mus musculus GN=Ptrf PE=
1.87021	0.658285	0.597122	0.549995	0.675767	0.704821	0.658285	0.675767	0.97413	-0.0378136	7	7	P61965;F6Q3W0	P61965	WD repeat-containing protein 5	Wdr5	>sp|P61965|WDR5_MOUSE WD repeat-containing protein 5 OS=Mus musculus GN=Wdr5 PE=1 SV=1
2.96534	2.86747	4.02091	2.85959	3.13175	2.75786	2.96534	2.85959	1.03698	0.0523892	9	9	E9PXG1;P31651;G5E8Z4;Q8VCS9;E9PW98;E9Q5U8;F7AYZ6;F6SJH4	E9PXG1;P31651;G5E8Z4;Q8VCS9	Transporter;Sodium- and chloride-dependent betaine transporter	Slc6a12	>tr|E9PXG1|E9PXG1_MOUSE Transporter OS=Mus musculus GN=Slc6a12 PE=3 SV=1;>sp|P31651|S6A12_MOUSE Sodium- and chloride-dependent betaine transporter OS=Mus musculus GN=Slc6a12 PE=2 SV=1;>tr|G5E8Z4|G5E8Z4_MOUSE Transporter OS=Mus musculus GN=Slc6a12 PE=3 SV=1
NaN	0.917936	0.813273	0.708316	0.790077	0.877809	0.865604	0.790077	1.0956	0.131715	18	18	Q8BGR2;D3Z5Q6;D3Z6C1;D3YV62	Q8BGR2	Leucine-rich repeat-containing protein 8D	Lrrc8d	>sp|Q8BGR2|LRC8D_MOUSE Leucine-rich repeat-containing protein 8D OS=Mus musculus GN=Lrrc8d PE=2 SV=1
3.52672	2.60478	3.34124	3.43997	3.19949	3.76251	3.34124	3.43997	0.971299	-0.0420124	9	9	Q9WUU7;E9Q5W3	Q9WUU7;E9Q5W3	Cathepsin Z	Ctsz	>sp|Q9WUU7|CATZ_MOUSE Cathepsin Z OS=Mus musculus GN=Ctsz PE=2 SV=1;>tr|E9Q5W3|E9Q5W3_MOUSE Uncharacterized protein OS=Mus musculus GN=Ctsz PE=3 SV=1
1.37977	0.587372	0.678656	0.567054	0.632471	0.720409	0.678656	0.632471	1.07302	0.101681	33	32	Q569Z6;Q8BZN7;F6YH92;F7AB07;Q80VM0;F6YSQ2	Q569Z6;Q8BZN7	Thyroid hormone receptor-associated protein 3	Thrap3	>sp|Q569Z6|TR150_MOUSE Thyroid hormone receptor-associated protein 3 OS=Mus musculus GN=Thrap3 PE=1 SV=1;>tr|Q8BZN7|Q8BZN7_MOUSE Thyroid hormone receptor associated protein 3 OS=Mus musculus GN=Thrap3 PE=2 SV=1
0.510465	1.82902	0.652146	1.03371	1.37285	2.04964	0.652146	1.37285	0.475031	-1.07391	6	6	Q8CFE6	Q8CFE6	Sodium-coupled neutral amino acid transporter 2	Slc38a2	>sp|Q8CFE6|S38A2_MOUSE Sodium-coupled neutral amino acid transporter 2 OS=Mus musculus GN=Slc38a2 PE=1 SV=1
0.575705	0.490316	0.490028	0.575175	0.453968	1.07042	0.490316	0.575175	0.852464	-0.230289	6	6	P61924;Q8R3M1	P61924;Q8R3M1	Coatomer subunit zeta-1	Copz1	>sp|P61924|COPZ1_MOUSE Coatomer subunit zeta-1 OS=Mus musculus GN=Copz1 PE=2 SV=1;>tr|Q8R3M1|Q8R3M1_MOUSE Copz1 protein OS=Mus musculus GN=Copz1 PE=2 SV=1
NaN	0.937207	1.04568	1.16179	1.56304	0.948677	0.991443	1.16179	0.853376	-0.228747	19	19	E0CXW2;E9PUK2;Q80V03;Q80V03-2;E0CXE8	E0CXW2;E9PUK2;Q80V03;Q80V03-2	Uncharacterized aarF domain-containing protein kinase 5	Adck5	>tr|E0CXW2|E0CXW2_MOUSE AarF domain-containing kinase 5 OS=Mus musculus GN=Adck5 PE=4 SV=1;>tr|E9PUK2|E9PUK2_MOUSE AarF domain-containing kinase 5 OS=Mus musculus GN=Adck5 PE=4 SV=1;>sp|Q80V03|ADCK5_MOUSE Uncharacterized aarF domain-containing protein kina
0.0921489	0.00797703	0.0663834	0.120697	0.203849	0.0138353	0.0663834	0.120697	0.55	-0.862495	31	15	Q64463;P12790;O55071	Q64463;P12790	Cytochrome P450 2B9	Cyp2b9	>tr|Q64463|Q64463_MOUSE Cytochrome P450, family 2, subfamily b, polypeptide 9 OS=Mus musculus GN=Cyp2b9 PE=2 SV=1;>sp|P12790|CP2B9_MOUSE Cytochrome P450 2B9 OS=Mus musculus GN=Cyp2b9 PE=2 SV=1
0.947239	0.5101	0.601178	0.581328	0.527426	0.568505	0.601178	0.568505	1.05747	0.0806192	46	43	Q80XL6;D3YTQ5	Q80XL6;D3YTQ5	Acyl-CoA dehydrogenase family member 11	Acad11	>sp|Q80XL6|ACD11_MOUSE Acyl-CoA dehydrogenase family member 11 OS=Mus musculus GN=Acad11 PE=1 SV=2;>tr|D3YTQ5|D3YTQ5_MOUSE Uncharacterized protein OS=Mus musculus GN=Acad11 PE=3 SV=1
1.67808	0.451325	0.710328	0.560036	0.521648	0.687616	0.710328	0.560036	1.26836	0.342966	62	19	E9Q035;P47758;F7BAE9;F7CJN9;E9Q2Q7;E9Q939	E9Q035		Gm20425	>tr|E9Q035|E9Q035_MOUSE Signal recognition particle receptor, B subunit OS=Mus musculus GN=Gm20425 PE=4 SV=1
0.732816	0.987947	1.00107	1.01908	1.01234	0.94697	0.987947	1.01234	0.975904	-0.0351884	12	12	Q9CR61	Q9CR61	NADH dehydrogenase [ubiquinone] 1 beta subcomplex subunit 7	Ndufb7	>sp|Q9CR61|NDUB7_MOUSE NADH dehydrogenase [ubiquinone] 1 beta subcomplex subunit 7 OS=Mus musculus GN=Ndufb7 PE=1 SV=3
1.52553	0.596766	0.718907	0.575772	0.789141	0.629525	0.718907	0.629525	1.14198	0.191541	23	23	Q80X82;E9PVR1;F8WJD4;E9Q661;E9Q937;D3Z2M2;F6UJ99	Q80X82;E9PVR1;F8WJD4;E9Q661	Symplekin	Sympk	>sp|Q80X82|SYMPK_MOUSE Symplekin OS=Mus musculus GN=Sympk PE=1 SV=1;>tr|E9PVR1|E9PVR1_MOUSE Uncharacterized protein OS=Mus musculus GN=Sympk PE=4 SV=1;>tr|F8WJD4|F8WJD4_MOUSE Uncharacterized protein OS=Mus musculus GN=Sympk PE=4 SV=1;>tr|E9Q661|E9Q661_MOUS
NaN	11.0148	10.6037	10.8264	10.0503	6.64452	10.8092	10.0503	1.07552	0.105028	24	24	Q3URE1;Q3URE1-2;F8WGZ0	Q3URE1;Q3URE1-2;F8WGZ0	Acyl-CoA synthetase family member 3, mitochondrial	Acsf3	>sp|Q3URE1|ACSF3_MOUSE Acyl-CoA synthetase family member 3, mitochondrial OS=Mus musculus GN=Acsf3 PE=2 SV=2;>sp|Q3URE1-2|ACSF3_MOUSE Isoform 2 of Acyl-CoA synthetase family member 3, mitochondrial OS=Mus musculus GN=Acsf3;>tr|F8WGZ0|F8WGZ0_MOUSE Uncharact
6.57246	11.0816	13.2549	11.944	11.4277	13.3358	11.0816	11.944	0.927796	-0.10812	18	18	P11352	P11352	Glutathione peroxidase 1	Gpx1	>sp|P11352|GPX1_MOUSE Glutathione peroxidase 1 OS=Mus musculus GN=Gpx1 PE=1 SV=2
0.316706	0.0403454	0.0827198	0.0722909	0.0873134	0.0330011	0.0827198	0.0722909	1.14426	0.194419	11	11	B2RXZ2	B2RXZ2		Cyp2a22	>tr|B2RXZ2|B2RXZ2_MOUSE Cyp2a22 protein OS=Mus musculus GN=Cyp2a22 PE=2 SV=1
NaN	0.925069	0.8142	1.08567	0.825014	1.75242	0.869635	1.08567	0.801012	-0.320105	14	14	Q9QXG4;A2AQN4;A2AQN5;F7CU63;D6RHA7	Q9QXG4;A2AQN4;A2AQN5	Acetyl-coenzyme A synthetase, cytoplasmic	Acss2	>sp|Q9QXG4|ACSA_MOUSE Acetyl-coenzyme A synthetase, cytoplasmic OS=Mus musculus GN=Acss2 PE=1 SV=2;>tr|A2AQN4|A2AQN4_MOUSE Acyl-CoA synthetase short-chain family member 2 OS=Mus musculus GN=Acss2 PE=4 SV=1;>tr|A2AQN5|A2AQN5_MOUSE Acyl-CoA synthetase short-
3.13824	2.18217	2.38652	3.23677	2.01118	5.23341	2.38652	3.23677	0.737315	-0.439646	16	16	O35945	O35945	Aldehyde dehydrogenase, cytosolic 1	Aldh1a7	>sp|O35945|AL1A7_MOUSE Aldehyde dehydrogenase, cytosolic 1 OS=Mus musculus GN=Aldh1a7 PE=2 SV=1
0.796495	0.194962	0.226845	0.190545	0.206864	0.266057	0.226845	0.206864	1.09659	0.133024	25	25	P19221;CON__P00735	P19221	Prothrombin;Activation peptide fragment 1;Activation peptide fragment 2;Thrombin light chain;Thrombin heavy chain	F2	>sp|P19221|THRB_MOUSE Prothrombin OS=Mus musculus GN=F2 PE=1 SV=1
0.771129	0.277724	0.414972	0.284957	0.343962	0.408413	0.414972	0.343962	1.20645	0.270765	5	5	P34928	P34928	Apolipoprotein C-I;Truncated apolipoprotein C-I	Apoc1	>sp|P34928|APOC1_MOUSE Apolipoprotein C-I OS=Mus musculus GN=Apoc1 PE=2 SV=1
3.01468	5.3952	3.64325	5.45464	5.67762	3.63095	3.64325	5.45464	0.667918	-0.582258	9	9	Q8R5L1;O35658	Q8R5L1;O35658	Complement component 1 Q subcomponent-binding protein, mitochondrial	C1qbp	>tr|Q8R5L1|Q8R5L1_MOUSE Complement component 1, q subcomponent binding protein OS=Mus musculus GN=C1qbp PE=2 SV=1;>sp|O35658|C1QBP_MOUSE Complement component 1 Q subcomponent-binding protein, mitochondrial OS=Mus musculus GN=C1qbp PE=1 SV=1
NaN	0.624298	0.585514	0.679486	0.582174	0.687474	0.604906	0.679486	0.890241	-0.167733	4	4	Q80TA1;D6RE20;Q8CET7	Q80TA1;D6RE20;Q8CET7	Ethanolaminephosphotransferase 1	Ept1	>sp|Q80TA1|EPT1_MOUSE Ethanolaminephosphotransferase 1 OS=Mus musculus GN=Ept1 PE=2 SV=3;>tr|D6RE20|D6RE20_MOUSE DNA segment, Chr 5, Wayne State University 178, expressed, isoform CRA_b OS=Mus musculus GN=Ept1 PE=4 SV=1;>tr|Q8CET7|Q8CET7_MOUSE DNA segment,
1.83895	1.71821	2.24054	2.02028	2.22069	2.03492	1.83895	2.03492	0.903696	-0.14609	5	5	P18828-2;P18828;E0CYT6	P18828-2;P18828	Syndecan-1	Sdc1	>sp|P18828-2|SDC1_MOUSE Isoform 2 of Syndecan-1 OS=Mus musculus GN=Sdc1;>sp|P18828|SDC1_MOUSE Syndecan-1 OS=Mus musculus GN=Sdc1 PE=1 SV=1
1.79911	0.899523	2.09912	1.41983	0.683714	1.46058	1.79911	1.41983	1.26713	0.341565	10	10	P51885;CON__Q05443	P51885	Lumican	Lum	>sp|P51885|LUM_MOUSE Lumican OS=Mus musculus GN=Lum PE=1 SV=2
2.91715	3.76421	3.74883	3.39974	3.31708	2.73291	3.74883	3.31708	1.13016	0.176527	20	20	O35459;F7B227	O35459;F7B227	Delta(3,5)-Delta(2,4)-dienoyl-CoA isomerase, mitochondrial	Ech1	>sp|O35459|ECH1_MOUSE Delta(3,5)-Delta(2,4)-dienoyl-CoA isomerase, mitochondrial OS=Mus musculus GN=Ech1 PE=2 SV=1;>tr|F7B227|F7B227_MOUSE Enoyl coenzyme A hydratase 1, peroxisomal (Fragment) OS=Mus musculus GN=Ech1 PE=4 SV=1
1.01738	0.908018	1.30675	1.12133	0.861401	0.826583	1.01738	0.861401	1.18108	0.240102	89	88	B7FAU9;Q8BTM8;B7FAV1;F6XC15;Q8BTM8-2;F6Z2C0;F7AVL7	B7FAU9;Q8BTM8;B7FAV1	Filamin-A	Flna	>tr|B7FAU9|B7FAU9_MOUSE Filamin, alpha OS=Mus musculus GN=Flna PE=4 SV=1;>sp|Q8BTM8|FLNA_MOUSE Filamin-A OS=Mus musculus GN=Flna PE=1 SV=5;>tr|B7FAV1|B7FAV1_MOUSE Filamin, alpha (Fragment) OS=Mus musculus GN=Flna PE=4 SV=1
2.11537	2.27417	3.00372	2.14234	2.2245	2.25489	2.27417	2.2245	1.02233	0.031859	17	17	Q60902-4;Q60902-2;Q60902;F6Q0T0;F8WJ42;Q60902-3;F6ZE93	Q60902-4;Q60902-2;Q60902;F6Q0T0;F8WJ42;Q60902-3;F6ZE93	Epidermal growth factor receptor substrate 15-like 1	Eps15l1	>sp|Q60902-4|EP15R_MOUSE Isoform 4 of Epidermal growth factor receptor substrate 15-like 1 OS=Mus musculus GN=Eps15l1;>sp|Q60902-2|EP15R_MOUSE Isoform 2 of Epidermal growth factor receptor substrate 15-like 1 OS=Mus musculus GN=Eps15l1;>sp|Q60902|EP15R_MOU
0.894534	1.77399	1.64236	1.89825	1.84403	1.43563	1.64236	1.84403	0.890636	-0.167092	17	17	Q99N96;Q9D3F3	Q99N96;Q9D3F3	39S ribosomal protein L1, mitochondrial	Mrpl1	>sp|Q99N96|RM01_MOUSE 39S ribosomal protein L1, mitochondrial OS=Mus musculus GN=Mrpl1 PE=1 SV=2;>tr|Q9D3F3|Q9D3F3_MOUSE Uncharacterized protein OS=Mus musculus GN=Mrpl1 PE=2 SV=1
3.13716	0.956572	1.39694	1.02543	0.924984	1.59632	1.39694	1.02543	1.3623	0.446041	20	9	Q00897	Q00897	Alpha-1-antitrypsin 1-4	Serpina1d	>sp|Q00897|A1AT4_MOUSE Alpha-1-antitrypsin 1-4 OS=Mus musculus GN=Serpina1d PE=2 SV=1
0.803213	0.660197	0.698422	0.711845	0.738062	0.967211	0.698422	0.738062	0.946292	-0.079643	49	3	E9QN50;E9Q3S2;Q8R311	E9QN50;E9Q3S2;Q8R311	cTAGE family member 5	Ctage5	>tr|E9QN50|E9QN50_MOUSE Uncharacterized protein OS=Mus musculus GN=Ctage5 PE=4 SV=1;>tr|E9Q3S2|E9Q3S2_MOUSE Uncharacterized protein OS=Mus musculus GN=Ctage5 PE=4 SV=1;>sp|Q8R311|CTGE5_MOUSE Cutaneous T-cell lymphoma-associated antigen 5 homolog OS=Mus mus
1.64295	0.257493	0.273351	0.316056	0.246798	0.33151	0.273351	0.316056	0.864882	-0.209426	18	16	B8JJN0;P04186;B8JJM5;F6VQX8;B8JJM6;F6W2T4;B8JJM3;B8JJM9;F6WZA2;CON__Q3KUS7	B8JJN0;P04186;B8JJM5;F6VQX8;B8JJM6	Complement factor B;Complement factor B Ba fragment;Complement factor B Bb fragment	Gm20547;Cfb	>tr|B8JJN0|B8JJN0_MOUSE Complement component 2 (Within H-2S) OS=Mus musculus GN=Gm20547 PE=3 SV=1;>sp|P04186|CFAB_MOUSE Complement factor B OS=Mus musculus GN=Cfb PE=1 SV=2;>tr|B8JJM5|B8JJM5_MOUSE Complement factor B OS=Mus musculus GN=Cfb PE=3 SV=1;>tr|F6
NaN	0.975134	1.16526	1.17799	1.17643	2.44864	1.0702	1.17799	0.908494	-0.138451	18	18	Q00519;Q3TP30	Q00519	Xanthine dehydrogenase/oxidase;Xanthine dehydrogenase;Xanthine oxidase	Xdh	>sp|Q00519|XDH_MOUSE Xanthine dehydrogenase/oxidase OS=Mus musculus GN=Xdh PE=1 SV=5
0.353632	0.165755	0.260288	0.143451	0.165453	0.279822	0.260288	0.165453	1.57318	0.653687	15	15	Q99PI5;E9PWN0;Q99PI5-2	Q99PI5;E9PWN0	Phosphatidate phosphatase LPIN2	Lpin2	>sp|Q99PI5|LPIN2_MOUSE Phosphatidate phosphatase LPIN2 OS=Mus musculus GN=Lpin2 PE=1 SV=2;>tr|E9PWN0|E9PWN0_MOUSE Uncharacterized protein OS=Mus musculus GN=Lpin2 PE=4 SV=1
7.4184	14.4741	13.4232	15.3158	18.5367	10.4153	13.4232	15.3158	0.876428	-0.190292	25	25	Q8R4N0;E9PYU7	Q8R4N0	Citrate lyase subunit beta-like protein, mitochondrial	Clybl	>sp|Q8R4N0|CLYBL_MOUSE Citrate lyase subunit beta-like protein, mitochondrial OS=Mus musculus GN=Clybl PE=2 SV=2
1.34533	0.93301	1.09372	0.938086	1.05487	1.0319	1.09372	1.0319	1.05991	0.0839403	20	20	E9Q3C1;F6R441	E9Q3C1;F6R441		C2cd2	>tr|E9Q3C1|E9Q3C1_MOUSE C2 calcium-dependent domain-containing 2 OS=Mus musculus GN=C2cd2 PE=4 SV=1;>tr|F6R441|F6R441_MOUSE C2 calcium-dependent domain-containing 2 OS=Mus musculus GN=C2cd2 PE=4 SV=1
1.11396	1.03258	1.24986	1.06664	1.08242	1.07123	1.11396	1.07123	1.03989	0.0564292	10	2	P32883-2;B2KGV5;E9Q8V2;E9PVD5	P32883-2	GTPase KRas;GTPase KRas, N-terminally processed	Kras	>sp|P32883-2|RASK_MOUSE Isoform 2B of GTPase KRas OS=Mus musculus GN=Kras
0.760977	0.64255	0.896138	0.712149	0.832154	1.25203	0.760977	0.832154	0.914467	-0.128998	17	17	Q61194;F8VPL2;Q61194-2;E9QP97	Q61194;F8VPL2;Q61194-2;E9QP97	Phosphatidylinositol 4-phosphate 3-kinase C2 domain-containing subunit alpha	Pik3c2a	>sp|Q61194|P3C2A_MOUSE Phosphatidylinositol-4-phosphate 3-kinase C2 domain-containing subunit alpha OS=Mus musculus GN=Pik3c2a PE=1 SV=2;>tr|F8VPL2|F8VPL2_MOUSE Phosphatidylinositol 3-kinase, C2 domain-containing, alpha polypeptide OS=Mus musculus GN=Pik3c
1.31415	1.33975	1.32137	1.18704	1.82415	1.47467	1.32137	1.47467	0.896045	-0.158358	39	39	Q921X9	Q921X9	Protein disulfide-isomerase A5	Pdia5	>sp|Q921X9|PDIA5_MOUSE Protein disulfide-isomerase A5 OS=Mus musculus GN=Pdia5 PE=2 SV=1
NaN	0.389105	0.43956	0.319969	0.378687	0.422012	0.414332	0.378687	1.09413	0.129783	7	7	Q91XV3	Q91XV3	Brain acid soluble protein 1	Basp1	>sp|Q91XV3|BASP1_MOUSE Brain acid soluble protein 1 OS=Mus musculus GN=Basp1 PE=1 SV=3
1.48723	1.77208	2.34929	1.83608	1.46045	1.54316	1.77208	1.54316	1.14834	0.199556	29	29	Q5FWI3	Q5FWI3	Transmembrane protein 2	Tmem2	>sp|Q5FWI3|TMEM2_MOUSE Transmembrane protein 2 OS=Mus musculus GN=Tmem2 PE=1 SV=1
1.70419	0.468626	0.467399	0.434084	0.488806	0.573132	0.468626	0.488806	0.958716	-0.060825	79	71	P01027;P01027-2	P01027	Complement C3;Complement C3 beta chain;Complement C3 alpha chain;C3a anaphylatoxin;Acylation stimulating protein;Complement C3b alpha chain;Complement C3c alpha chain fragment 1;Complement C3dg fragment;Complement C3g fragment;Complement C3d fragment;Complement C3f fragment;Complement C3c alpha chain fragment 2	C3	>sp|P01027|CO3_MOUSE Complement C3 OS=Mus musculus GN=C3 PE=1 SV=3
0.697788	0.332679	0.564876	0.485366	0.371195	0.430775	0.564876	0.430775	1.3113	0.391	64	5	Q9R0H0	Q9R0H0	Peroxisomal acyl-coenzyme A oxidase 1	Acox1	>sp|Q9R0H0|ACOX1_MOUSE Peroxisomal acyl-coenzyme A oxidase 1 OS=Mus musculus GN=Acox1 PE=1 SV=5
2.79955	0.385877	0.579475	17.4938	1.05487	0.661594	0.579475	1.05487	0.549333	-0.864247	29	29	A2AN08-3;A2AN08;A2AN08-5;A2AN08-2;F6SSP6;A2AN08-4	A2AN08-3;A2AN08;A2AN08-5	E3 ubiquitin-protein ligase UBR4	Ubr4	>sp|A2AN08-3|UBR4_MOUSE Isoform 3 of E3 ubiquitin-protein ligase UBR4 OS=Mus musculus GN=Ubr4;>sp|A2AN08|UBR4_MOUSE E3 ubiquitin-protein ligase UBR4 OS=Mus musculus GN=Ubr4 PE=1 SV=1;>sp|A2AN08-5|UBR4_MOUSE Isoform 5 of E3 ubiquitin-protein ligase UBR4 OS=
1.56162	0.35025	0.58401	0.394011	0.397899	0.653937	0.58401	0.397899	1.46773	0.553591	9	7	O09106;D3YYI8	O09106;D3YYI8	Histone deacetylase 1;Histone deacetylase	Hdac1;Gm10093	>sp|O09106|HDAC1_MOUSE Histone deacetylase 1 OS=Mus musculus GN=Hdac1 PE=1 SV=1;>tr|D3YYI8|D3YYI8_MOUSE Histone deacetylase OS=Mus musculus GN=Gm10093 PE=3 SV=1
0.766518	0.388485	0.592487	0.524164	0.40256	0.502588	0.592487	0.502588	1.17887	0.237407	25	25	Q9DBK0	Q9DBK0	Acyl-coenzyme A thioesterase 12	Acot12	>sp|Q9DBK0|ACO12_MOUSE Acyl-coenzyme A thioesterase 12 OS=Mus musculus GN=Acot12 PE=2 SV=1
0.874279	1.67168	1.60681	1.73865	1.77623	1.41	1.60681	1.73865	0.924171	-0.113768	23	23	Q9CPR5;Q9CPR5-2;F8WHN1	Q9CPR5;Q9CPR5-2	39S ribosomal protein L15, mitochondrial	Mrpl15	>sp|Q9CPR5|RM15_MOUSE 39S ribosomal protein L15, mitochondrial OS=Mus musculus GN=Mrpl15 PE=1 SV=1;>sp|Q9CPR5-2|RM15_MOUSE Isoform 2 of 39S ribosomal protein L15, mitochondrial OS=Mus musculus GN=Mrpl15
1.45669	1.59426	1.90502	1.6401	1.80986	1.94224	1.59426	1.80986	0.880875	-0.182991	30	30	Q8CJH3	Q8CJH3	Plexin-B1	Plxnb1	>sp|Q8CJH3|PLXB1_MOUSE Plexin-B1 OS=Mus musculus GN=Plxnb1 PE=1 SV=2
2.69309	2.01398	1.57351	2.57136	1.88587	3.18766	2.01398	2.57136	0.783235	-0.352482	24	24	Q61176	Q61176	Arginase-1	Arg1	>sp|Q61176|ARGI1_MOUSE Arginase-1 OS=Mus musculus GN=Arg1 PE=1 SV=1
NaN	0.863632	1.09239	0.772917	0.777786	1.00844	0.978011	0.777786	1.25743	0.330477	12	12	Q8VCF1;Q8VCF1-3;Q8VCF1-2	Q8VCF1;Q8VCF1-3;Q8VCF1-2	Soluble calcium-activated nucleotidase 1	Cant1	>sp|Q8VCF1|CANT1_MOUSE Soluble calcium-activated nucleotidase 1 OS=Mus musculus GN=Cant1 PE=2 SV=1;>sp|Q8VCF1-3|CANT1_MOUSE Isoform 3 of Soluble calcium-activated nucleotidase 1 OS=Mus musculus GN=Cant1;>sp|Q8VCF1-2|CANT1_MOUSE Isoform 2 of Soluble calcium
1.60478	1.60226	1.62035	1.5189	1.71427	1.08967	1.60478	1.5189	1.05654	0.0793486	11	11	P30204;F6VKK0;P30204-2	P30204;F6VKK0;P30204-2	Macrophage scavenger receptor types I and II	Msr1	>sp|P30204|MSRE_MOUSE Macrophage scavenger receptor types I and II OS=Mus musculus GN=Msr1 PE=1 SV=3;>tr|F6VKK0|F6VKK0_MOUSE Uncharacterized protein (Fragment) OS=Mus musculus GN=Msr1 PE=4 SV=1;>sp|P30204-2|MSRE_MOUSE Isoform II of Macrophage scavenger rec
1.38355	0.838082	0.823995	0.761789	0.95057	0.806972	0.838082	0.806972	1.03855	0.0545728	14	11	Q7TNC4-2;E9PZ93;Q7TNC4-3;Q7TNC4;E9QNA0;E9Q715;E9PX54;E9PXU4;Q05CX5	Q7TNC4-2;E9PZ93;Q7TNC4-3;Q7TNC4;E9QNA0;E9Q715;E9PX54;E9PXU4;Q05CX5	Putative RNA-binding protein Luc7-like 2	Luc7l2	>sp|Q7TNC4-2|LC7L2_MOUSE Isoform 2 of Putative RNA-binding protein Luc7-like 2 OS=Mus musculus GN=Luc7l2;>tr|E9PZ93|E9PZ93_MOUSE Uncharacterized protein OS=Mus musculus GN=Luc7l2 PE=4 SV=1;>sp|Q7TNC4-3|LC7L2_MOUSE Isoform 3 of Putative RNA-binding protein
0.886682	0.740851	0.683714	0.73303	0.855725	0.973615	0.740851	0.855725	0.865758	-0.207964	17	16	Q8BYC6;Q3V3K3;F6RXB5;E9Q364;Q6ZQ29-2;Q6ZQ29	Q8BYC6;Q3V3K3	Serine/threonine-protein kinase TAO3	Taok3	>sp|Q8BYC6|TAOK3_MOUSE Serine/threonine-protein kinase TAO3 OS=Mus musculus GN=Taok3 PE=1 SV=2;>tr|Q3V3K3|Q3V3K3_MOUSE Uncharacterized protein OS=Mus musculus GN=Taok3 PE=2 SV=1
2.57805	1.94084	2.08481	2.40865	2.01959	3.46705	2.08481	2.40865	0.865551	-0.208309	20	20	P55264-2;P55264	P55264-2;P55264	Adenosine kinase	Adk	>sp|P55264-2|ADK_MOUSE Isoform Short of Adenosine kinase OS=Mus musculus GN=Adk;>sp|P55264|ADK_MOUSE Adenosine kinase OS=Mus musculus GN=Adk PE=1 SV=2
1.64593	1.24991	1.44209	1.36231	1.63886	1.80704	1.44209	1.63886	0.879935	-0.184531	11	10	Q8CHQ9	Q8CHQ9	Probable N-acetyltransferase CML2	Cml2	>sp|Q8CHQ9|CMLO2_MOUSE Probable N-acetyltransferase CML2 OS=Mus musculus GN=Cml2 PE=2 SV=1
NaN	0.967305	0.81686	1.79775	0.945448	0.967867	0.892083	0.967867	0.921699	-0.117632	11	11	Q80VL1	Q80VL1	Tudor and KH domain-containing protein	Tdrkh	>sp|Q80VL1|TDRKH_MOUSE Tudor and KH domain-containing protein OS=Mus musculus GN=Tdrkh PE=1 SV=1
1.01397	1.15358	1.1061	1.1043	1.14612	1.1402	1.1061	1.1402	0.970093	-0.0438051	28	28	Q3UJU9;A3KGH5;A3KGH6;A3KGH7	Q3UJU9	Regulator of microtubule dynamics protein 3	Rmdn3	>sp|Q3UJU9|RMD3_MOUSE Regulator of microtubule dynamics protein 3 OS=Mus musculus GN=Fam82a2 PE=1 SV=2
NaN	2.74522	2.72161	2.75649	NaN	5.55556	2.73341	4.15602	0.657699	-0.6045	6	1	D3Z7P3;D3Z7P4;F6U529;F7B327	D3Z7P3;D3Z7P4	Glutaminase kidney isoform, mitochondrial	Gls	>tr|D3Z7P3|D3Z7P3_MOUSE Uncharacterized protein OS=Mus musculus GN=Gls PE=1 SV=1;>tr|D3Z7P4|D3Z7P4_MOUSE Uncharacterized protein OS=Mus musculus GN=Gls PE=3 SV=1
0.653808	0.978857	0.988533	0.996413	1.00378	0.926784	0.978857	0.996413	0.982381	-0.0256457	12	12	Q9DC70	Q9DC70	NADH dehydrogenase [ubiquinone] iron-sulfur protein 7, mitochondrial	Ndufs7	>sp|Q9DC70|NDUS7_MOUSE NADH dehydrogenase [ubiquinone] iron-sulfur protein 7, mitochondrial OS=Mus musculus GN=Ndufs7 PE=1 SV=1
1.79837	1.34441	1.54112	1.81025	1.4077	2.14422	1.54112	1.81025	0.85133	-0.23221	10	10	Q8VCT3;E9PYF1	Q8VCT3;E9PYF1	Aminopeptidase B	Rnpep	>sp|Q8VCT3|AMPB_MOUSE Aminopeptidase B OS=Mus musculus GN=Rnpep PE=2 SV=2;>tr|E9PYF1|E9PYF1_MOUSE Uncharacterized protein OS=Mus musculus GN=Rnpep PE=4 SV=1
1.54693	1.24541	1.01832	1.12806	1.14478	1.12265	1.24541	1.12806	1.10403	0.142777	14	14	Q3UP75	Q3UP75	UDP-glucuronosyltransferase 3A1	Ugt3a1	>sp|Q3UP75|UD3A1_MOUSE UDP-glucuronosyltransferase 3A1 OS=Mus musculus GN=Ugt3a1 PE=2 SV=1
7.50413	5.07717	4.39502	3.77915	4.71231	5.57289	5.07717	4.71231	1.07743	0.10759	20	3	Q9QYG0	Q9QYG0	Protein NDRG2	Ndrg2	>sp|Q9QYG0|NDRG2_MOUSE Protein NDRG2 OS=Mus musculus GN=Ndrg2 PE=1 SV=1
0.807754	0.961076	0.918358	0.949127	0.956297	0.910996	0.918358	0.949127	0.967582	-0.0475445	26	26	Q920A7;Q920A7-2	Q920A7;Q920A7-2	AFG3-like protein 1	Afg3l1	>sp|Q920A7|AFG31_MOUSE AFG3-like protein 1 OS=Mus musculus GN=Afg3l1 PE=2 SV=2;>sp|Q920A7-2|AFG31_MOUSE Isoform 2 of AFG3-like protein 1 OS=Mus musculus GN=Afg3l1
0.731261	1.00515	0.97704	0.979144	1.03006	0.948137	0.97704	0.979144	0.997851	-0.00310342	56	56	Q91VD9	Q91VD9	NADH-ubiquinone oxidoreductase 75 kDa subunit, mitochondrial	Ndufs1	>sp|Q91VD9|NDUS1_MOUSE NADH-ubiquinone oxidoreductase 75 kDa subunit, mitochondrial OS=Mus musculus GN=Ndufs1 PE=1 SV=2
NaN	2.22941	11.7312	2.33225	2.01694	NaN	6.9803	2.1746	3.20993	1.68254	15	15	Q91WM2	Q91WM2	Cat eye syndrome critical region protein 5 homolog	Cecr5	>sp|Q91WM2|CECR5_MOUSE Cat eye syndrome critical region protein 5 homolog OS=Mus musculus GN=Cecr5 PE=2 SV=1
NaN	0.682454	0.900495	0.823588	0.854701	1.31524	0.791475	0.854701	0.926025	-0.110877	10	9	P62270;F5H8M6;G3UZW2;F6YVP7	P62270;F5H8M6;G3UZW2	40S ribosomal protein S18	Rps18;Rps18-ps3	>sp|P62270|RS18_MOUSE 40S ribosomal protein S18 OS=Mus musculus GN=Rps18 PE=1 SV=3;>tr|F5H8M6|F5H8M6_MOUSE Uncharacterized protein OS=Mus musculus GN=Gm10260 PE=3 SV=1;>tr|G3UZW2|G3UZW2_MOUSE Uncharacterized protein OS=Mus musculus GN=Rps18 PE=3 SV=1
0.715308	0.953653	0.937471	0.957854	0.948677	0.911162	0.937471	0.948677	0.988188	-0.0171429	6	6	Q62425	Q62425	NADH dehydrogenase [ubiquinone] 1 alpha subcomplex subunit 4	Ndufa4	>sp|Q62425|NDUA4_MOUSE NADH dehydrogenase [ubiquinone] 1 alpha subcomplex subunit 4 OS=Mus musculus GN=Ndufa4 PE=1 SV=2
1.241	1.14613	NaN	1.54031	1.04662	2.1199	1.19356	1.54031	0.774886	-0.367944	16	16	Q9DBA8	Q9DBA8	Probable imidazolonepropionase	Amdhd1	>sp|Q9DBA8|HUTI_MOUSE Probable imidazolonepropionase OS=Mus musculus GN=Amdhd1 PE=2 SV=1
0.732118	0.67563	0.649646	0.639018	0.736377	0.888731	0.67563	0.736377	0.917506	-0.124211	20	20	Q4PJX1;Q4PJX1-3;Q4PJX1-2	Q4PJX1;Q4PJX1-3;Q4PJX1-2	Protein odr-4 homolog	Odr4	>sp|Q4PJX1|ODR4_MOUSE Protein odr-4 homolog OS=Mus musculus GN=Odr4 PE=2 SV=2;>sp|Q4PJX1-3|ODR4_MOUSE Isoform 3 of Protein odr-4 homolog OS=Mus musculus GN=Odr4;>sp|Q4PJX1-2|ODR4_MOUSE Isoform 2 of Protein odr-4 homolog OS=Mus musculus GN=Odr4
1.77907	1.09636	1.21018	1.65205	1.16187	2.39063	1.21018	1.65205	0.732532	-0.449036	27	27	Q8BH00;F6T4U0	Q8BH00	Aldehyde dehydrogenase family 8 member A1	Aldh8a1	>sp|Q8BH00|AL8A1_MOUSE Aldehyde dehydrogenase family 8 member A1 OS=Mus musculus GN=Aldh8a1 PE=1 SV=1
0.751033	0.95648	0.949668	0.934754	0.987557	0.924044	0.949668	0.934754	1.01595	0.0228365	11	11	Q91WS0	Q91WS0	CDGSH iron-sulfur domain-containing protein 1	Cisd1	>sp|Q91WS0|CISD1_MOUSE CDGSH iron-sulfur domain-containing protein 1 OS=Mus musculus GN=Cisd1 PE=1 SV=1
NaN	0.577901	0.517625	0.552608	NaN	1.63538	0.547763	1.09399	0.5007	-0.997981	8	8	Q80UM3;G3X8Y3	Q80UM3;G3X8Y3	N-alpha-acetyltransferase 15, NatA auxiliary subunit	Naa15	>sp|Q80UM3|NAA15_MOUSE N-alpha-acetyltransferase 15, NatA auxiliary subunit OS=Mus musculus GN=Naa15 PE=1 SV=1;>tr|G3X8Y3|G3X8Y3_MOUSE NMDA receptor-regulated gene 1 OS=Mus musculus GN=Naa15 PE=4 SV=1
1.51946	1.21514	1.26682	1.5746	1.09274	2.35899	1.26682	1.5746	0.804534	-0.313774	14	14	A3KMP2;A3KMP2-2;D6RH59	A3KMP2;A3KMP2-2	Tetratricopeptide repeat protein 38	Ttc38	>sp|A3KMP2|TTC38_MOUSE Tetratricopeptide repeat protein 38 OS=Mus musculus GN=Ttc38 PE=2 SV=2;>sp|A3KMP2-2|TTC38_MOUSE Isoform 2 of Tetratricopeptide repeat protein 38 OS=Mus musculus GN=Ttc38
1.32652	1.52434	2.36367	1.4563	1.60792	1.25067	1.52434	1.4563	1.04672	0.0658771	11	11	O55222;D3YZA5;F6Q5Z1	O55222	Integrin-linked protein kinase	Ilk	>sp|O55222|ILK_MOUSE Integrin-linked protein kinase OS=Mus musculus GN=Ilk PE=1 SV=2
NaN	1.63736	1.68549	1.63423	1.65292	1.40199	1.66142	1.63423	1.01664	0.0238101	8	8	Q8BU88	Q8BU88	39S ribosomal protein L22, mitochondrial	Mrpl22	>sp|Q8BU88|RM22_MOUSE 39S ribosomal protein L22, mitochondrial OS=Mus musculus GN=Mrpl22 PE=2 SV=1
NaN	0.508699	0.575639	0.553097	0.579777	0.892937	0.542169	0.579777	0.935134	-0.0967555	9	9	P17047;P17047-3;P17047-2	P17047;P17047-3;P17047-2	Lysosome-associated membrane glycoprotein 2	Lamp2	>sp|P17047|LAMP2_MOUSE Lysosome-associated membrane glycoprotein 2 OS=Mus musculus GN=Lamp2 PE=2 SV=2;>sp|P17047-3|LAMP2_MOUSE Isoform LAMP-2C of Lysosome-associated membrane glycoprotein 2 OS=Mus musculus GN=Lamp2;>sp|P17047-2|LAMP2_MOUSE Isoform LAMP-2B
0.0880359	0.027622	0.0302087	0.0276602	0.0347403	0.0302307	0.0302087	0.0302307	0.999272	-0.00105028	14	10	Q9JMA7	Q9JMA7	Cytochrome P450 3A41	Cyp3a41a	>sp|Q9JMA7|CP341_MOUSE Cytochrome P450 3A41 OS=Mus musculus GN=Cyp3a41a PE=2 SV=2
1.45819	1.57833	2.18331	1.40942	1.5333	1.64731	1.57833	1.5333	1.02937	0.0417589	61	32	Q9DBG3;Q9DBG3-2;Q5SWR0	Q9DBG3;Q9DBG3-2	AP-2 complex subunit beta	Ap2b1	>sp|Q9DBG3|AP2B1_MOUSE AP-2 complex subunit beta OS=Mus musculus GN=Ap2b1 PE=1 SV=1;>sp|Q9DBG3-2|AP2B1_MOUSE Isoform 2 of AP-2 complex subunit beta OS=Mus musculus GN=Ap2b1
1.14479	1.34791	1.38929	1.07193	1.18885	1.33417	1.34791	1.18885	1.13379	0.181157	12	12	P42208;E9Q3V6;F6WYM0;D3YYB1;D3Z3C0;D3Z1S1;F6UKN5;D3YZU7;D3YV76	P42208;E9Q3V6;F6WYM0;D3YYB1;D3Z3C0;D3Z1S1	Septin-2	2016-09-02	>sp|P42208|SEPT2_MOUSE Septin-2 OS=Mus musculus GN=Sept2 PE=1 SV=2;>tr|E9Q3V6|E9Q3V6_MOUSE Uncharacterized protein OS=Mus musculus GN=Sept2 PE=3 SV=1;>tr|F6WYM0|F6WYM0_MOUSE Septin 2 (Fragment) OS=Mus musculus GN=Sept2 PE=4 SV=2;>tr|D3YYB1|D3YYB1_MOUSE Sep
2.61883	2.24185	3.29272	2.39762	2.58853	2.31524	2.61883	2.39762	1.09226	0.127319	17	17	P40124;B1ARS0	P40124	Adenylyl cyclase-associated protein 1	Cap1	>sp|P40124|CAP1_MOUSE Adenylyl cyclase-associated protein 1 OS=Mus musculus GN=Cap1 PE=1 SV=4
1.74544	0.94688	1.13272	1.04727	1.12892	0.993739	1.13272	1.04727	1.08159	0.113158	14	14	Q91W39;B7ZC24;B7ZC23;A2A5L3	Q91W39;B7ZC24	Nuclear receptor coactivator 5	Ncoa5	>sp|Q91W39|NCOA5_MOUSE Nuclear receptor coactivator 5 OS=Mus musculus GN=Ncoa5 PE=1 SV=1;>tr|B7ZC24|B7ZC24_MOUSE Nuclear receptor coactivator 5 OS=Mus musculus GN=Ncoa5 PE=4 SV=1
1.31586	1.11938	1.75306	1.16671	1.19982	1.30726	1.31586	1.19982	1.09671	0.133188	17	14	Q8BGS1-2;Q8BGS1;Q8BGS1-3	Q8BGS1-2;Q8BGS1;Q8BGS1-3	Band 4.1-like protein 5	Epb41l5	>sp|Q8BGS1-2|E41L5_MOUSE Isoform 2 of Band 4.1-like protein 5 OS=Mus musculus GN=Epb41l5;>sp|Q8BGS1|E41L5_MOUSE Band 4.1-like protein 5 OS=Mus musculus GN=Epb41l5 PE=1 SV=1;>sp|Q8BGS1-3|E41L5_MOUSE Isoform 3 of Band 4.1-like protein 5 OS=Mus musculus GN=Ep
2.38914	1.91663	1.95271	2.37164	1.81071	3.33912	1.95271	2.37164	0.823359	-0.280407	36	36	Q9D0F9;A2CEK3;E9Q5E8	Q9D0F9;A2CEK3	Phosphoglucomutase-1	Pgm1;Pgm2	>sp|Q9D0F9|PGM1_MOUSE Phosphoglucomutase-1 OS=Mus musculus GN=Pgm1 PE=1 SV=4;>tr|A2CEK3|A2CEK3_MOUSE Phosphoglucomutase 2 OS=Mus musculus GN=Pgm2 PE=3 SV=1
NaN	2.02753	1.93349	2.0016	1.90829	1.73142	1.98051	1.90829	1.03785	0.0535916	12	12	P05622;E9QPE2;E9QN12	P05622;E9QPE2;E9QN12	Platelet-derived growth factor receptor beta;Tyrosine-protein kinase receptor	Pdgfrb	>sp|P05622|PGFRB_MOUSE Platelet-derived growth factor receptor beta OS=Mus musculus GN=Pdgfrb PE=1 SV=1;>tr|E9QPE2|E9QPE2_MOUSE Platelet-derived growth factor receptor, beta polypeptide OS=Mus musculus GN=Pdgfrb PE=3 SV=1;>tr|E9QN12|E9QN12_MOUSE Platelet-d
1.73013	0.653253	NaN	0.635768	NaN	0.671276	1.19169	0.653522	1.82349	0.866703	12	9	Q8BIQ5-2;A2AEK1;Q8BIQ5;E9PZ33;A2AEJ8;F6ZKC7;A2AEK3	Q8BIQ5-2;A2AEK1;Q8BIQ5;E9PZ33;A2AEJ8	Cleavage stimulation factor subunit 2	Cstf2	>sp|Q8BIQ5-2|CSTF2_MOUSE Isoform 2 of Cleavage stimulation factor subunit 2 OS=Mus musculus GN=Cstf2;>tr|A2AEK1|A2AEK1_MOUSE AlphaCstF-64 variant 4 OS=Mus musculus GN=Cstf2 PE=2 SV=1;>sp|Q8BIQ5|CSTF2_MOUSE Cleavage stimulation factor subunit 2 OS=Mus muscu
0.408998	0.244582	0.252366	0.231492	0.239894	0.284689	0.252366	0.239894	1.05199	0.0731205	37	37	Q8JZR0;Q9D9S0	Q8JZR0	Long-chain-fatty-acid--CoA ligase 5	Acsl5	>sp|Q8JZR0|ACSL5_MOUSE Long-chain-fatty-acid--CoA ligase 5 OS=Mus musculus GN=Acsl5 PE=2 SV=1
2.23209	0.983381	1.63114	1.15088	1.15017	1.52607	1.63114	1.15088	1.4173	0.503143	9	7	Q923T9-3;Q923T9-2;Q923T9;Q3TY93;Q5SVI9;Q5SVJ1;Q5SVI3;Q5SVI0;Q5SVI2;P28652;Q68EG2;Q5SVI1;Q5SVJ0;F8WIR6;P11798;Q80TN1;F8WIS9;F6WHR9	Q923T9-3;Q923T9-2;Q923T9	Calcium/calmodulin-dependent protein kinase type II subunit gamma	Camk2g	>sp|Q923T9-3|KCC2G_MOUSE Isoform 3 of Calcium/calmodulin-dependent protein kinase type II subunit gamma OS=Mus musculus GN=Camk2g;>sp|Q923T9-2|KCC2G_MOUSE Isoform 2 of Calcium/calmodulin-dependent protein kinase type II subunit gamma OS=Mus musculus GN=Cam
1.54264	1.29316	1.56431	1.44119	1.43672	1.21832	1.54264	1.43672	1.07372	0.102623	16	16	Q3UXD9;Q99MZ7;D6RHN4;D6RIP0	Q3UXD9;Q99MZ7;D6RHN4	Peroxisomal trans-2-enoyl-CoA reductase	Pecr	>tr|Q3UXD9|Q3UXD9_MOUSE Uncharacterized protein OS=Mus musculus GN=Pecr PE=2 SV=1;>sp|Q99MZ7|PECR_MOUSE Peroxisomal trans-2-enoyl-CoA reductase OS=Mus musculus GN=Pecr PE=2 SV=1;>tr|D6RHN4|D6RHN4_MOUSE Uncharacterized protein OS=Mus musculus GN=Pecr PE=4 S
0.620424	0.431351	0.494364	0.461617	0.421852	0.502639	0.494364	0.461617	1.07094	0.0988773	13	6	Q99P72;Q99P72-3	Q99P72;Q99P72-3	Reticulon-4	Rtn4	>sp|Q99P72|RTN4_MOUSE Reticulon-4 OS=Mus musculus GN=Rtn4 PE=1 SV=2;>sp|Q99P72-3|RTN4_MOUSE Isoform 2 of Reticulon-4 OS=Mus musculus GN=Rtn4
1.55907	1.04908	1.88733	1.34486	1.27016	1.2268	1.55907	1.27016	1.22746	0.295675	37	37	P16406;F7B9G4;F6YHW2;Q6P3C1	P16406;F7B9G4	Glutamyl aminopeptidase	Enpep	>sp|P16406|AMPE_MOUSE Glutamyl aminopeptidase OS=Mus musculus GN=Enpep PE=1 SV=1;>tr|F7B9G4|F7B9G4_MOUSE Glutamyl aminopeptidase (Fragment) OS=Mus musculus GN=Enpep PE=4 SV=1
1.40635	0.794092	0.94304	0.809585	0.912909	0.92285	0.94304	0.912909	1.03301	0.0468479	8	8	Q9CXG3;D6RJ77	Q9CXG3	Peptidyl-prolyl cis-trans isomerase-like 4	Ppil4	>sp|Q9CXG3|PPIL4_MOUSE Peptidyl-prolyl cis-trans isomerase-like 4 OS=Mus musculus GN=Ppil4 PE=2 SV=2
0.793651	1.02607	0.969838	0.990295	1.04429	0.953289	0.969838	0.990295	0.979343	-0.0301146	22	22	Q99JB2;A2AG39;F6WI02;A2AG41	Q99JB2;A2AG39;F6WI02	Stomatin-like protein 2, mitochondrial	Stoml2	>sp|Q99JB2|STML2_MOUSE Stomatin-like protein 2 OS=Mus musculus GN=Stoml2 PE=1 SV=1;>tr|A2AG39|A2AG39_MOUSE Stomatin (Epb7.2)-like 2 (Fragment) OS=Mus musculus GN=Stoml2 PE=4 SV=1;>tr|F6WI02|F6WI02_MOUSE Stomatin (Epb7.2)-like 2 (Fragment) OS=Mus musculus G
0.856604	0.489596	0.530167	0.67254	0.590563	1.21935	0.530167	0.67254	0.788306	-0.343173	20	20	Q6P542	Q6P542	ATP-binding cassette sub-family F member 1	Abcf1	>sp|Q6P542|ABCF1_MOUSE ATP-binding cassette sub-family F member 1 OS=Mus musculus GN=Abcf1 PE=1 SV=1
2.37158	2.06045	2.11278	2.47586	1.87758	3.35514	2.11278	2.47586	0.853352	-0.228787	13	13	Q9R0P3	Q9R0P3	S-formylglutathione hydrolase	Esd	>sp|Q9R0P3|ESTD_MOUSE S-formylglutathione hydrolase OS=Mus musculus GN=Esd PE=2 SV=1
NaN	0.678058	0.952653	0.833681	0.902609	1.38523	0.815356	0.902609	0.903332	-0.146672	17	16	Q8K2C8;F8WGB0;E9Q4Z4	Q8K2C8;F8WGB0	Glycerol-3-phosphate acyltransferase 4	Agpat6	>sp|Q8K2C8|GPAT4_MOUSE Glycerol-3-phosphate acyltransferase 4 OS=Mus musculus GN=Agpat6 PE=2 SV=1;>tr|F8WGB0|F8WGB0_MOUSE Uncharacterized protein OS=Mus musculus GN=Agpat6 PE=4 SV=1
2.29568	3.10453	3.44839	2.62598	2.83054	2.44147	3.10453	2.62598	1.18224	0.241519	12	12	P13597-2;P13597	P13597-2;P13597	Intercellular adhesion molecule 1	Icam1	>sp|P13597-2|ICAM1_MOUSE Isoform 2 of Intercellular adhesion molecule 1 OS=Mus musculus GN=Icam1;>sp|P13597|ICAM1_MOUSE Intercellular adhesion molecule 1 OS=Mus musculus GN=Icam1 PE=1 SV=1
1.80865	1.68603	2.81373	1.79305	1.84502	1.72286	1.80865	1.79305	1.0087	0.0124975	14	13	Q9WV32;F6VVE6;D3Z6S0;F6THG2	Q9WV32	Actin-related protein 2/3 complex subunit 1B	Arpc1b	>sp|Q9WV32|ARC1B_MOUSE Actin-related protein 2/3 complex subunit 1B OS=Mus musculus GN=Arpc1b PE=1 SV=4
0.691946	0.536538	0.566444	0.565995	0.573756	1.3661	0.566444	0.573756	0.987256	-0.018504	16	16	Q9D8N0	Q9D8N0	Elongation factor 1-gamma	Eef1g	>sp|Q9D8N0|EF1G_MOUSE Elongation factor 1-gamma OS=Mus musculus GN=Eef1g PE=1 SV=3
0.794913	0.829807	NaN	0.931793	0.757461	1.0471	0.81236	0.931793	0.871825	-0.19789	8	8	Q91XL9;Q91XL9-2;Q3V156;E9PXG3;Q91XL9-3;D3Z7I9;D3YZ66;Q8K2D2;E9QAU7	Q91XL9;Q91XL9-2;Q3V156;E9PXG3;Q91XL9-3;D3Z7I9	Oxysterol-binding protein-related protein 1;Oxysterol-binding protein	Osbpl1a	>sp|Q91XL9|OSBL1_MOUSE Oxysterol-binding protein-related protein 1 OS=Mus musculus GN=Osbpl1a PE=1 SV=2;>sp|Q91XL9-2|OSBL1_MOUSE Isoform 2 of Oxysterol-binding protein-related protein 1 OS=Mus musculus GN=Osbpl1a;>tr|Q3V156|Q3V156_MOUSE Oxysterol-binding p
NaN	6.70556	7.15922	6.46956	7.0368	4.13018	6.93239	6.46956	1.07154	0.0996852	16	16	A6H611;E9Q785	A6H611;E9Q785	Mitochondrial intermediate peptidase	Mipep	>sp|A6H611|MIPEP_MOUSE Mitochondrial intermediate peptidase OS=Mus musculus GN=Mipep PE=2 SV=1;>tr|E9Q785|E9Q785_MOUSE Uncharacterized protein OS=Mus musculus GN=Mipep PE=3 SV=1
1.58433	1.06	1.38997	1.33438	1.0911	1.1652	1.38997	1.1652	1.1929	0.254476	13	13	O35598;E9PYF2;E9Q162;D3Z1E6	O35598	Disintegrin and metalloproteinase domain-containing protein 10	Adam10	>sp|O35598|ADA10_MOUSE Disintegrin and metalloproteinase domain-containing protein 10 OS=Mus musculus GN=Adam10 PE=1 SV=2
1.70683	1.40355	1.19489	1.30127	1.37847	1.21745	1.40355	1.30127	1.0786	0.10916	10	10	P35282;Q6A0C7	P35282;Q6A0C7	Ras-related protein Rab-21	Rab21	>sp|P35282|RAB21_MOUSE Ras-related protein Rab-21 OS=Mus musculus GN=Rab21 PE=1 SV=4;>tr|Q6A0C7|Q6A0C7_MOUSE MKIAA0118 protein (Fragment) OS=Mus musculus GN=Rab21 PE=2 SV=1
NaN	1.05351	0.809323	1.05482	0.908018	1.35955	0.931416	1.05482	0.88301	-0.179498	9	9	Q3ULJ0-2;Q3ULJ0;D3Z0L6	Q3ULJ0-2;Q3ULJ0	Glycerol-3-phosphate dehydrogenase 1-like protein	Gpd1l	>sp|Q3ULJ0-2|GPD1L_MOUSE Isoform 2 of Glycerol-3-phosphate dehydrogenase 1-like protein OS=Mus musculus GN=Gpd1l;>sp|Q3ULJ0|GPD1L_MOUSE Glycerol-3-phosphate dehydrogenase 1-like protein OS=Mus musculus GN=Gpd1l PE=1 SV=2
1.54478	1.06888	1.02065	1.00843	1.1472	1.02573	1.06888	1.02573	1.04207	0.0594489	20	20	Q8VH51-2;Q8VH51;Q8VH51-3;E9Q8F0;F7AA45;B7ZD61;B7ZD63;B7ZD64;E9PZF9;D6RCZ8;E9Q999;D6RJ85	Q8VH51-2;Q8VH51;Q8VH51-3;E9Q8F0;F7AA45	RNA-binding protein 39	Rbm39	>sp|Q8VH51-2|RBM39_MOUSE Isoform 2 of RNA-binding protein 39 OS=Mus musculus GN=Rbm39;>sp|Q8VH51|RBM39_MOUSE RNA-binding protein 39 OS=Mus musculus GN=Rbm39 PE=1 SV=2;>sp|Q8VH51-3|RBM39_MOUSE Isoform 3 of RNA-binding protein 39 OS=Mus musculus GN=Rbm39;>tr
0.91878	1.26401	NaN	1.36158	1.2811	1.08462	1.0914	1.2811	0.85192	-0.23121	5	5	Q9CQJ1	Q9CQJ1	HIG1 domain family member 2A	Higd2a	>sp|Q9CQJ1|HIG2A_MOUSE HIG1 domain family member 2A OS=Mus musculus GN=Higd2a PE=2 SV=1
0.756487	0.597514	0.664761	0.640082	0.666622	1.2301	0.664761	0.666622	0.997208	-0.00403319	23	10	P62702;Q545F8	P62702;Q545F8	40S ribosomal protein S4, X isoform	Rps4x	>sp|P62702|RS4X_MOUSE 40S ribosomal protein S4, X isoform OS=Mus musculus GN=Rps4x PE=2 SV=2;>tr|Q545F8|Q545F8_MOUSE Uncharacterized protein OS=Mus musculus GN=Rps4x PE=2 SV=1
NaN	2.77323	2.93522	3.02014	2.49806	1.96437	2.85423	2.49806	1.14258	0.192291	13	13	Q8JZM0	Q8JZM0	Dimethyladenosine transferase 1, mitochondrial	Tfb1m	>sp|Q8JZM0|TFB1M_MOUSE Dimethyladenosine transferase 1, mitochondrial OS=Mus musculus GN=Tfb1m PE=2 SV=1
0.526288	0.208052	0.328202	0.310337	0.231884	0.270658	0.328202	0.270658	1.21261	0.278113	41	41	Q9DC50	Q9DC50	Peroxisomal carnitine O-octanoyltransferase	Crot	>sp|Q9DC50|OCTC_MOUSE Peroxisomal carnitine O-octanoyltransferase OS=Mus musculus GN=Crot PE=1 SV=1
0.96043	0.650999	0.774413	0.611883	0.629564	0.840831	0.774413	0.629564	1.23008	0.29875	13	13	Q91Y84;P34927;B1AR34;B1AR32	Q91Y84;P34927;B1AR34	Asialoglycoprotein receptor 1	Asgr1	>tr|Q91Y84|Q91Y84_MOUSE Asialoglycoprotein receptor 1 OS=Mus musculus GN=Asgr1 PE=2 SV=1;>sp|P34927|ASGR1_MOUSE Asialoglycoprotein receptor 1 OS=Mus musculus GN=Asgr1 PE=2 SV=3;>tr|B1AR34|B1AR34_MOUSE Asialoglycoprotein receptor 1 OS=Mus musculus GN=Asgr1
0.520942	0.37011	0.384763	0.410863	0.466897	0.576535	0.384763	0.466897	0.824085	-0.279134	17	17	O08807;B1AZS9	O08807;B1AZS9	Peroxiredoxin-4	Prdx4	>sp|O08807|PRDX4_MOUSE Peroxiredoxin-4 OS=Mus musculus GN=Prdx4 PE=1 SV=1;>tr|B1AZS9|B1AZS9_MOUSE Peroxiredoxin 4 (Fragment) OS=Mus musculus GN=Prdx4 PE=4 SV=1
6.84603	6.00673	8.3682	6.23714	6.92473	6.14855	6.84603	6.23714	1.09762	0.134383	40	40	B2RX12-3;B2RX12-2;B2RX12	B2RX12-3;B2RX12-2;B2RX12	Canalicular multispecific organic anion transporter 2	Abcc3	>sp|B2RX12-3|MRP3_MOUSE Isoform 3 of Canalicular multispecific organic anion transporter 2 OS=Mus musculus GN=Abcc3;>sp|B2RX12-2|MRP3_MOUSE Isoform 2 of Canalicular multispecific organic anion transporter 2 OS=Mus musculus GN=Abcc3;>sp|B2RX12|MRP3_MOUSE Ca
0.963206	1.05353	1.11626	1.03524	1.01558	0.947239	1.05353	1.01558	1.03737	0.0529275	4	4	Q8R1I1	Q8R1I1	Cytochrome b-c1 complex subunit 9	Uqcr10	>sp|Q8R1I1|QCR9_MOUSE Cytochrome b-c1 complex subunit 9 OS=Mus musculus GN=Uqcr10 PE=1 SV=1
2.44912	2.4758	1.6416	2.64641	1.76935	3.93437	2.44912	2.64641	0.92545	-0.111773	28	24	O35490;A2ALP9	O35490;A2ALP9	Betaine--homocysteine S-methyltransferase 1	Bhmt	>sp|O35490|BHMT1_MOUSE Betaine--homocysteine S-methyltransferase 1 OS=Mus musculus GN=Bhmt PE=2 SV=1;>tr|A2ALP9|A2ALP9_MOUSE Betaine-homocysteine methyltransferase, pseudogene 1 OS=Mus musculus GN=Bhmt-ps1 PE=4 SV=1
0.693914	0.448692	0.574053	0.549179	0.559097	1.18713	0.574053	0.559097	1.02675	0.0380853	8	8	Q9CR51	Q9CR51	V-type proton ATPase subunit G 1	Atp6v1g1	>sp|Q9CR51|VATG1_MOUSE V-type proton ATPase subunit G 1 OS=Mus musculus GN=Atp6v1g1 PE=2 SV=3
2.12712	0.477852	0.470079	0.539753	0.479731	0.622161	0.477852	0.539753	0.885316	-0.175736	16	16	P97384;D3Z7U0	P97384;D3Z7U0	Annexin A11;Annexin	Anxa11	>sp|P97384|ANX11_MOUSE Annexin A11 OS=Mus musculus GN=Anxa11 PE=1 SV=2;>tr|D3Z7U0|D3Z7U0_MOUSE Annexin OS=Mus musculus GN=Anxa11 PE=3 SV=1
5.01203	7.52389	8.19001	6.76453	6.29723	4.65679	7.52389	6.29723	1.19479	0.256761	26	26	Q9CQ62	Q9CQ62	2,4-dienoyl-CoA reductase, mitochondrial	Decr1	>sp|Q9CQ62|DECR_MOUSE 2,4-dienoyl-CoA reductase, mitochondrial OS=Mus musculus GN=Decr1 PE=1 SV=1
1.53247	0.885818	0.834864	0.785916	0.997009	0.866626	0.885818	0.866626	1.02215	0.0316008	16	16	F8VQL0;P16056;F6X333	F8VQL0;P16056	Hepatocyte growth factor receptor	Met	>tr|F8VQL0|F8VQL0_MOUSE Uncharacterized protein OS=Mus musculus GN=Met PE=3 SV=1;>sp|P16056|MET_MOUSE Hepatocyte growth factor receptor OS=Mus musculus GN=Met PE=1 SV=1
0.488472	0.360724	0.438078	0.496697	0.361912	0.704077	0.438078	0.496697	0.881982	-0.181178	15	14	Q8JZZ5;P53811	Q8JZZ5;P53811	Phosphatidylinositol transfer protein beta isoform	Pitpnb	>tr|Q8JZZ5|Q8JZZ5_MOUSE Pitpnb protein OS=Mus musculus GN=Pitpnb PE=2 SV=1;>sp|P53811|PIPNB_MOUSE Phosphatidylinositol transfer protein beta isoform OS=Mus musculus GN=Pitpnb PE=1 SV=2
0.591751	0.531124	NaN	0.605107	0.598229	1.3629	0.561438	0.605107	0.927832	-0.108065	8	8	O70251;G3UX43;G3UZ47	O70251	Elongation factor 1-beta	Eef1b	>sp|O70251|EF1B_MOUSE Elongation factor 1-beta OS=Mus musculus GN=Eef1b PE=1 SV=5
0.497191	0.404024	0.474811	0.416858	0.470898	0.840689	0.474811	0.470898	1.00831	0.0119388	21	21	Q5SUH7;Q5SUH6;Q99KN9;Q99KN9-2;Q3TJF5	Q5SUH7;Q5SUH6;Q99KN9;Q99KN9-2	Clathrin interactor 1	Clint1	>tr|Q5SUH7|Q5SUH7_MOUSE Clathrin interactor 1 OS=Mus musculus GN=Clint1 PE=2 SV=1;>tr|Q5SUH6|Q5SUH6_MOUSE Clathrin interactor 1 OS=Mus musculus GN=Clint1 PE=2 SV=1;>sp|Q99KN9|EPN4_MOUSE Clathrin interactor 1 OS=Mus musculus GN=Clint1 PE=1 SV=2;>sp|Q99KN9-2
NaN	0.614288	0.635243	0.754034	0.585412	1.44452	0.624765	0.754034	0.828564	-0.271315	32	32	Q6DFZ1	Q6DFZ1		Gbf1	>tr|Q6DFZ1|Q6DFZ1_MOUSE Golgi-specific brefeldin A-resistance factor 1 OS=Mus musculus GN=Gbf1 PE=2 SV=1
0.585309	0.353857	0.377415	0.328785	0.267073	0.473507	0.377415	0.328785	1.14791	0.199007	26	26	F8VQC1;E9Q740	F8VQC1;E9Q740	Signal recognition particle subunit SRP72	Srp72	>tr|F8VQC1|F8VQC1_MOUSE Uncharacterized protein OS=Mus musculus GN=Srp72 PE=4 SV=1;>tr|E9Q740|E9Q740_MOUSE Uncharacterized protein OS=Mus musculus GN=Srp72 PE=4 SV=1
0.785484	0.895817	0.85492	0.841538	0.835981	1.09174	0.85492	0.841538	1.0159	0.022761	23	23	Q9DBH5	Q9DBH5	Vesicular integral-membrane protein VIP36	Lman2	>sp|Q9DBH5|LMAN2_MOUSE Vesicular integral-membrane protein VIP36 OS=Mus musculus GN=Lman2 PE=2 SV=2
0.591086	1.15984	0.853097	1.06463	0.92773	1.05048	0.853097	1.05048	0.812102	-0.300267	25	25	Q9EP89	Q9EP89	Serine beta-lactamase-like protein LACTB, mitochondrial	Lactb	>sp|Q9EP89|LACTB_MOUSE Serine beta-lactamase-like protein LACTB, mitochondrial OS=Mus musculus GN=Lactb PE=1 SV=1
2.02564	0.755915	1.06298	0.7503	0.905059	1.15717	1.06298	0.905059	1.17449	0.232031	11	11	Q6NVF9	Q6NVF9	Cleavage and polyadenylation specificity factor subunit 6	Cpsf6	>sp|Q6NVF9|CPSF6_MOUSE Cleavage and polyadenylation specificity factor subunit 6 OS=Mus musculus GN=Cpsf6 PE=1 SV=1
0.677966	0.927816	0.99691	0.948137	1.00606	0.908513	0.927816	0.948137	0.978567	-0.0312568	12	12	Q9Z1P6	Q9Z1P6	NADH dehydrogenase [ubiquinone] 1 alpha subcomplex subunit 7	Ndufa7	>sp|Q9Z1P6|NDUA7_MOUSE NADH dehydrogenase [ubiquinone] 1 alpha subcomplex subunit 7 OS=Mus musculus GN=Ndufa7 PE=1 SV=3
0.739426	0.932314	1.02343	1.00717	1.04108	0.891902	0.932314	1.00717	0.925677	-0.111419	12	12	Q8CEE7;D3YVJ8	Q8CEE7	Retinol dehydrogenase 13	Rdh13	>sp|Q8CEE7|RDH13_MOUSE Retinol dehydrogenase 13 OS=Mus musculus GN=Rdh13 PE=2 SV=1
NaN	14.1311	13.6053	13.326	13.725	6.71727	13.8682	13.326	1.04069	0.0575367	12	12	P50171;P50171-2;G3UX44	P50171;P50171-2;G3UX44	Estradiol 17-beta-dehydrogenase 8	Hsd17b8;H2-Ke6	>sp|P50171|DHB8_MOUSE Estradiol 17-beta-dehydrogenase 8 OS=Mus musculus GN=Hsd17b8 PE=1 SV=2;>sp|P50171-2|DHB8_MOUSE Isoform Long of Estradiol 17-beta-dehydrogenase 8 OS=Mus musculus GN=Hsd17b8;>tr|G3UX44|G3UX44_MOUSE H2-K region-expressed gene 6 (Fragment
0.150304	0.152898	0.199625	0.14846	0.139606	0.168291	0.152898	0.14846	1.02989	0.0424953	14	14	P48962	P48962	ADP/ATP translocase 1	Slc25a4	>sp|P48962|ADT1_MOUSE ADP/ATP translocase 1 OS=Mus musculus GN=Slc25a4 PE=1 SV=4
2.2237	1.69612	1.76199	2.14105	1.69716	2.69971	1.76199	2.14105	0.822956	-0.281113	29	24	P09411	P09411	Phosphoglycerate kinase 1	Pgk1	>sp|P09411|PGK1_MOUSE Phosphoglycerate kinase 1 OS=Mus musculus GN=Pgk1 PE=1 SV=4
0.569963	0.317098	0.441112	0.419551	0.322061	0.385981	0.441112	0.385981	1.14283	0.192615	51	51	P55096	P55096	ATP-binding cassette sub-family D member 3	Abcd3	>sp|P55096|ABCD3_MOUSE ATP-binding cassette sub-family D member 3 OS=Mus musculus GN=Abcd3 PE=1 SV=2
1.64187	0.427004	0.554293	0.527844	0.474023	0.628614	0.554293	0.527844	1.05011	0.0705372	3	3	Q921I1;D3YYR8;CON__Q29443;CON__Q0IIK2	Q921I1	Serotransferrin	Tf	>sp|Q921I1|TRFE_MOUSE Serotransferrin OS=Mus musculus GN=Tf PE=1 SV=1
NaN	3.19193	4.08664	1.19632	3.77986	3.14218	3.63929	3.14218	1.1582	0.211889	14	12	Q99KK9;G5E823	Q99KK9;G5E823	Probable histidine--tRNA ligase, mitochondrial	Hars2	>sp|Q99KK9|SYHM_MOUSE Probable histidine--tRNA ligase, mitochondrial OS=Mus musculus GN=Hars2 PE=2 SV=1;>tr|G5E823|G5E823_MOUSE Histidyl-tRNA synthetase-like, isoform CRA_a OS=Mus musculus GN=Hars2 PE=4 SV=1
NaN	0.430385	0.641478	0.539986	0.764877	0.610612	0.535932	0.610612	0.877696	-0.188207	4	2	O54909;D6RFQ4	O54909		Rdh16	>tr|O54909|O54909_MOUSE Cis-retinol androgen dehydrogenase 1 OS=Mus musculus GN=Rdh16 PE=2 SV=1
1.78186	1.1764	1.12534	1.5466	1.31626	1.92256	1.1764	1.5466	0.760636	-0.394721	9	9	P10639	P10639	Thioredoxin	Txn	>sp|P10639|THIO_MOUSE Thioredoxin OS=Mus musculus GN=Txn PE=1 SV=3
0.543537	1.50962	1.96163	2.0819	1.83922	1.30567	1.50962	1.83922	0.820794	-0.284909	29	29	Q9R112;A2ATW7	Q9R112	Sulfide:quinone oxidoreductase, mitochondrial	Sqrdl	>sp|Q9R112|SQRD_MOUSE Sulfide:quinone oxidoreductase, mitochondrial OS=Mus musculus GN=Sqrdl PE=2 SV=3
0.686955	0.513084	0.570809	0.460342	0.544336	0.600348	0.570809	0.544336	1.04863	0.0685106	11	11	Q4VBD2	Q4VBD2	Transmembrane anterior posterior transformation protein 1	Tapt1	>sp|Q4VBD2|TAPT1_MOUSE Transmembrane anterior posterior transformation protein 1 OS=Mus musculus GN=Tapt1 PE=2 SV=2
NaN	5.29745	6.11509	6.34639	2.4182	4.42145	5.70627	4.42145	1.29059	0.368028	6	6	Q80ZS3	Q80ZS3	28S ribosomal protein S26, mitochondrial	Mrps26	>sp|Q80ZS3|RT26_MOUSE 28S ribosomal protein S26, mitochondrial OS=Mus musculus GN=Mrps26 PE=2 SV=1
NaN	0.465962	0.600781	0.541096	0.594601	0.617017	0.533371	0.594601	0.897024	-0.156781	10	9	P51655	P51655	Glypican-4;Secreted glypican-4	Gpc4	>sp|P51655|GPC4_MOUSE Glypican-4 OS=Mus musculus GN=Gpc4 PE=2 SV=2
0.296393	0.324454	0.281754	0.249551	1.1693	0.258065	0.296393	0.258065	1.14852	0.199777	19	19	P19324	P19324	Serpin H1	Serpinh1	>sp|P19324|SERPH_MOUSE Serpin H1 OS=Mus musculus GN=Serpinh1 PE=1 SV=3
NaN	2.35007	3.48396	2.51244	2.71451	2.36256	2.91702	2.51244	1.16103	0.215404	9	9	O35841	O35841	Apoptosis inhibitor 5	Api5	>sp|O35841|API5_MOUSE Apoptosis inhibitor 5 OS=Mus musculus GN=Api5 PE=2 SV=2
0.711592	0.251908	0.239613	0.232353	0.232726	0.335458	0.251908	0.232726	1.08242	0.114265	3	3	Q9JLJ4	Q9JLJ4	Elongation of very long chain fatty acids protein 2	Elovl2	>sp|Q9JLJ4|ELOV2_MOUSE Elongation of very long chain fatty acids protein 2 OS=Mus musculus GN=Elovl2 PE=2 SV=1
0.962557	1.36264	1.4661	1.48752	1.39558	1.31641	1.36264	1.39558	0.976397	-0.0344604	20	1	A2ASZ8	A2ASZ8	Calcium-binding mitochondrial carrier protein SCaMC-2	Slc25a25	>sp|A2ASZ8|SCMC2_MOUSE Calcium-binding mitochondrial carrier protein SCaMC-2 OS=Mus musculus GN=Slc25a25 PE=2 SV=1
0.756258	0.981643	1.32705	0.910498	0.960984	0.743329	0.981643	0.910498	1.07814	0.108543	7	7	P62331	P62331	ADP-ribosylation factor 6	Arf6	>sp|P62331|ARF6_MOUSE ADP-ribosylation factor 6 OS=Mus musculus GN=Arf6 PE=1 SV=2
0.619886	0.54942	0.51261	0.502487	0.630517	0.737409	0.54942	0.630517	0.87138	-0.198626	124	123	Q91ZX7;Q3U5J2;D3Z5M3	Q91ZX7	Prolow-density lipoprotein receptor-related protein 1;Low-density lipoprotein receptor-related protein 1 85 kDa subunit;Low-density lipoprotein receptor-related protein 1 515 kDa subunit;Low-density lipoprotein receptor-related protein 1 intracellular domain	Lrp1	>sp|Q91ZX7|LRP1_MOUSE Prolow-density lipoprotein receptor-related protein 1 OS=Mus musculus GN=Lrp1 PE=1 SV=1
0.726639	0.421905	0.428156	0.351111	0.390625	0.542299	0.428156	0.390625	1.09608	0.132352	22	22	Q01339;CON__P17690	Q01339	Beta-2-glycoprotein 1	Apoh	>sp|Q01339|APOH_MOUSE Beta-2-glycoprotein 1 OS=Mus musculus GN=Apoh PE=1 SV=1
1.37942	0.918949	1.17594	0.984446	0.760283	1.24469	1.17594	0.984446	1.19452	0.25643	7	6	Q811S7-2;Q811S7	Q811S7-2;Q811S7	Upstream-binding protein 1	Ubp1	>sp|Q811S7-2|UBIP1_MOUSE Isoform 2 of Upstream-binding protein 1 OS=Mus musculus GN=Ubp1;>sp|Q811S7|UBIP1_MOUSE Upstream-binding protein 1 OS=Mus musculus GN=Ubp1 PE=1 SV=1
0.681013	0.450938	0.501605	0.422422	0.473104	0.542535	0.501605	0.473104	1.06024	0.0843944	22	20	Q8BFZ9	Q8BFZ9	Erlin-2	Erlin2	>sp|Q8BFZ9|ERLN2_MOUSE Erlin-2 OS=Mus musculus GN=Erlin2 PE=1 SV=1
1.13497	1.16176	1.40003	1.17415	1.21779	1.06569	1.16176	1.17415	0.989448	-0.0153047	13	13	A2AWT7;A2AWT6;P25976-2;A2AWT5;P25976;E9Q4A8;G3UZW9	A2AWT7;A2AWT6;P25976-2;A2AWT5;P25976	Nucleolar transcription factor 1	Ubtf	>tr|A2AWT7|A2AWT7_MOUSE Uncharacterized protein OS=Mus musculus GN=Ubtf PE=4 SV=1;>tr|A2AWT6|A2AWT6_MOUSE Uncharacterized protein OS=Mus musculus GN=Ubtf PE=4 SV=1;>sp|P25976-2|UBF1_MOUSE Isoform UBF2 of Nucleolar transcription factor 1 OS=Mus musculus GN=
1.56919	1.49609	2.34885	1.62411	1.49568	1.60462	1.56919	1.60462	0.97792	-0.0322116	10	10	Q60738;F6TRQ3	Q60738	Zinc transporter 1	Slc30a1	>sp|Q60738|ZNT1_MOUSE Zinc transporter 1 OS=Mus musculus GN=Slc30a1 PE=2 SV=1
4.15697	5.23478	9.04486	5.42741	5.67698	3.09607	5.23478	5.42741	0.964508	-0.052135	26	26	Q14DH7;Q14DH7-2	Q14DH7;Q14DH7-2	Acyl-CoA synthetase short-chain family member 3, mitochondrial	Acss3	>sp|Q14DH7|ACSS3_MOUSE Acyl-CoA synthetase short-chain family member 3, mitochondrial OS=Mus musculus GN=Acss3 PE=2 SV=2;>sp|Q14DH7-2|ACSS3_MOUSE Isoform 2 of Acyl-CoA synthetase short-chain family member 3, mitochondrial OS=Mus musculus GN=Acss3
NaN	0.252685	0.507846	0.169463	0.379708	0.272702	0.380266	0.272702	1.39444	0.479682	13	13	A2APT9;E9Q657	A2APT9;E9Q657	Kelch domain-containing protein 7A	Klhdc7a	>sp|A2APT9|KLD7A_MOUSE Kelch domain-containing protein 7A OS=Mus musculus GN=Klhdc7a PE=2 SV=3;>tr|E9Q657|E9Q657_MOUSE Kelch domain-containing 7A OS=Mus musculus GN=Klhdc7a PE=4 SV=1
NaN	0.25319	0.292363	0.370206	0.230303	0.898311	0.272776	0.370206	0.736824	-0.440609	30	30	Q5SW19;Q5SW19-3;Q5SW19-2	Q5SW19;Q5SW19-3;Q5SW19-2	Clustered mitochondria protein homolog	Cluh	>sp|Q5SW19|K0664_MOUSE Protein KIAA0664 OS=Mus musculus GN=Kiaa0664 PE=2 SV=2;>sp|Q5SW19-3|K0664_MOUSE Isoform 3 of Protein KIAA0664 OS=Mus musculus GN=Kiaa0664;>sp|Q5SW19-2|K0664_MOUSE Isoform 2 of Protein KIAA0664 OS=Mus musculus GN=Kiaa0664
1.42456	0.9758	0.897344	1.23435	0.964041	1.91747	0.9758	1.23435	0.790538	-0.339094	24	24	Q9D0R2	Q9D0R2	Threonine--tRNA ligase, cytoplasmic	Tars	>sp|Q9D0R2|SYTC_MOUSE Threonine--tRNA ligase, cytoplasmic OS=Mus musculus GN=Tars PE=1 SV=2
3.44388	4.27405	NaN	3.95961	3.38032	3.02865	3.85896	3.38032	1.1416	0.191054	14	14	O70400	O70400	PDZ and LIM domain protein 1	Pdlim1	>sp|O70400|PDLI1_MOUSE PDZ and LIM domain protein 1 OS=Mus musculus GN=Pdlim1 PE=2 SV=4
0.612033	0.457226	0.386847	0.441248	0.444622	0.400689	0.457226	0.441248	1.03621	0.0513177	18	18	P70290;B7ZCL8;A2AN84;B7ZCL9;B7ZCM0;E9Q7B7;B7ZCM1;D6RFD5	P70290;B7ZCL8;A2AN84;B7ZCL9	55 kDa erythrocyte membrane protein	Mpp1	>sp|P70290|EM55_MOUSE 55 kDa erythrocyte membrane protein OS=Mus musculus GN=Mpp1 PE=1 SV=1;>tr|B7ZCL8|B7ZCL8_MOUSE Membrane protein, palmitoylated OS=Mus musculus GN=Mpp1 PE=4 SV=1;>tr|A2AN84|A2AN84_MOUSE Membrane protein, palmitoylated OS=Mus musculus GN
0.818264	0.599916	0.608199	0.758035	0.543803	1.35477	0.608199	0.758035	0.802336	-0.317721	10	10	Q9JL35	Q9JL35	High mobility group nucleosome-binding domain-containing protein 5	Hmgn5	>sp|Q9JL35|HMGN5_MOUSE High mobility group nucleosome-binding domain-containing protein 5 OS=Mus musculus GN=Hmgn5 PE=1 SV=2
1.04769	0.732547	0.840124	0.854847	0.979912	1.05912	0.840124	0.979912	0.857346	-0.22205	16	16	Q99KV1	Q99KV1	DnaJ homolog subfamily B member 11	Dnajb11	>sp|Q99KV1|DJB11_MOUSE DnaJ homolog subfamily B member 11 OS=Mus musculus GN=Dnajb11 PE=1 SV=1
0.640123	0.351222	0.531576	0.419533	0.363214	0.506534	0.531576	0.419533	1.26707	0.341492	20	20	Q9WV68	Q9WV68	Peroxisomal 2,4-dienoyl-CoA reductase	Decr2	>sp|Q9WV68|DECR2_MOUSE Peroxisomal 2,4-dienoyl-CoA reductase OS=Mus musculus GN=Decr2 PE=1 SV=1
0.749176	1.159	1.11429	1.07081	1.15844	1.12194	1.11429	1.12194	0.993181	-0.00987077	31	31	Q80U63;Q80U63-2;A8Y5E5;A2A7Y8	Q80U63;Q80U63-2	Mitofusin-2	Mfn2	>sp|Q80U63|MFN2_MOUSE Mitofusin-2 OS=Mus musculus GN=Mfn2 PE=1 SV=3;>sp|Q80U63-2|MFN2_MOUSE Isoform 2 of Mitofusin-2 OS=Mus musculus GN=Mfn2
NaN	0.506073	0.597729	0.533106	0.606281	0.693914	0.551901	0.606281	0.910306	-0.135577	13	13	Q9DC23	Q9DC23	DnaJ homolog subfamily C member 10	Dnajc10	>sp|Q9DC23|DJC10_MOUSE DnaJ homolog subfamily C member 10 OS=Mus musculus GN=Dnajc10 PE=1 SV=2
0.701508	0.939938	0.872524	0.90703	0.968336	0.837872	0.872524	0.90703	0.961957	-0.0559555	54	49	Q8JZQ2;Q3UDQ7	Q8JZQ2;Q3UDQ7	AFG3-like protein 2	Afg3l2	>sp|Q8JZQ2|AFG32_MOUSE AFG3-like protein 2 OS=Mus musculus GN=Afg3l2 PE=1 SV=1;>tr|Q3UDQ7|Q3UDQ7_MOUSE Uncharacterized protein OS=Mus musculus GN=Afg3l2 PE=2 SV=1
NaN	0.55701	0.747831	0.625469	0.272502	0.627825	0.652421	0.625469	1.04309	0.0608637	19	1	Q62009-5;Q62009-3;Q62009-2;Q62009	Q62009-5;Q62009-3;Q62009-2;Q62009	Periostin	Postn	>sp|Q62009-5|POSTN_MOUSE Isoform 5 of Periostin OS=Mus musculus GN=Postn;>sp|Q62009-3|POSTN_MOUSE Isoform 3 of Periostin OS=Mus musculus GN=Postn;>sp|Q62009-2|POSTN_MOUSE Isoform 2 of Periostin OS=Mus musculus GN=Postn;>sp|Q62009|POSTN_MOUSE Periostin OS=M
0.350275	0.199796	0.211484	0.228577	0.320595	0.370069	0.211484	0.320595	0.659661	-0.600203	22	19	Q8BK48;Q149K3;F6Z9B9;Q08ED5	Q8BK48		Ces2e	>tr|Q8BK48|Q8BK48_MOUSE Carboxylesterase 5, isoform CRA_b OS=Mus musculus GN=Ces2e PE=2 SV=1
[truncated: 1,243 more rows]
